# Supplementary material for: Variation in shoot architecture traits and their relationship to canopy coverage and light interception in soybean (Glycine max)
Source: BMC Plant Biol. 2024 Mar 16;24:194. doi: 10.1186/s12870-024-04859-2 (PMC10944616; doi:10.1186/s12870-024-04859-2)
Supplement: Supplementary file 2 — Supplementary Material 2: Table S1: List of Accessions used: FN designation indicates plants derived from a fast neutron mutagenized population [file 12870_2024_4859_MOESM2_ESM.xlsx]

## Sheet: Supplementay table 1
Supplementary Table S1: List of Accessions used in this study.
No	Accession	Designation	Maturity Group	Description
1	1R25C64C	FN	I	Mutant
2	1R26C94C	FN	I	Mutant
3	3R04C98C	FN	I	Mutant
4	3R40C69C	FN	I	Mutant
5	4R08C56D	FN	I	Mutant
6	4R47C81C	FN	I	Mutant
7	5R13C22D	FN	I	Mutant
8	5R14C48D	FN	I	Mutant
9	5R15C12D	FN	I	Mutant
10	5R15C49D	FN	I	Mutant
11	5R22C11D	FN	I	Mutant
12	5R38C08D	FN	I	Mutant
13	6R18C51D	FN	I	Mutant
14	6R37C64	FN	I	Mutant
15	6R40C55D	FN	I	Mutant
16	P2190C	FN	I	Mutant
17	P2358C	FN	I	Mutant
18	R07C12	FN	I	Mutant
19	R18C55	FN	I	Mutant
20	XMASTree	FN	I	Mutant
21	Bert (PI 557010)	PI	I	Cultivar
22	M92-220	CV	I	Cultivar
23	MN1410	CV	I	Cultivar
24	MN1806CN	CV	I	Cultivar
25	PI083945_3	USDA Accession	I	unknown
26	PI250844	USDA Accession	I	unknown
27	PI251585	USDA Accession	I	unknown
28	PI378680D	USDA Accession	I	unknown
29	PI437499	USDA Accession	I	unknown
30	PI437869	USDA Accession	I	unknown
31	PI437953A	USDA Accession	I	unknown
32	PI438028	USDA Accession	I	unknown
33	PI518754	USDA Accession	I	unknown
34	PI538398	USDA Accession	I	Elite
35	PI578421	USDA Accession	I	Elite
36	PI597427A	USDA Accession	I	unknown
37	PI612717	USDA Accession	I	unknown
38	PI612721A	USDA Accession	I	Elite
39	PI612732	USDA Accession	I	unknown
40	Wm82 (PI 518671)	USDA Accession	III	Cultivar
