# Supplementary material for: Variation in shoot architecture traits and their relationship to canopy coverage and light interception in soybean (Glycine max)
Source: BMC Plant Biol. 2024 Mar 16;24:194. doi: 10.1186/s12870-024-04859-2 (PMC10944616; doi:10.1186/s12870-024-04859-2)
Supplement: Supplementary file 3 — Supplementary Material 3: Table S2: Canopy coverage data from 2018 and 2019. Canopy coverage is expressed using a UAV and expressed on a scale of 0 to 1 indicating no coverage (0) to 100% coverage. Parameters calculated from the data are CC50 - fit time (days) reached half max canopy coverage (inflection point / max growth rate), MCC_d - interpolated max growth rate (%/day), MCC_w -(sliding window of 7 days) max rate (%%/week) from interpolated fit and ACC - average canopy accumulation [30] [file 12870_2024_4859_MOESM3_ESM.xlsx]

## Sheet: 2018
Supplementary Table 2. Canopy coverage data from 2018
		Days after planting
		0	20	28	36	42	47	60	75	CC50	MCC_d	MCC_w	ACC
Accession	Rep	2018-05-23	2018-06-22	2018-06-28	2018-07-06	2018-07-12	2018-07-17	2018-07-30	2018-08-15
1R25C64C	3	0	0.0819282	0.175276	0.335532	0.331337	0.641826	0.66999	0.899547	40.6206	0.0252802	0.0281032	0.422361
1R25C64C	1	0	0.0938305	0.153632	0.318929	0.332523	0.533424	0.657821	0.842533	41.4162	0.0204264	0.024244	0.38781
1R25C64C	4	0	0.0337101	0.0876071	0.165859	0.183923	0.284195	0.396302	0.755127	53.1897	0.0154037	0.0203988	0.239764
1R25C64C	2	0	0.060244	0.124511	0.248741	0.26319	0.509804	0.577461	0.821028	44.6164	0.0211454	0.0257547	0.339699
1R26C94C	3	0	0.00485732	0.0172194	0.0714796	0.135998	0.234107	0.478413	0.750068	54.1711	0.0232251	0.030964	0.208504
1R26C94C	1	0	0.0239785	0.0549411	0.126673	0.217429	0.308008	0.498307	0.505449	43.8237	0.017691	0.0350005	0.210063
1R26C94C	2	0	0.0184819	0.0569348	0.144727	0.201269	0.308213	0.473547	0.655455	48.6884	0.0186335	0.0284284	0.231472
1R26C94C	4	0	0.0210447	0.0533539	0.151091	0.170441	0.310101	0.479548	0.69114	51.0784	0.0185754	0.0268764	0.224476
3R04C98C	1	0	0.00618473	0.0201656	0.0945038	0.136041	0.268435	0.401674	0.440662	44.4484	0.01916	0.0434799	0.175843
3R04C98C	3	0	0.0155451	0.0105117	0.0861398	0.136918	0.285144	0.529649	0.772628	53.4491	0.0229766	0.0297382	0.223369
3R04C98C	4	0	0.0133246	0.0356886	0.118738	0.139155	0.316489	0.510435	0.713854	52.3819	0.0215527	0.030192	0.215214
3R04C98C	2	0	0.0496203	0.0722582	0.181162	0.248367	0.426263	0.627835	0.826549	48.5931	0.0208467	0.0252214	0.298053
3R40C69C	1	0	0.0768337	0.159726	0.295894	0.353396	0.513973	0.703033	0.82114	41.9472	0.0209142	0.0254696	0.371014
3R40C69C	3	0	0.0967872	0.206715	0.318978	0.375782	0.529781	0.730309	0.852985	41.4164	0.0204698	0.0239978	0.392772
3R40C69C	2	0	0.100781	0.179055	0.307523	0.377386	0.588784	0.781688	0.863263	40.9798	0.0256427	0.0297044	0.399964
3R40C69C	4	0	0.105069	0.195191	0.327076	0.400132	0.60847	0.801139	0.879409	40.399	0.0260878	0.0296651	0.415245
4R08C56D	1	0	0.0942671	0.201874	0.381243	0.434641	0.715588	0.780563	0.99959	40.3451	0.0278152	0.0278266	0.473565
4R08C56D	3	0	0.034655	0.123131	0.282926	0.354597	0.633238	0.746651	0.922614	42.1866	0.030415	0.032966	0.408494
4R08C56D	4	0	0.0640916	0.164814	0.34269	0.377791	0.600174	0.792799	0.981524	42.805	0.0265265	0.0270258	0.430018
4R08C56D	2	0	0.100573	0.220258	0.389143	0.436661	0.708571	0.799666	0.970404	39.6565	0.026622	0.0274339	0.469812
4R47C81C	1	0	0.0511001	0.108595	0.216612	0.267004	0.391919	0.568638	0.744189	45.9184	0.0183461	0.0246524	0.295791
4R47C81C	3	0	0.0337625	0.0792686	0.14334	0.18052	0.286019	0.475883	0.705915	51.2951	0.0157764	0.0223488	0.235429
4R47C81C	4	0	0.0172109	0.0476483	0.14079	0.168223	0.260782	0.438059	0.657623	51.8329	0.0175876	0.0267442	0.207504
4R47C81C	2	0	0.0216501	0.0561614	0.149047	0.188284	0.306663	0.484885	0.723817	51.2966	0.0192286	0.0265655	0.233579
5R13C22D	1	0	0.11898	0.228094	0.421015	0.448376	0.731912	0.767375	0.923708	37.6357	0.0250323	0.0270998	0.47492
5R13C22D	3	0	0.0936756	0.218468	0.408945	0.42313	0.710721	0.726287	0.941089	38.2506	0.0275287	0.029252	0.475317
5R13C22D	2	0	0.115968	0.237462	0.390888	0.419944	0.648222	0.709696	0.973886	40.0412	0.0240843	0.0247301	0.466931
5R13C22D	4	0	0.0810197	0.215332	0.370566	0.408462	0.677444	0.697379	0.953504	40.0552	0.0266318	0.0279304	0.455817
5R14C48D	3	0	0.0410654	0.125438	0.313304	0.339586	0.595737	0.739392	0.939615	42.6855	0.0299178	0.0318404	0.409498
5R14C48D	1	0	0.0654717	0.137837	0.262351	0.287914	0.529544	0.753192	0.924976	45.0857	0.0235815	0.0254941	0.376998
5R14C48D	2	0	0.0812532	0.185212	0.313075	0.345891	0.64326	0.742388	0.959395	43.1227	0.0244085	0.0254415	0.417483
5R14C48D	4	0	0.086172	0.179603	0.3657	0.355157	0.689369	0.784977	0.997686	40.9103	0.0281357	0.0282009	0.464074
5R15C12D	1	0	0.0617484	0.107983	0.224734	0.282272	0.483333	0.676432	0.853739	46.4239	0.0210738	0.0246841	0.333445
5R15C12D	3	0	0.0662818	0.16102	0.305651	0.355335	0.596717	0.69249	0.927611	42.6865	0.0246394	0.0265622	0.408391
5R15C12D	2	0	0.0645749	0.14988	0.311856	0.366803	0.608018	0.772616	0.969099	42.5394	0.028303	0.0292054	0.426513
5R15C12D	4	0	0.118879	0.242313	0.434431	0.453246	0.745455	0.783404	0.965991	37.819	0.0267893	0.0277324	0.494105
5R15C49D	3	0	0.0360018	0.0961757	0.183099	0.176393	0.254104	0.372326	0.564124	49.5797	0.0108731	0.0192743	0.205116
5R15C49D	1	0	0.0710737	0.125442	0.250974	0.206398	0.302241	0.470258	0.628012	46.1345	0.0123678	0.0196936	0.253907
5R15C49D	4	0	0.0424239	0.105769	0.209971	0.201374	0.30267	0.468678	0.660241	49.0416	0.0134765	0.0204115	0.242061
5R15C49D	2	0	0.0925175	0.157003	0.263436	0.206309	0.29103	0.455573	0.736653	52.0292	0.0111577	0.0151464	0.260284
5R22C11D	3	0	0.0280123	0.110679	0.232164	0.301585	0.532702	0.675729	0.894535	45.2246	0.0254162	0.0284127	0.35922
5R22C11D	1	0	0.0541293	0.141881	0.292261	0.334331	0.549887	0.723563	0.931365	43.6631	0.025515	0.0273953	0.396118
5R22C11D	2	0	0.0988911	0.19168	0.348846	0.394536	0.575273	0.675741	0.974289	43.0788	0.0227246	0.0233243	0.426858
5R22C11D	4	0	0.0426703	0.0933471	0.221574	0.259769	0.480878	0.594814	0.862729	47.9313	0.0228249	0.0264566	0.316607
5R38C08D	3	0	0.193253	0.328082	0.487636	0.486205	0.713026	0.784449	0.984824	36.2232	0.0213987	0.0217284	0.524029
5R38C08D	1	0	0.13145	0.261046	0.431701	0.442279	0.72889	0.829794	0.98928	38.5273	0.0250397	0.0253111	0.495639
5R38C08D	4	0	0.171449	0.320375	0.468857	0.487509	0.762467	0.79774	0.993301	37.2319	0.0225857	0.022738	0.51541
5R38C08D	2	0	0.196536	0.27924	0.500738	0.494	0.72791	0.739633	0.960897	35.1154	0.0229192	0.0238518	0.527398
6R18C51D	1	0	0.0849466	0.20031	0.390905	0.434402	0.730556	0.721803	0.954061	39.0421	0.028625	0.0300033	0.470251
6R18C51D	3	0	0.107297	0.242871	0.392147	0.419757	0.686009	0.710598	0.920773	38.7667	0.0248475	0.0269854	0.458001
6R18C51D	2	0	0.0955905	0.194334	0.388013	0.41575	0.68953	0.721676	0.980373	39.9022	0.0274083	0.027957	0.470893
6R18C51D	4	0	0.12775	0.257115	0.472677	0.46609	0.807654	0.744764	0.995034	36.8684	0.0286361	0.028779	0.523391
6R37C64	3	0	0.0162187	0.0468055	0.0975709	0.157756	0.27465	0.52191	0.769779	53.3184	0.0214463	0.0278603	0.226802
6R37C64	1	0	0.00668388	0.0163099	0.0677794	0.104955	0.20448	0.47097	0.670336	53.6995	0.0228656	0.0341106	0.186621
6R37C64	2	0	0.0368073	0.0851228	0.204422	0.311966	0.543434	0.732992	0.838119	44.835	0.0268317	0.0320142	0.337751
6R37C64	4	0	0.017925	0.0486161	0.169066	0.255051	0.487536	0.667796	0.87271	45.8583	0.0326078	0.0373638	0.333228
6R40C55D	3	0	0.0201765	0.082254	0.204606	0.285331	0.520294	0.632857	0.878179	44.8409	0.0295887	0.0336932	0.352262
6R40C55D	1	0	0.134298	0.225921	0.407989	0.497544	0.785741	0.770358	0.961897	39.132	0.0234762	0.0244062	0.473695
6R40C55D	2	0	0.15676	0.257715	0.444405	0.498962	0.712707	0.766021	0.974296	37.8385	0.0233095	0.0239245	0.497608
6R40C55D	4	0	0.16097	0.274028	0.48417	0.479062	0.76741	0.709908	0.977431	36.1845	0.0246401	0.025209	0.522598
Bert	1	0	0.227758	0.385754	0.587885	0.700789	0.842045	0.913675	1	32.5345	0.0256264	0.0256264	0.586976
Bert	3	0	0.13358	0.306422	0.487489	0.508762	0.737417	0.840853	0.98737	36.2495	0.024841	0.0251587	0.526968
Bert	2	0	0.252168	0.39178	0.602582	0.659663	0.781818	0.855267	0.998483	32.5312	0.0221395	0.0221731	0.581122
Bert	4	0	0.177358	0.373293	0.568411	0.671229	0.820951	0.87577	0.998769	33.542	0.0282633	0.0282981	0.574748
M92-220	1	0	0.130285	0.25239	0.469442	0.554546	0.76553	0.845903	0.962666	36.4379	0.0271583	0.0282115	0.512423
M92-220	3	0	0.108187	0.216142	0.427624	0.470809	0.760307	0.766411	0.942057	37.592	0.0273414	0.0290231	0.485236
M92-220	2	0	0.122427	0.231576	0.407922	0.441491	0.71328	0.731177	0.944353	38.6389	0.0245031	0.025947	0.471575
M92-220	4	0	0.0892223	0.186072	0.344342	0.425451	0.745349	0.729778	0.966451	41.5937	0.0255484	0.0264353	0.440875
MN1410	1	0	0.131045	0.256376	0.419672	0.443128	0.70232	0.735205	0.949139	38.3253	0.0237142	0.0249849	0.478283
MN1410	3	0	0.0710128	0.17278	0.322909	0.3546	0.615547	0.716408	0.924392	41.8655	0.0245076	0.0265121	0.417991
MN1410	4	0	0.106374	0.222439	0.39163	0.400273	0.652414	0.714203	0.913454	38.6408	0.0248195	0.0271711	0.45605
MN1410	2	0	0.122884	0.237729	0.405643	0.45449	0.702586	0.783491	0.952738	38.9713	0.0239801	0.0251697	0.471256
MN1806CN	3	0	0.188279	0.326698	0.493828	0.478912	0.793056	0.870666	0.99918	36.2568	0.0224371	0.0224555	0.531669
MN1806CN	1	0	0.231455	0.332188	0.479561	0.475438	0.73034	0.779364	0.969099	36.2614	0.0190893	0.019698	0.513813
MN1806CN	4	0	0.182085	0.319056	0.487374	0.428412	0.75651	0.829392	0.986426	36.2592	0.0225317	0.0228417	0.525079
MN1806CN	2	0	0.241784	0.370594	0.520731	0.52498	0.750219	0.80919	0.997934	34.8622	0.0191398	0.0191794	0.546361
P2190C	3	0	0.0303813	0.115659	0.258668	0.321586	0.58395	0.722772	0.950362	43.9256	0.029486	0.031026	0.396934
P2190C	1	0	0.0932019	0.192741	0.318754	0.419414	0.669259	0.833579	0.906088	40.8041	0.0288172	0.0318039	0.421348
P2190C	2	0	0.082198	0.163717	0.31125	0.382428	0.624747	0.749346	0.952668	43.0688	0.0243641	0.0255746	0.415148
P2190C	4	0	0.0264824	0.0834492	0.209532	0.273773	0.495238	0.626968	0.875308	45.0622	0.0288587	0.0329697	0.348844
P2358C	1	0	0.0402261	0.0709751	0.222273	0.319766	0.56204	0.730914	0.900328	45.1688	0.027388	0.03042	0.360006
P2358C	3	0	0.0174896	0.0771747	0.241528	0.317225	0.567547	0.718355	0.884742	43.2269	0.0341062	0.0385493	0.373753
P2358C	4	0	0.0477999	0.0892673	0.258244	0.332538	0.619561	0.730237	0.901969	43.4194	0.0277598	0.0307769	0.383811
P2358C	2	0	0.0582102	0.100563	0.271341	0.359815	0.678266	0.752262	0.926149	43.7403	0.026353	0.0284543	0.391806
PI083945_3	3	0	0.156523	0.295843	0.472256	0.558128	0.822696	0.870408	0.991113	36.9532	0.0244623	0.0246817	0.518804
PI083945_3	1	0	0.150337	0.274209	0.44944	0.576181	0.754222	0.900652	0.929094	35.7096	0.0262283	0.02823	0.504692
PI083945_3	2	0	0.159552	0.25873	0.440928	0.540219	0.757367	0.826613	0.927536	36.9655	0.0236742	0.0255237	0.485627
PI083945_3	4	0	0.179705	0.32905	0.516338	0.625439	0.83346	0.882831	0.998769	35.3142	0.0247315	0.0247619	0.54611
PI250844	1	0	0.0981446	0.178427	0.280442	0.388273	0.689335	0.892716	0.984824	42.9239	0.0327481	0.0332527	0.424506
PI250844	3	0	0.0910788	0.241383	0.355491	0.44132	0.743197	0.952453	0.996445	39.892	0.0377291	0.0378637	0.4761
PI250844	4	0	0.0674744	0.172121	0.250483	0.354934	0.586962	0.81196	0.935804	44.3673	0.0281416	0.030072	0.38562
PI250844	2	0	0.214351	0.339687	0.488726	0.596955	0.836244	0.947578	0.98496	34.0206	0.0262432	0.0266439	0.558381
PI251585	3	0	0.100497	0.215273	0.350008	0.412527	0.662947	0.821896	0.971151	41.7885	0.0240589	0.0247735	0.441527
PI251585	1	0	0.148514	0.272508	0.369116	0.462356	0.775851	0.888421	0.923688	35.7133	0.0260796	0.0282342	0.501707
PI251585	2	0	0.166026	0.284917	0.428564	0.516817	0.786082	0.885892	0.926709	35.3034	0.0257602	0.0277975	0.508771
PI251585	4	0	0.0960053	0.205899	0.311616	0.393671	0.683865	0.809056	0.916188	41.0018	0.0243754	0.0266052	0.425737
PI378680D	1	0	0.0385662	0.115319	0.208055	0.285307	0.489154	0.683113	0.900465	48.2674	0.0220646	0.0245035	0.329917
PI378680D	3	0	0.0841353	0.226739	0.352893	0.398025	0.621866	0.779332	0.957739	41.1581	0.025011	0.0261146	0.443152
PI378680D	4	0	0.186332	0.298717	0.451681	0.511243	0.787571	0.898126	0.999864	37.0076	0.0236776	0.0236808	0.522257
PI378680D	2	0	0.222745	0.340143	0.508355	0.571277	0.813166	0.929264	0.997964	34.4659	0.0254497	0.0255016	0.558316
PI437499	1	0	0.232062	0.362598	0.546547	0.645284	0.77601	0.883765	0.936566	32.4986	0.0239047	0.0255237	0.550088
PI437499	3	0	0.263344	0.433036	0.589568	0.666464	0.82814	0.90653	0.993437	31.6704	0.0217006	0.0218439	0.588891
PI437499	2	0	0.260367	0.410521	0.555726	0.646785	0.82707	0.925846	0.971835	31.1359	0.0242385	0.0249409	0.588344
PI437499	4	0	0.24303	0.462507	0.657277	0.769423	0.892452	0.966159	1	30.1266	0.0280485	0.0280485	0.624451
PI437869	3	0	0.113158	0.204442	0.349535	0.424021	0.673249	0.840204	0.973749	41.4104	0.024085	0.0247343	0.447943
PI437869	1	0	0.202753	0.301209	0.463143	0.537799	0.76893	0.872459	0.947498	35.5947	0.0238114	0.0251308	0.514542
PI437869	4	0	0.105119	0.202484	0.370314	0.438222	0.679615	0.794101	0.944086	40.2733	0.024185	0.0256174	0.449158
PI437869	2	0	0.228429	0.315291	0.485365	0.597575	0.775423	0.906694	0.997517	36.0383	0.0239463	0.0240059	0.534734
PI437953A	3	0	0.223758	0.376696	0.457659	0.629967	0.834665	0.928775	0.977714	32.5538	0.0250768	0.0256483	0.573658
PI437953A	1	0	0.212004	0.313802	0.484105	0.574002	0.774697	0.904882	0.930544	34.2888	0.0249953	0.0268609	0.524094
PI437953A	4	0	0.173629	0.28817	0.451486	0.497812	0.761869	0.858214	0.968508	37.4441	0.022024	0.0227402	0.49972
PI437953A	2	0	0.246682	0.349308	0.530078	0.60544	0.779273	0.867779	0.977987	34.2178	0.0231066	0.0236267	0.548747
PI438028	3	0	0.209464	0.366829	0.561326	0.673416	0.818566	0.906406	0.997266	33.4539	0.0247539	0.0248217	0.571499
PI438028	1	0	0.239409	0.381509	0.580425	0.739099	0.869949	0.938093	0.996035	32.3527	0.0272722	0.0273807	0.589439
PI438028	2	0	0.256109	0.392219	0.59368	0.695295	0.843118	0.893515	0.999043	32.2546	0.0254444	0.0254688	0.590126
PI438028	4	0	0.229429	0.351715	0.588355	0.704339	0.862879	0.898786	0.996413	32.5444	0.0263784	0.0264733	0.58581
PI518754	1	0	0.234341	0.35547	0.559879	0.604741	0.822727	0.80602	0.984277	33.2938	0.0251914	0.0255938	0.567156
PI518754	3	0	0.171654	0.26904	0.443919	0.454425	0.699667	0.666262	0.959024	37.5727	0.0226741	0.0236428	0.493333
PI518754	2	0	0.203352	0.333127	0.493689	0.52518	0.759399	0.702981	0.931762	34.645	0.0205466	0.0220513	0.51582
PI518754	4	0	0.211352	0.336332	0.528449	0.591413	0.801254	0.753944	0.995448	34.7326	0.0242743	0.0243853	0.552151
PI538398	1	0	0.141577	0.279777	0.452612	0.492455	0.773737	0.832409	0.983867	37.5793	0.0249514	0.0253605	0.506369
PI538398	3	0	0.0569649	0.197073	0.381654	0.399491	0.637144	0.831815	0.979561	41.1005	0.0257762	0.026314	0.453948
PI538398	4	0	0.0989111	0.235727	0.38969	0.409082	0.642919	0.738374	0.94851	39.5909	0.0238043	0.0250965	0.460747
PI538398	2	0	0.123951	0.24664	0.44854	0.439529	0.700353	0.824015	0.979583	38.2934	0.0258643	0.0264034	0.4941
PI578421	1	0	0.0849157	0.161865	0.306663	0.369657	0.503639	0.790402	0.910446	43.8014	0.0220592	0.024229	0.388843
PI578421	3	0	0.118873	0.237629	0.399067	0.481888	0.73906	0.843871	0.963612	39.4386	0.0243023	0.02522	0.470157
PI578421	2	0	0.141523	0.249192	0.413146	0.459936	0.625768	0.769788	0.984653	40.552	0.0212252	0.021556	0.466638
PI578421	4	0	0.11925	0.229746	0.358564	0.41597	0.641026	0.811343	0.967596	41.7448	0.0218271	0.022558	0.44228
PI597427A	1	0	0.169065	0.256637	0.396412	0.409082	0.609927	0.761367	0.853979	37.1595	0.0196917	0.0230588	0.444063
PI597427A	3	0	0.0856523	0.172004	0.277431	0.299959	0.478132	0.723086	0.887931	44.7122	0.020096	0.0226324	0.370287
PI597427A	4	0	0.185782	0.305064	0.446248	0.416586	0.632653	0.773801	0.894429	36.2735	0.0183955	0.0205667	0.474638
PI597427A	2	0	0.191524	0.291011	0.425266	0.416179	0.621832	0.833885	0.933874	38.2667	0.0184333	0.0197385	0.471058
PI612717	1	0	0.205838	0.319437	0.548711	0.584838	0.808624	0.862098	0.978811	33.6629	0.0255012	0.0260533	0.559359
PI612717	3	0	0.150005	0.278864	0.471512	0.457468	0.714899	0.850097	0.944384	36.0601	0.0245047	0.0259478	0.506987
PI612717	2	0	0.190916	0.31935	0.520195	0.530101	0.692819	0.825429	0.922751	34.8392	0.0209234	0.022675	0.508992
PI612717	4	0	0.142452	0.266489	0.47983	0.496805	0.732257	0.818676	0.960213	36.2001	0.0258994	0.0269725	0.514008
PI612721A	1	0	0.172716	0.300904	0.470678	0.518289	0.768276	0.887852	0.992343	36.9591	0.0230385	0.0232163	0.518824
PI612721A	3	0	0.127956	0.317967	0.487754	0.530501	0.754689	0.902559	0.999316	36.4465	0.0266687	0.0266869	0.531195
PI612721A	2	0	0.204199	0.326253	0.515716	0.549552	0.745864	0.826043	0.972929	34.7567	0.0235525	0.0242078	0.539177
PI612721A	4	0	0.184971	0.310835	0.520627	0.571356	0.758513	0.862954	0.997273	35.1632	0.0243451	0.0244116	0.547151
PI612732	1	0	0.120766	0.183972	0.276293	0.314462	0.4565	0.566143	0.821153	45.6458	0.0144524	0.0176001	0.340891
PI612732	3	0	0.0825656	0.151245	0.229122	0.273588	0.390057	0.589071	0.815975	47.9145	0.0161031	0.0197348	0.311927
PI612732	2	0	0.100662	0.127459	0.229081	0.264182	0.361603	0.562132	0.855209	51.1319	0.0161024	0.0188285	0.296755
PI612732	4	0	0.0971695	0.153435	0.242522	0.27269	0.356411	0.480159	0.731474	47.7546	0.012361	0.0168987	0.287165
R07C12	1	0	0.0967758	0.190961	0.381723	0.41107	0.66258	0.632915	0.894014	38.6	0.0253397	0.0283437	0.446824
R07C12	3	0	0.0569777	0.160733	0.30723	0.325649	0.618221	0.658313	0.916758	42.3489	0.024731	0.0269766	0.407757
R07C12	2	0	0.0765994	0.190688	0.361675	0.441252	0.726531	0.753856	0.972245	40.722	0.0269542	0.0277236	0.455205
R07C12	4	0	0.127753	0.257425	0.439667	0.479283	0.739185	0.700439	0.946814	37.334	0.025336	0.0267592	0.490957
R18C55D	1	0	0.0267133	0.0586483	0.192266	0.281872	0.44191	0.63721	0.836016	47.3897	0.0260286	0.0311341	0.306659
R18C55D	3	0	0.0250139	0.0790259	0.173121	0.272996	0.479615	0.719564	0.940807	49.2415	0.0264553	0.0281198	0.325771
R18C55D	2	0	0.0223056	0.0547692	0.171421	0.265258	0.453454	0.764592	0.954514	49.1285	0.0305795	0.0320366	0.325619
R18C55D	4	0	0.0383859	0.114669	0.21491	0.298131	0.499875	0.70691	0.950021	48.753	0.0229031	0.024108	0.342876
Wm82	1	0	0.208719	0.375128	0.510477	0.609048	0.800502	0.909523	0.993246	34.2779	0.0230277	0.0231843	0.556015
Wm82	3	0	0.142828	0.335078	0.471447	0.513948	0.757	0.872276	0.982785	36.7687	0.0259591	0.0264138	0.517663
Wm82	2	0	0.18542	0.318524	0.47999	0.550293	0.698873	0.855394	0.994531	36.9736	0.0213326	0.0214499	0.519035
Wm82	4	0	0.194136	0.344619	0.540675	0.61796	0.827556	0.936102	0.985902	33.8555	0.0261413	0.0265151	0.561145
XMAS Tree	1	0	0.0150346	0.00710343	0.0280698	0.0377493	0.0864335	0.274811	0.402516	55.1707	0.0159689	0.0396728	0.102088
XMAS Tree	3	0	0.0140767	0.0383349	0.0952039	0.120775	0.239899	0.40396	0.581943	52.3564	0.0158401	0.0272194	0.179193
XMAS Tree	4	0	0.0241365	0.039823	0.0762481	0.0904856	0.143895	0.335006	0.6451	59.2419	0.0164403	0.0254848	0.150632
XMAS Tree	2	0	0.0266599	0.022495	0.0630372	0.0798521	0.166147	0.316103	0.559475	57.4761	0.0150548	0.0269088	0.139117

## Sheet: 2019
Supporting information Table 2. Canopy coverage data from 2019
		Days after planting
		0	29	35	41	45	51	59	65	71	CC50	MCC_d	MCC_w	ACC
Accession	Rep	2019-05-28	2019-06-26	2019-07-02	2019-07-08	2019-07-12	2019-07-18	2019-07-26	2019-08-01	2019-08-07
1R25C64C	1	0	0.00468426	0.123777	0.226402	0.239017	0.581808	0.812183	0.831657	0.895918	47.3755	0.0380909	0.042516	0.424728
1R25C64C	2	0	0.0303705	0.20314	0.283777	0.303705	0.709055	0.888129	0.86423	0.910674	44.866	0.0466754	0.0512536	0.473391
1R26C94C	1	0	0	0.00522679	0.00205867	0.0138366	0.191349	0.587927	0.530076	0.64142	53.1038	0.0651913	0.101635	0.231627
1R26C94C	2	0	0.154081	0.297805	0.419887	0.433934	0.706355	0.876217	0.919437	0.957852	42.9352	0.030663	0.0320122	0.527785
3R04C98C	1	0	0.00505678	0.115984	0.0717962	0.141783	0.368048	0.613424	0.593389	0.730495	51.3018	0.0392916	0.0537875	0.292191
3R04C98C	2	0	8.92538e-05	0.0317319	0.0118338	0.0576995	0.222774	0.574536	0.607952	0.724412	54.0127	0.0487955	0.0673584	0.254227
3R40C69C	1	0	0.0680333	0.208223	0.212949	0.264855	0.536608	0.743922	0.768402	0.833394	47.4357	0.03462	0.0415409	0.394338
3R40C69C	2	0	0.0799317	0.28093	0.323661	0.353316	0.656377	0.894008	0.890699	0.928429	45.1513	0.0349528	0.0376472	0.477781
4R08C56D	1	0	0.0447205	0.230653	0.337561	0.383039	0.694233	0.914624	0.94242	0.987164	45.4703	0.0385101	0.0390108	0.502455
4R08C56D	2	0	0.013936	0.0822161	0.0838938	0.081588	0.293654	0.559954	0.640173	0.760724	53.4921	0.0354157	0.0465551	0.277332
4R47C81C	1	0	0.0724247	0.240912	0.308887	0.350849	0.60375	0.839119	0.845053	0.904727	46.0133	0.0315744	0.0348993	0.451519
4R47C81C	2	0	0.0291062	0.122974	0.191467	0.203164	0.370415	0.562588	0.620733	0.768507	51.5352	0.0258679	0.03366	0.310676
5R13C22D	1	0	0.0158631	0.151737	0.242928	0.256871	0.559519	0.774234	0.812911	0.871159	47.1884	0.033439	0.0383844	0.416547
5R13C22D	2	0	0.0537997	0.237858	0.354391	0.346132	0.619846	0.81087	0.859299	0.903589	45.9908	0.0352389	0.0389988	0.45143
5R14C48D	1	0	0.00296896	0.0600423	0.119209	0.12849	0.395646	0.686445	0.674493	0.789873	50.9848	0.0466286	0.0590329	0.319116
5R14C48D	2	0	0.0595836	0.241441	0.334345	0.335034	0.635542	0.83487	0.885439	0.910605	45.6799	0.0362915	0.0398542	0.460049
5R15C12D	1	0	0.00232205	0.0799859	0.158459	0.19335	0.473456	0.809381	0.819461	0.881898	50.3749	0.0520979	0.0590745	0.365809
5R15C12D	2	0	0.00782796	0.141678	0.17305	0.235878	0.506967	0.815789	0.831413	0.901407	49.7378	0.0448094	0.0497103	0.386812
5R15C49D	1	0	0.00289043	0.0809233	0.171728	0.178652	0.391957	0.700107	0.707768	0.761736	50.7184	0.0393924	0.0517138	0.313026
5R15C49D	2	0	0.000814038	0.0788182	0.143786	0.155994	0.308822	0.555744	0.605126	0.693582	52.2965	0.0294029	0.0423927	0.26826
5R22C11D	1	0	0.0291498	0.173058	0.291468	0.310535	0.588079	0.824894	0.868654	0.925701	47.4167	0.0358399	0.0387164	0.438805
5R22C11D	2	0	0.048374	0.227086	0.312806	0.347406	0.718185	0.880489	0.903364	0.982064	45.6881	0.0398317	0.0405591	0.495996
5R38C08D	1	0	0.127684	0.290671	0.433037	0.403299	0.68552	0.865989	0.893859	0.941867	42.8768	0.0311233	0.0330443	0.520603
5R38C08D	2	0	0.152966	0.331957	0.407235	0.401368	0.75238	0.907157	0.931525	0.965486	42.3189	0.0350739	0.0363276	0.544993
6R18C51D	1	0	0.0374269	0.182197	0.229928	0.299887	0.639618	0.845893	0.861195	0.909814	46.5716	0.0442597	0.0486469	0.443747
6R18C51D	2	0	0.0625734	0.341308	0.306464	0.384108	0.770853	0.905762	0.905315	0.974056	45.1666	0.0455037	0.0467156	0.501102
6R37C64	1	0	0.0160158	0.162888	0.23989	0.264409	0.558539	0.769299	0.805388	0.864783	47.1437	0.0336908	0.0389585	0.414121
6R37C64	2	0	0.0217724	0.141107	0.1355	0.209039	0.566897	0.805568	0.819629	0.909174	49.2674	0.0478974	0.0526822	0.397036
6R40C55D	1	0	0.0279478	0.22093	0.290879	0.349854	0.678061	0.908849	0.926854	0.957647	46.0186	0.0425784	0.0444613	0.47759
6R40C55D	2	0	0.0080072	0.130052	0.258449	0.296024	0.593563	0.841614	0.876171	0.914425	47.5774	0.041087	0.044932	0.429645
Bert	1	0	0.184706	0.366455	0.490842	0.513308	0.812418	0.919655	0.928235	0.970505	40.2615	0.0311955	0.0321435	0.578244
Bert	2	0	0.152266	0.367589	0.464236	0.505103	0.838544	0.944063	0.975201	0.986926	39.9063	0.0384905	0.0390003	0.600806
M92-220	1	0	0.0145291	0.117975	0.215357	0.255507	0.619906	0.88011	0.892679	0.949779	47.604	0.044109	0.0464412	0.445451
M92-220	2	0	0.12105	0.285588	0.350217	0.38253	0.648438	0.841038	0.848287	0.929153	44.2672	0.0288852	0.0310876	0.490544
MN1410	1	0	0.00784663	0.111298	0.133899	0.214807	0.597776	0.867689	0.894345	0.940112	48.6845	0.0565793	0.0601834	0.418553
MN1410	2	0	0.0291498	0.137959	0.20905	0.224441	0.488705	0.716918	0.777843	0.834262	48.8691	0.0339236	0.0406629	0.373432
MN1806CN	1	0	0.117279	0.310647	0.37011	0.41144	0.658676	0.853178	0.882898	0.947201	44.4986	0.0300654	0.0317413	0.496682
MN1806CN	2	0	0.111121	0.283073	0.377352	0.384637	0.686042	0.835011	0.863806	0.948864	44.1032	0.0317286	0.0334385	0.504707
P2190C	1	0	0.00530814	0.0552011	0.12347	0.177793	0.423334	0.825971	0.853858	0.933085	51.8841	0.0490153	0.0525302	0.364106
P2190C	2	0	0.0240157	0.186776	0.288553	0.310067	0.644578	0.831997	0.884293	0.954943	46.4804	0.0364613	0.0381816	0.468718
P2358C	1	0	0.00216216	0.0898486	0.202499	0.212444	0.546407	0.821794	0.875328	0.93976	49.2277	0.0435686	0.0463613	0.412933
P2358C	2	0	0.0137521	0.159591	0.249018	0.277632	0.629263	0.859174	0.873351	0.93494	46.8391	0.0405591	0.0433814	0.452246
PI083945_3	1	0	0.076171	0.216997	0.298679	0.352538	0.691102	0.856677	0.886036	0.926693	45.1193	0.041798	0.0451044	0.477639
PI083945_3	2	0	0.0991453	0.247487	0.281245	0.345836	0.626066	0.802329	0.842582	0.877319	45.5137	0.0364994	0.0416032	0.445874
PI250844	1	0	0.176854	0.327831	0.411156	0.443373	0.749118	0.890246	0.945139	0.983015	41.5834	0.0303785	0.0309034	0.562845
PI250844	2	0	0.0652407	0.194435	0.284611	0.340351	0.643877	0.908386	0.940507	0.952598	46.3717	0.0378233	0.0397054	0.469335
PI251585	1	0	0.0409398	0.192527	0.262772	0.319218	0.629023	0.869616	0.916116	0.971734	47.204	0.0388644	0.0399948	0.464134
PI251585	2	0	0.0754835	0.239001	0.304694	0.354072	0.678558	0.860641	0.870636	0.95525	45.6026	0.0393569	0.0412005	0.483934
PI378680D	1	0	0.122525	0.288229	0.384575	0.43161	0.737682	0.853535	0.912477	0.964224	43.5634	0.031898	0.0330815	0.521654
PI378680D	2	0	0.068466	0.300178	0.330849	0.362088	0.671869	0.864788	0.877389	0.968186	45.4472	0.0356843	0.0368568	0.493044
PI437499	1	0	0.223109	0.362491	0.477609	0.510884	0.803175	0.925557	0.938772	0.950205	38.5448	0.0323836	0.0340806	0.5954
PI437499	2	0	0.200072	0.431071	0.499263	0.52155	0.786116	0.925139	0.939535	0.979885	39.8432	0.0307339	0.0313648	0.589536
PI437869	1	0	0.0934773	0.242671	0.314957	0.369447	0.644014	0.825782	0.854798	0.926351	45.4579	0.0344584	0.0371979	0.471594
PI437869	2	0	0.0774711	0.298709	0.336421	0.388384	0.72353	0.882987	0.868626	0.937699	44.2452	0.0419479	0.0447349	0.498661
PI437953A	1	0	0.163627	0.301473	0.396038	0.391943	0.7471	0.856282	0.906671	0.972182	42.323	0.0291455	0.0299794	0.543867
PI437953A	2	0	0.174365	0.375818	0.421962	0.446125	0.7992	0.9129	0.924818	0.978661	40.6577	0.0320861	0.0327857	0.577411
PI438028	1	0	0.136883	0.326973	0.390411	0.437094	0.776764	0.931951	0.930502	0.962333	41.5065	0.0345643	0.0359171	0.556616
PI438028	2	0	0.156275	0.321001	0.396916	0.455895	0.780592	0.911093	0.940465	0.993628	41.5488	0.0332287	0.0334418	0.571991
PI518754	1	0	0.174329	0.332479	0.403108	0.470255	0.726792	0.869546	0.892215	0.943047	41.1082	0.028891	0.0306358	0.54703
PI518754	2	0	0.113117	0.346116	0.36988	0.401731	0.725799	0.906074	0.91335	0.953421	42.9706	0.0342135	0.035885	0.52704
PI538398	1	0	0.020948	0.144515	0.162278	0.251216	0.55326	0.840978	0.863068	0.942223	49.167	0.0452798	0.0480562	0.414544
PI538398	2	0	0.116234	0.29428	0.327641	0.355661	0.597993	0.795414	0.821393	0.874421	44.9893	0.0280637	0.032094	0.451347
PI578421	1	0	0.0906559	0.239478	0.322066	0.32756	0.588978	0.827937	0.854003	0.922174	45.8173	0.0303811	0.032945	0.463125
PI578421	2	0	0.00654181	0.0878993	0.141566	0.151578	0.382485	0.642178	0.744488	0.841795	52.0835	0.0355525	0.0422341	0.328741
PI597427A	1	0	0.0355145	0.219521	0.272603	0.313049	0.597233	0.782329	0.801268	0.851195	45.6811	0.0342118	0.0401926	0.430013
PI597427A	2	0	0.161545	0.370413	0.426977	0.469757	0.775877	0.9084	0.870547	0.897673	40.6569	0.0298287	0.0328364	0.536019
PI612717	1	0	0.167099	0.332389	0.414836	0.46613	0.772584	0.893945	0.904609	0.944545	40.7385	0.0309275	0.0327432	0.555964
PI612717	2	0	0.125862	0.261741	0.356322	0.359179	0.623597	0.762597	0.767348	0.817934	42.0647	0.0266781	0.0326165	0.463114
PI612721A	1	0	0.216998	0.393235	0.493513	0.488783	0.77044	0.887276	0.917152	0.945743	38.9007	0.0289299	0.0305896	0.582181
PI612721A	2	0	0.155347	0.383927	0.425903	0.464608	0.784525	0.930393	0.940735	0.971535	40.8005	0.0341462	0.0351465	0.573164
PI612732	1	0	0.00284369	0.0856504	0.131071	0.159078	0.40137	0.698327	0.690383	0.80974	51.0747	0.0468562	0.0578654	0.326132
PI612732	2	0	0.00449115	0.133959	0.103721	0.13279	0.353761	0.691586	0.649169	0.748839	51.4654	0.0444342	0.0593372	0.296179
R07C12	1	0	0.00490677	0.135421	0.173943	0.239856	0.575678	0.836152	0.859396	0.92772	48.4885	0.045416	0.0489543	0.419386
R07C12	2	0	0.013219	0.152867	0.237574	0.27832	0.583718	0.865054	0.89416	0.953438	48.1673	0.0384267	0.0403032	0.438832
R18C55	1	0	0.000809717	0.131065	0.130529	0.20096	0.490757	0.781576	0.795953	0.873846	49.951	0.0515812	0.0590275	0.369118
R18C55	2	0	0.0469593	0.288857	0.366825	0.409632	0.7446	0.922947	0.946998	0.987261	44.1914	0.0406436	0.041168	0.525677
Wm82	1	0	0.198381	0.388174	0.472062	0.523931	0.761891	0.922713	0.941438	0.989851	40.752	0.029137	0.0294357	0.578345
Wm82	2	0	0.099196	0.372272	0.399468	0.466205	0.825391	0.933008	0.948393	0.999455	43.532	0.0379229	0.0379435	0.543386
XMAS Tree	1	0	0	0.00764852	0.024667	0.0476414	0.217908	0.384514	0.440961	0.517333	54.2833	0.0291473	0.0563412	0.180227
XMAS Tree	2	0	0.00503824	0.0925106	0.157652	0.183035	0.444603	0.681139	0.729721	0.834613	50.2289	0.0354505	0.0424752	0.352916
