# Supplementary material for: Variation in shoot architecture traits and their relationship to canopy coverage and light interception in soybean (Glycine max)
Source: BMC Plant Biol. 2024 Mar 16;24:194. doi: 10.1186/s12870-024-04859-2 (PMC10944616; doi:10.1186/s12870-024-04859-2)
Supplement: Supplementary file 4 — Supplementary Material 4: Table S3: Reliability estimates, BLUPs calculated for the traits measured in this study and data associated with each trait measured in the study. Reliability and BLUPs were calculated for data obtained in 2018 and 2019. The traits measured are : Plant shape parameters area under the curve (Sh_A), Slope of the top four internodes (IS5), Plant shape parameter width scaling factor (Sh_W), Internode length at node 5 from the top of the plant (IL5), Internode length at node 4 from the top of the plant (IL4), max growth rate(%/week) (MCC_w), Canopy Height (CH), max growth rate (%/day) (MCC_d), Number of nodes (NO), Petiole angle at node 5 from the top of the plant (PA5), Leaf area (LA), Branch ratio (BR), Leaf Length (LL), Branch orientation (BO), Petiole angle at node 4 from the top of the plant (PA4), Plant shape parameter peak height (Sh_H), tPAR at 50% height (PAR50H), Height at 50% tPAR (H50PAR), tPAR at ground level (PARG), Branching zone (BZ), Branch density/ distribution (BD), Petiole length at node 4 from the top of the plant (PL4), Branch number (BN), Slope of the top four petioles (PS4), Leaf Width (LW), Petiole length at node 5 from the top of the plant (PL5), Days to 50% canopy coverage (CC50), Canopy coverage at R2 (CCR2), Average Canopy Coverage (ACC) and Branch angle (BA). Averages for all the traits measured in the study for 2018 and 2019 are shown [file 12870_2024_4859_MOESM4_ESM.xlsx]

## Sheet: Reliability
Table S3: Reliability estimates, BLUPs calculated for the traits measured in this study and data associated with each trait measured in the study.
Trait	Reliability	pval variance by line
Sh_A	0.603253	0.12108
IS5	0.659401	0.00472649
Sh_W	0.784912	0.00350005
IL5	0.753116	0.000326109
IL4	0.676147	2.37621e-05
MCC_w	0.349394	1.14603e-07
CH	0.778257	3.55556e-06
MCC_d	0.190644	5.74802e-10
NO	0.761323	5.04371e-10
PA5	0.706602	1.81529e-08
LA	0.754942	3.94411e-08
BR	0.664039	9.10457e-12
LL	0.783664	4.46262e-10
BO	0.520324	2.62063e-15
PA4	0.71061	2.11125e-11
Sh_H	0.418839	3.76535e-08
PAR50H	0.848605	2.15497e-12
H50PAR	0.804603	2.75398e-12
PARG	0.848002	6.31317e-14
BZ	0.833083	2.39002e-22
BD	0.607275	1.96514e-22
PL4	0.891741	4.09736e-17
BN	0.863793	1.12523e-27
PS4	0.884277	5.10372e-20
LW	0.858831	2.71762e-19
PL5	0.918761	6.49326e-21
CC50	0.860836	1.05367e-38
CCR2	0.896595	1.05816e-43
ACC	0.896803	5.444e-45
BA	0.921342	2.09179e-48

## Sheet: BLUPs
Table S3: Reliability estimates, BLUPs calculated for the traits measured in this study and data associated with each trait measured in the study.
Accession	ACC	BA	BD	BN	BO	BR	BZ	CC50	CCR2	CH	H50PAR	IL4	IL5	IS5	LA	LL	LW	MCC_d	MCC_w	NO	PA4	PA5	PAR50H	PARG	PL4	PL5	PS4	Sh_A	Sh_H	Sh_W
1R25C64C	-0.0485554	-5.52317	-0.0592815	0.243992	-3.32056	-2.01697	0.434193	2.21002	-0.0918918	-5.08575	-9.62842	-1.01313	-0.99689	0.0338717	-34.6534	-1.33107	-0.395955	6.0057e-05	0.000419721	0.869849	6.85865	9.57328	4.10364	2.29237	-7.1251	-7.74475	-1.80212	-0.00426441	-0.0420167	-0.0747969
1R26C94C	-0.141439	4.69425	-0.0291495	-2.54025	-15.0821	-7.00752	-8.25759	5.118	-0.159945	-3.18452	-8.29868	-0.28175	-0.125038	0.0165939	-26.4887	-0.412803	-0.456589	0.000416874	0.00447162	-0.694677	-0.224992	-2.0174	20.6527	26.36	-1.26753	-1.21692	-0.0960262	0.023199	-0.00409804	-0.0861616
3R04C98C	-0.176396	1.96107	-0.0480628	0.148014	-9.59746	5.31671	0.230765	6.93102	-0.214472	-9.3212	-27.4063	-1.29983	-1.31225	-0.172168	-21.7376	-0.861617	-0.279019	0.000257717	0.00391075	1.6475	2.82735	1.10655	35.3065	19.621	-6.25075	-7.04464	-1.46976	-0.00257143	-0.0027065	0.0286256
3R40C69C	-0.028829	-7.0824	0.00372315	0.672327	-16.9525	2.36045	-2.26079	0.399801	-0.0261649	-1.55601	-17.4214	-0.35654	-0.317805	0.0125312	-49.4339	-2.01057	-0.436418	-0.000294681	-0.000148954	-1.34046	-2.36264	-3.31484	28.3201	8.42542	3.2234	3.69952	0.838704	-0.0027635	0.000822142	0.0266934
4R08C56D	-0.0197672	1.43872	0.0601877	-0.234711	-10.2631	-2.51944	-2.34863	1.58237	-0.0419802	-0.0347752	-1.7495	0.201368	0.20083	-0.0564997	-5.05597	-0.276504	-0.129054	0.000358713	0.00063479	-0.562499	1.27205	1.7339	-3.71455	4.63874	1.84936	2.99969	0.317377	-0.00233523	-0.00362876	0.0880974
4R47C81C	-0.128216	-1.27237	0.00210957	2.37119	-11.3412	5.39447	3.72527	5.71075	-0.129917	-7.35642	-16.0237	-0.590418	-0.523743	-0.140352	-51.2268	-2.0174	-0.527703	-0.00137412	-0.00134914	0.939035	4.20666	0.598441	29.078	24.5071	-6.24758	-7.98077	-1.64217	-0.00677292	-0.00482837	-0.0203689
5R13C22D	0.00858063	-2.08211	0.0390493	-0.254084	7.77526	-0.621931	-1.88966	-0.579542	-0.00372414	0.511249	-2.69647	-0.576049	-0.630811	0.179419	22.3272	0.603978	0.130465	-6.97551e-05	-0.000273355	-0.630174	-3.30219	-4.3173	-9.81693	-9.13793	2.65562	4.07888	1.27594	0.000293514	0.0162943	0.0421518
5R14C48D	-0.0346697	6.2144	0.061098	-0.534119	14.3574	-2.74053	-3.95787	2.012	-0.0781491	-2.12367	-12.2659	0.148033	0.0479874	-0.0193556	-3.30586	0.130326	-0.0997709	0.00059693	0.00140711	0.0190807	5.36508	4.3279	15.8181	1.10296	0.127045	1.23359	0.14697	-0.00816573	-0.00506364	0.117329
5R15C12D	-0.0403678	1.89929	0.0655814	0.30525	1.89451	-0.390671	-1.32625	2.34516	-0.0676377	-3.35306	-9.64978	-0.358971	-0.269313	0.0336882	1.56315	0.50256	-0.119021	0.00104634	0.00199972	-0.118384	-0.898425	-0.55449	9.8204	0.538912	1.35785	0.996819	0.542267	-0.000449982	0.0225032	0.0706734
5R15C49D	-0.163516	-0.435035	0.0262741	0.095506	-7.48611	8.47158	-2.51998	6.25685	-0.172398	-11.5518	-27.1686	-1.16318	-1.21181	-0.360061	-29.1451	-1.49961	-0.298504	-0.00149494	-0.000728312	-1.15465	2.49569	2.337	36.3514	48.1419	-10.7409	-13.4158	-3.23271	0.0101017	-0.0137287	0.0522738
5R22C11D	-0.0275062	3.59534	-0.0149627	-0.139558	-1.29098	-1.70033	-0.859615	2.37274	-0.0470805	2.6514	5.66342	0.533384	0.599685	0.0563645	0.381983	-0.00471541	-0.0341214	4.71232e-05	-0.000301402	-0.65661	2.00843	-0.0629691	-12.5926	-8.03033	2.53238	2.85838	0.80883	-0.00359726	0.039865	0.019766
5R38C08D	0.0702019	2.26414	-0.0935842	0.898899	17.458	11.9187	7.56692	-3.1233	0.0611592	0.809764	12.7526	1.08718	1.12818	-0.0976601	16.7286	0.0492972	0.12828	-0.000466001	-0.00161614	-0.824102	-7.57974	-7.52368	-16.307	-10.3271	4.13164	4.73824	1.64489	-0.0112658	0.026145	-0.0141162
6R18C51D	0.0294126	-1.23974	-0.0575936	-0.343563	14.2581	0.324235	0.611945	-1.01383	0.0160228	0.878968	4.77909	-0.311419	-0.348986	0.0901204	5.39131	0.0450806	-0.0271419	0.000972615	0.00128185	-1.04536	-3.53229	-2.33047	-6.41914	-6.65856	2.12774	3.29529	0.741471	-0.00161983	0.0011588	0.0148507
6R37C64	-0.104487	-1.00821	-0.0505354	-0.421832	2.70309	-0.880766	0.841336	5.17894	-0.141509	-0.184296	-12.1492	0.168679	0.332076	0.0210066	8.29851	-0.388667	0.103461	0.000482094	0.00186982	0.511838	10.5346	8.43656	14.7716	17.1112	-4.29586	-6.29164	-1.38895	0.00116714	-0.0247942	0.0263491
6R40C55D	0.0124487	1.55969	0.0270809	0.64222	-8.69146	-0.942424	0.642628	-0.254614	0.012204	1.77036	8.87264	0.14004	0.0644715	0.111684	16.4727	0.53414	0.083892	0.000498264	0.000524466	-0.253733	-3.68031	-3.50893	-15.7509	-9.69692	5.08036	5.90913	1.45929	0.00926875	0.0173221	0.0523626
Bert (PI 557010)	0.118379	7.62944	-0.0755678	-1.51501	-14.3021	-4.85392	0.613587	-5.54936	0.183231	5.09383	30.3985	-0.207008	-0.131958	0.18882	30.9131	1.04487	0.233099	-8.97505e-05	-0.00111247	1.26049	0.879668	6.47104	-14.6401	-10.6189	-3.92419	-3.28618	-0.556447	0.0233441	-0.00624776	-0.130845
M92-220	0.0261407	-0.569539	-0.00404628	-0.34493	9.75471	-1.87322	-1.78556	-1.0291	0.0279239	2.65485	14.6096	-0.0751589	-0.0656049	0.124962	9.50647	0.245417	3.37513	0.000143539	-0.000233048	-0.536819	-0.44339	-3.6696	-19.2926	-10.5257	3.95152	5.03465	1.22248	-0.0145792	0.00383909	-0.00230616
MN1410	-0.0120679	-2.33084	-0.0639012	-1.19112	-7.48611	-2.47389	-1.63167	0.436256	-0.0403108	-0.668968	-0.12599	-0.397164	-0.590999	0.0507534	4.18204	-0.145892	0.0417791	0.000680976	0.0012022	-0.640748	-2.85335	-1.3968	3.29531	-7.60528	-0.071211	0.623705	0.281973	0.00644067	-0.0182185	-0.0370798
MN1806CN	0.0652494	4.34152	-0.01116	-1.09575	5.60612	-4.35848	-1.41763	-2.93697	0.0592707	0.855808	14.5757	0.486796	0.217274	-0.031242	19.3223	0.718944	0.181233	-0.000875783	-0.00238753	0.207301	-0.581795	0.450524	-9.61052	-10.4928	3.6593	5.85011	1.47118	-0.014016	0.0318064	-0.047502
P2190C	-0.0357622	7.40349	0.010413	-0.0532343	8.67599	-1.857	-0.693604	2.45003	-0.0646595	-3.2077	4.76938	-0.584423	-0.422886	0.125174	7.58197	0.193539	0.0468175	0.000845301	0.00131341	1.37197	-6.5532	-6.65527	-15.1947	-6.97738	-1.444	-0.118774	0.173759	0.0219817	0.0176855	0.0605252
P2358C	-0.0391714	-0.0978094	0.160808	1.07428	13.7145	-0.520488	-0.783831	2.36923	-0.0731179	-2.00677	-7.16254	7.28868e-05	0.163009	0.00983855	-44.2872	-1.36232	-0.535736	0.000894266	0.00157596	0.917886	-0.128454	-1.71716	9.67735	6.93916	0.155874	1.66489	0.469837	-0.0232785	0.0433214	0.0109124
PI083945_3	0.0426527	7.0574	0.0913905	0.0573274	15.6693	-1.46203	-0.973196	-2.40851	0.0924082	6.78461	0.834058	1.44183	1.20457	-0.272878	13.2223	0.526364	0.137776	0.000224389	0.000129175	0.183736	4.4902	7.12991	-0.626333	-9.09793	-2.79487	-4.19063	-1.60967	0.00185522	-0.0170018	0.0666662
PI250844	0.0356454	-10.4475	-0.0302535	0.967149	8.61549	-0.552496	3.15287	-0.875615	0.0404748	5.74233	5.14117	1.47086	1.44429	-0.172854	-22.5889	-0.621528	-0.324019	0.000467516	0.000148207	0.621809	10.6436	11.8841	-15.7469	-9.82094	-3.02506	-5.26631	-2.23612	-0.0111421	-0.0219458	-0.00418682
PI251585	0.0241974	-7.2869	0.0842441	0.194016	1.21523	-4.96371	-4.65684	-0.916647	0.0204897	2.71743	-14.6461	0.155428	0.275576	0.160398	-25.326	-0.627039	-0.31332	0.00025161	-7.08425e-05	-0.128455	3.79891	2.91999	-9.89547	-7.80903	-3.84386	-5.68831	-1.20265	-0.00540532	-0.00598884	-0.0327328
PI378680D	0.0335452	-12.9274	0.00360905	2.20223	-13.8773	4.2263	4.26357	-0.722779	0.0402827	4.49499	14.217	0.267887	0.24565	0.0162479	-5.51982	-0.0614456	-0.123547	-0.000298155	-0.00127251	-0.475791	1.14314	0.125091	-19.186	1.48608	0.609169	0.800846	-0.140802	-0.00428072	-0.013984	0.0160967
PI437499	0.130127	10.4152	-0.0463383	0.293654	19.8226	1.18358	3.79367	-7.0397	0.210343	2.33452	14.2932	0.290851	0.449208	0.0599922	31.3498	1.36913	0.234119	-0.00044116	-0.00157631	-0.0927035	2.58083	2.58935	-12.6777	-9.93627	2.75159	3.85288	0.854915	0.00757196	-0.0234994	-0.00994207
PI437869	0.0372671	-11.7437	0.0464743	3.15011	-14.6255	4.48922	5.90491	-1.53799	0.0639211	-1.21898	6.89042	-0.376844	-0.343172	0.0542032	-4.17633	-0.554522	-0.0738791	6.61396e-05	-0.000404063	0.368029	-0.223114	-2.10234	-4.51266	-10.5091	-1.22286	-0.966971	-0.465798	-0.0211708	0.0221531	0.0273218
PI437953A	0.0915067	4.64496	-0.103815	-0.923172	-6.37942	-2.82934	3.25673	-4.58903	0.11928	8.99809	5.73525	1.5313	1.69231	0.0727396	42.2722	0.550793	0.34569	-0.000589412	-0.00184624	1.63995	7.25603	9.14533	-12.9102	-7.66467	0.261007	-2.1245	-0.423356	-0.00326029	-0.0302188	-0.0223369
PI438028	0.117643	9.05153	-0.0400458	-0.510065	17.7112	2.96441	5.4898	-5.55506	0.195472	3.59209	16.6637	0.518111	0.502311	0.0355346	-13.5311	-0.138142	-0.192252	-9.19811e-05	-0.00110269	-0.893106	-1.00991	-2.22258	-21.9118	-10.9341	4.74748	4.54762	1.066	-0.0021535	0.0285959	-0.0270529
PI518754	0.0803592	15.7771	0.0805388	-2.35866	1.25555	-7.78236	-7.96595	-4.17494	0.10839	-0.0895841	17.6694	-0.464089	-0.617597	0.0636759	40.6831	1.17954	0.261564	-0.000576084	-0.00172622	0.189778	-3.5617	-4.78988	-17.294	-9.29837	1.32535	1.90089	0.391716	-0.00184759	-0.0170732	-0.0397595
PI538398	0.0136684	-10.7386	-0.0428846	-1.04005	11.0913	-1.11794	1.08671	-0.330967	0.0023076	2.97262	-3.94482	0.499181	0.449849	-0.149368	35.2444	0.369269	0.275454	5.08834e-05	-0.000355082	0.302469	-7.13127	-6.42802	-0.369885	-4.93606	1.64872	2.28099	0.37139	-0.000952595	6.34277e-06	-0.0684214
PI578421	-0.0193199	-11.4517	0.0780538	-1.15331	-9.19025	-3.87464	-5.32712	1.45803	-0.0231103	7.64625	-12.3892	1.00145	0.696503	-0.0172992	17.879	0.740448	0.00811047	-0.00054231	-0.00119153	-1.51569	-4.71094	-0.344626	18.4917	0.186784	2.56555	2.56252	0.320816	-0.000623159	0.0110927	-0.00963184
PI597427A	0.0122744	-1.90665	-0.101613	-0.599358	-16.9525	1.0763	-1.34651	-1.76192	0.008976	-9.72012	-5.57564	-1.12495	-1.11646	-0.15601	-15.4191	1.92778	-0.6814	-0.000951778	-0.00172011	0.571959	-4.09791	-3.84637	2.61272	-5.00732	-3.68228	-5.62488	-0.964695	0.0258556	-0.0147544	-0.0457932
PI612717	0.0649801	11.3971	-0.0673938	-1.36634	-15.7477	2.56195	0.190083	-4.34108	0.0858016	2.40368	9.86569	-0.251465	-0.305914	0.00220809	28.7523	2.86994	-0.253	-0.000698991	-0.00151945	-0.263401	-4.54411	-4.398	-10.5687	-7.4947	5.71382	4.4911	0.172001	0.0302714	0.0164583	-0.0802933
PI612721A	0.0966042	6.95775	-0.0778662	-0.974802	-1.46635	-0.88843	3.48087	-4.58348	0.122705	2.66805	22.8579	0.227692	0.308296	0.079233	50.9267	1.41464	0.401748	-0.000450312	-0.00164463	1.04478	-2.09404	-5.63527	-18.7074	-10.0772	0.964447	1.77848	0.489717	-0.00577806	-0.0397453	0.0156629
PI612732	-0.120066	-17.3465	0.133688	1.0321	11.422	2.49748	-4.06496	5.63309	-0.13662	-6.99738	-27.1686	-0.755776	-0.928905	-0.250262	-55.1697	-1.93458	-0.661397	-0.000267072	0.00090174	-0.797246	-3.7422	1.64351	35.6495	42.2499	-0.890336	-2.69376	-0.637212	-0.00636654	0.00667348	0.0134923
R07C12	-0.00263027	-0.0828885	0.0398871	0.203536	-4.35381	-0.105749	-0.66507	0.42316	-0.0250416	1.28701	2.07367	0.0421162	0.183083	0.208446	26.7525	0.799474	0.178628	0.00054043	0.000640204	-0.958679	-1.53604	-1.28775	-2.31224	-6.10967	1.5948	3.78996	1.01429	-0.00316851	0.0159928	0.0163503
R18C55	-0.0607003	-7.99987	0.0158304	1.97623	-8.2661	2.87941	2.69483	4.37253	-0.078345	1.0684	-10.0315	0.215289	0.344966	0.129631	-45.6191	-1.62129	-0.444383	0.000983846	0.00171982	-0.329867	3.54567	0.74507	17.7713	5.41793	-0.00655985	-0.724313	-0.0297447	-0.00989419	0.00470417	0.0169819
Wm82 (PI 518671)	0.0925834	5.27038	-0.011985	1.06589	13.6723	2.66945	6.75166	-3.93556	0.145412	-0.275337	12.84	-0.239381	-0.289982	-0.0411288	22.9327	0.0541783	0.23898	-0.000313336	-0.00157052	1.24569	-5.11457	-3.09374	-11.662	-10.2531	3.79892	5.391	1.82243	0.0103726	-0.016897	-0.0298554

## Sheet: 2018 and 2019 data
Table S3: Reliability estimates, BLUPs calculated for the traits measured in this study and data associated with each trait measured in the study.
Accession	BA 2018	BA 2019	BD 2018	BD 2019	BO 2018	BO 2019	BN 2018	BN 2019	PL4 2018	PL4 2019	BZ 2018	BZ 2019	BR 2018	BR 2019	NO 2018	NO 2019	LL 2018	LL 2019	LW_2018	LW 2019	LA 2018	LA 2019	PS4 2018	PS4 2019	PA 2018	PA4 2019	PH2018	PH 2019	IS4 2018	IS4 2019	IL4 2018	IL4 2019	CH 2018	CH 2019	Sh_H 2018	Sh_H 2019	Sh_W 2018	Sh_W 2019	Sh_A 2018	Sh_A 2019	PAR50H 2018	PAR50H 2019	H50PAR 2018	H50PAR 2019	PARG 2018	PARG 2019	ACC_2018	ACC_2019	CC50 2018
1R25C64C	38.3939	33.098	0.340141	0.214857	33.3333	50	6.5119	5.5	8.0196	12.4501	22.0647	23.8904	23.4181	17.2714	19.8012	18.625	8.84662	9.93794	6.63325	6.40286	127.673	125.494	2.22987	3.0264	37.2843	55.7559	95.0986	109.949	1.21687	1.59866	5.32327	11.0068	29.9283	31.673	0.477987	0.495307	0.422045	0.478715	0.708745	0.678038	53.2195	25.7448	22.75	38.2025	32.5497	2.49343	0.347408	0.44906	44.9607
1R26C94C	51.3405	41.5675	0.206269	0.24346	0	16.6667	1.94583	4.41667	15.5487	18.5122	11.0053	14.3767	15.6899	9.94438	17.3333	17.3958	9.62525	11.5889	5.69762	6.85508	109.131	156.075	4.43893	4.78195	29.7035	42.2212	68.6698	80.0725	1.18824	1.67831	5.22283	17.0584	27.6558	39.4377	0.599426	0.574697	0.320641	0.503026	0.752702	0.751442	70.513	49.4139	#DIV/0!	29.7275	58.8942	35.5442	0.218629	0.379706	49.4404
3R04C98C	46.724	40.9675	0.301282	0.225392	25	16.6667	6.125	5.83333	11.5567	10.9418	20.9843	25.0099	32.3678	31.8956	21.0833	19.125	9.45029	10.6569	6.65075	7.22748	133.86	153.938	3.39122	2.63737	39.1187	41.9046	65.708	78.7718	0.955898	0.977471	3.95408	10.0432	22.5276	26.8382	0.520879	0.647777	0.534342	0.66273	0.697601	0.68949	75.9808	80.2178	11.55	3.6175	31.6009	46.2067	0.228119	0.273209	49.7181
3R40C69C	37.9447	29.6008	0.446087	0.270642	0	0	6.75	6.41667	20.7207	23.7604	17.5715	22.6788	26.3687	29.8327	16.9583	15.6012	8.35444	8.97232	6.96106	5.85817	104.803	103.74	6.26524	5.12777	31.8284	33.7243	67.7265	76.4159	1.66181	1.66369	5.97767	15.695	30.9952	40.8028	0.612659	0.587132	0.523258	0.663785	0.720325	0.677461	78.7675	60.138	4.34	30.0425	45.6182	4.56031	0.394749	0.43606	41.1856
4R08C56D	44.6797	42.5311	0.287646	0.323276	33.3333	16.6667	5.50833	5.66667	21.5473	19.7456	20.6295	17.4048	25.1623	12.4918	18.2917	16	11.1996	10.8185	8.44094	6.60496	201.678	148.748	6.57965	3.6019	30.4942	45.893	82.6409	76.5442	1.8269	1.48975	8.30231	17.91	40.2029	35.9898	0.563645	0.607197	0.633419	0.751294	0.712752	0.682735	7.40972	52.2028	59.9	26.925	4.35752	36.4761	0.445472	0.389893	41.2483
4R47C81C	43.1212	37.5732	0.373988	0.269936	0	50	9.27976	7.49167	9.45925	13.0465	26.7973	26.6023	37.8326	23.4455	20.2917	17.9167	8.20984	9.09846	6.36375	5.79417	115.299	103.128	2.65693	2.97103	40.4718	44.6632	70.689	87.3737	1.06771	1.79112	4.583	15.1867	24.9373	30.1043	0.53598	0.624825	0.595457	0.518399	0.758171	0.644613	75.4709	65.3106	#DIV/0!	17.5575	66.5336	23.3321	0.243076	0.381098	50.0858
5R13C22D	40.5716	39.1025	0.290608	0.304159	27.7778	83.3333	5.03333	6.375	22.1701	20.9935	18.9512	21.6028	23.2462	23.057	17.2833	17.75	12.5752	11.8249	9.44775	7.47821	254.289	174.423	6.83032	5.57874	27.4764	35.2755	82.3247	93.2647	1.80931	1.61799	7.32692	12.5597	37.6065	40.1635	0.613976	0.660301	0.628066	0.647278	0.726063	0.685209	29.2653	15.2425	51.95	26.855	5.69576	1.13919	0.468246	0.433989	38.9957
5R14C48D	47.7466	50.8001	0.297214	0.3261	39.2857	91.6667	4.44643	6.47222	15.7199	21.5767	16.3722	19.253	21.9876	16.7059	18.75	17.375	10.4281	12.6906	7.55791	7.70012	166.011	189.418	4.61698	5.16858	46.1897	42.3983	74.5879	87.8056	1.74248	1.82226	6.88675	18.8916	29.4345	40.7237	0.562229	0.601505	0.715059	0.778354	0.723075	0.657324	58.8889	49.0713	20.52	33.64	23.5578	8.55	0.417013	0.389582	42.951
5R15C12D	44.9688	43.3381	0.29607	0.328059	22.2222	62.5	5.75	6.91667	19.9936	20.1589	20.5675	20.7501	26.9694	18.0039	17.875	18.5833	10.5857	13.54	7.13079	7.98779	158.97	210.379	5.77721	4.92694	34.6209	35.2964	76.9318	86.0199	1.50522	1.48884	5.99183	15.6611	30.1647	36.4419	0.66085	0.650485	0.65808	0.698502	0.741354	0.674982	69.9182	23.1964	14.475	46.4225	27.3976	3.31828	0.415614	0.37631	42.3672
5R15C49D	41.7623	41.7623	0.333397	0.292178	26.6667	25	5.71667	6.33333	5.3575	6.7225	17.7174	21.6182	37.203	36.6081	16.6667	16.9167	9.40575	9.30337	7.3045	6.51383	149.066	132.49	1.18748	0.744375	37.7762	42.2585	48.3732	59.0662	0.602734	0.831275	3.19075	11.9184	20.6317	22.2904	0.63827	0.495623	0.57305	0.698291	0.714579	0.725016	78.9377	79.8472	#DIV/0!	0	75.8864	72.3063	0.240342	0.290643	49.1963
5R22C11D	46.2333	46.0216	0.299519	0.254415	54.1667	0	5.66667	5.7	22.0916	20.7861	20.473	22.3852	24.7334	16.4143	17.5833	17.0458	11.5568	11.1966	8.51187	7.22175	214.739	151.234	6.48328	4.84031	37.2711	41.3111	82.158	101.453	1.68262	1.96091	7.59433	21.3195	37.8554	46.0971	0.88583	0.543654	0.645943	0.586356	0.643254	0.713101	4.82974	32.8077	52.1	48.235	4.40174	5.16659	0.374701	0.467401	44.9745
5R38C08D	45.6795	43.2818	0.238147	0.184948	86.6667	41.6667	7.40833	6.04167	22.0106	24.5778	31.8652	30.8102	49.9878	28.2553	17.375	16.9	10.412	12.4875	8.09187	8.81825	185.339	227.368	6.73716	6.52927	24.6028	25.3983	75.6607	104.932	1.3999	2.68961	5.98675	27.4333	30.4186	48.2138	0.679395	0.652293	0.638189	0.511553	0.70597	0.65511	16.3536	12.0897	51.55	67.0425	3.26568	0.634546	0.515619	0.532798	36.7744
6R18C51D	41.0308	40.6791	0.308842	0.216869	36.7857	91.6667	5.14881	5.91667	22.0913	19.8476	20.5384	26.9478	22.7965	27.4226	16.9762	16.125	10.9894	11.8987	8.30194	7.48225	206.53	173.764	6.68182	4.48523	28.3347	33.7314	80.753	97.5257	1.72122	1.70734	7.59617	14.4437	38.1738	40.6584	0.635519	0.569424	0.575486	0.61017	0.689141	0.697025	26.1195	26.7986	45.7	52.3575	8.39813	4.55551	0.480634	0.472425	38.6449
6R37C64	41.7907	40.1973	0.284221	0.223181	38.8889	50	4.95	6	10.3934	16.6409	21.1403	26.6924	26.2216	17.2665	19.075	17.9167	12.9197	9.64	10.0624	6.73946	293.812	134.286	3.08618	3.13021	53.0862	50.9115	85.2531	113.518	1.39421	2.16802	5.61699	20.3293	31.5684	44.1923	0.507779	0.552808	0.605131	0.622049	0.719655	0.691447	51.6474	53.7226	47.9	14.215	47.0909	24.5227	0.271101	0.405579	49.4278
6R40C55D	44.9628	42.4439	0.288628	0.293225	57.1429	0	5.94524	7.625	24.9724	23.8173	21.6812	25.1783	24.5402	19.7175	18.025	17.75	11.4802	12.731	8.57856	8.01	204.301	207.673	7.07532	5.75979	25.2096	36.4153	88.4842	97.0251	1.86368	2.0971	8.59708	17.1162	43.7062	37.7011	0.669631	0.618188	0.510719	0.729663	0.748046	0.705389	16.717	13.1028	53.3	55.3	3.13787	2.31758	0.461541	0.453617	39.499
Bert (PI 557010)	53.4027	46.3937	0.205234	0.201563	18.3333	0	4.00833	4.2	15.4356	12.4611	24.4842	20.5073	18.177	14.465	20.5	18.7667	13.4839	12.109	9.58331	8.08617	263.69	189.569	4.66583	3.48512	33.8097	41.4078	133.371	142.89	1.78343	1.46359	7.99375	14.8957	45.7518	45.2565	0.574879	0.585127	0.291401	0.413885	0.76579	0.745402	17.203	15.3662	84.7	79.3375	1.95008	1.23	0.567453	0.589525	33.7143
M92-220	43.332	39.1376	0.272519	0.265279	45.2381	60.7143	5.26786	5.72024	23.1141	23.0564	19.5399	20.9713	24.181	16.6166	18.0417	16.6012	10.6113	12.512	7.46742	8.19444	175.087	205.707	6.99704	5.28777	37.1559	34.1178	80.6395	98.2098	1.6941	1.99519	7.68233	16.2799	38.2722	45.6902	0.603331	0.609502	0.602409	0.556868	0.715704	0.638735	10.3035	10.7497	62.15	61.225	2.3104	1.09967	0.477528	0.467998	38.5656
MN1410	38.8984	40.8576	0.222071	0.211986	26.6667	50	4.23056	4.825	18.7792	18.0574	19.7411	21.1309	21.6947	18.2285	17.9333	16.4083	10.6799	11.6915	8.54156	7.74192	195.579	181.257	5.56426	4.53502	27.2081	36.8818	91.9345	91.4085	1.59949	1.92374	7.5905	13.7516	39.9692	34.3914	0.550899	0.547927	0.495601	0.529522	0.724132	0.707524	32.1423	44.8212	48.05	37.375	6.92369	3.6936	0.455895	0.395993	39.4507
MN1806CN	49.309	43.5636	0.254958	0.259494	43.6508	58.3333	4.25	5.08333	22.6186	22.8739	20.4691	20.621	20.0608	13.403	18.8917	17.8333	12.4304	12.2807	9.37795	7.91579	236.015	184.106	6.6258	6.23695	26.9099	43.9512	105.16	105.651	1.85884	2.25328	8.33167	20.2031	37.5281	41.2373	0.757515	0.613435	0.503595	0.501323	0.701291	0.647898	21.1735	23.8452	63.2	60.0875	2.32571	1.16554	0.529231	0.500694	35.9099
P2190C	51.5905	48.4101	0.315011	0.278354	47.9762	52.381	5.4369	6.33333	16.9749	16.6765	21.2828	21.5892	26.8115	12.4653	20.219	19.7679	10.5053	12.7844	8.02544	8.29454	176.722	209.835	5.11555	4.73226	22.7196	30.3415	80.3748	91.3568	1.43175	1.24087	6.1485	13.6699	32.4265	34.6001	0.716301	0.58048	0.708076	0.649939	0.756347	0.745392	24.2629	6.93373	40.9	57.1325	9.08627	3.08057	0.395569	0.416412	43.2152
P2358C	43.4653	40.1993	0.348343	0.423765	66.6667	70.8333	7.04167	7.16667	16.6682	20.6954	22.6786	19.0226	28.1687	15.5693	20.25	17.9167	8.73487	9.93362	5.772	6.21508	95.8156	120.403	5.08778	5.44806	39.1115	33.101	81.6647	85.9469	1.32337	2.11917	5.59432	18.9801	29.9742	40.5216	0.777333	0.651965	0.67165	0.552943	0.653598	0.639575	32.778	51.5835	41.6	29.185	37.1329	9.37775	0.377344	0.43259	43.8889
PI083945_3	51.9622	46.9532	0.324093	0.351224	55.5556	91.6667	5.54167	6.5	11.0256	19.4914	22.8849	18.0848	23.5385	19.2703	19.4369	16.65	12.6141	11.5761	9.53187	7.44704	242.931	159.751	3.04595	2.65754	29.3768	56.6033	98.3133	94.765	1.31791	1.35448	5.75872	30.5471	33.7224	62.1702	0.490552	0.604782	0.683009	0.676733	0.718689	0.69432	37.1395	30.1171	38.4	49.4975	6.02297	0.910679	0.513808	0.461757	36.2357
PI250844	30.446	31.4832	0.409706	0.241562	40.2778	75	7.5625	6	12.5131	17.4698	27.3328	23.9114	33.0755	7.57971	18.9167	19.4167	10.9441	10.1405	7.32183	6.31167	171.36	128.941	2.97837	1.26937	46.2387	58.0839	82.3214	118.175	1.17015	3.27351	6.17308	30.3689	40.707	52.1747	0.5597	0.522592	0.524232	0.591589	0.704109	0.65647	20.0912	9.73847	45.75	53.24	4.29157	0.857818	0.461152	0.51609	40.3009
PI251585	28.0039	43.4142	0.390851	0.342807	68.254	30	6.10833	6	14.2458	13.8373	15.6294	18.2485	18.164	14.0522	18.2857	17.625	11.2594	9.81037	7.69388	6.01713	174.842	117.633	4.10969	2.53961	34.6828	49.2366	87.8876	98.7554	1.76231	2.51906	7.85458	17.9839	41.3552	42.788	0.599805	0.565299	0.393824	0.590505	0.709654	0.673621	12.5417	31.7716	36.25	11.78	6.84911	3.26534	0.469436	0.474034	38.4518
PI378680D	28.2137	28.1134	0.539522	0.27159	16.6667	16.6667	8.575	8.11667	18.7912	19.6241	25.4759	30.4691	31.3589	29.2056	18.5	15.925	12.5439	10.6259	8.65413	6.44363	232.364	136.071	5.33568	3.78115	24.2257	51.7772	83.4042	104.582	1.59903	2.22863	7.00442	19.7492	38.2839	50.9944	0.538095	0.57908	0.539122	0.631246	0.806198	0.629255	3.37599	9.30955	64.54	61.8825	32.0811	0.972261	0.463411	0.507349	40.2247
PI437499	54.0492	52.8672	0.330861	0.224972	62.5	83.3333	5.625	7.08333	21.4836	21.9028	24.205	31.0541	27.8368	22.8318	18.8214	16.7917	13.727	13.2161	9.72375	8.001	269.261	204.593	6.33367	5.09701	37.5703	42.7182	87.3834	101.679	1.47072	1.96988	6.5745	20.3659	36.7176	46.3195	0.529829	0.540385	0.554739	0.562971	0.718695	0.714172	20.1613	17.2655	57.25	65.31	3.94942	0.915348	0.587944	0.592468	31.3579
PI437869	26.7309	33.4022	0.332539	0.310161	16.6667	20	9.03333	10.256	17.0417	17.1228	28.0037	31.5479	34.1282	25.8062	19.0417	18.1667	9.95494	11.311	7.95944	7.48617	177.846	175.094	5.00865	3.35295	29.2961	42.6342	81.9823	95.2054	1.60489	1.97286	6.87	14.6375	40.6981	32.0736	0.744966	0.577697	0.505965	0.673891	0.635649	0.65587	37.909	25.5267	55.6	47.895	1.52632	1.9247	0.486594	0.485128	38.3292
PI437953A	47.764	46.6018	0.218429	0.175712	44.4444	16.6667	4.64167	4.975	14.255	21.3657	25.5315	27.1835	25.2441	11.1365	20.6667	19.9286	11.9452	12.3111	9.88334	8.60179	257.36	228.374	3.97972	3.99062	44.4886	49.7361	103.421	139.953	1.05269	3.25438	6.52133	29.6222	35.9415	61.6795	0.570765	0.47352	0.478723	0.572197	0.72052	0.675638	18.227	18.6242	50.15	50.37	4.9598	5.51091	0.536555	0.560639	34.6261
PI438028	54.4041	48.7287	0.202913	0.233656	61.6667	75	5.3	5.16667	23.979	24.0383	33.4336	21.3607	35.9782	16.819	17.0556	16.5298	10.4157	11.9767	7.48231	7.10575	168.168	158.028	7.02291	4.89829	31.9181	37.6669	90.1168	123.17	1.69962	2.17347	7.58783	21.2018	41.2907	45.3793	0.708936	0.639087	0.52351	0.538851	0.731589	0.673948	9.79509	4.77516	64.8	63.865	1.93777	0.464529	0.584218	0.564304	32.6514
PI518754	60.2448	58.1764	0.231743	0.305272	27.7778	54.2857	2.84167	3.52143	18.8974	21.1796	14.2619	9.98218	15.3303	7.46028	18.9583	17.631	13.4221	12.5351	9.98356	7.89213	279.243	201.948	5.77106	4.58323	27.4029	34.5755	94.1022	101.823	1.70122	1.6861	7.41944	13.3781	39.7001	36.3341	0.57371	0.534142	0.468726	0.536737	0.688242	0.696684	15.7733	10.227	66.85	64.405	5.20265	1.23635	0.532115	0.537035	35.061
PI538398	33.2602	26.6447	0.189358	0.231234	34.4444	91.6667	4.41667	4.98333	18.7517	22.0757	24.7269	21.6122	26.0515	16.6023	19.55	16.8917	11.5578	12.2073	8.90106	9.07525	232.919	232.723	5.44054	4.86652	24.9451	26.3929	94.3944	99.1187	1.38435	1.44004	6.37967	22.2559	35.8612	49.0193	0.580276	0.610591	0.480017	0.464534	0.739199	0.674313	35.4658	32.4255	48.45	27.14	8.23668	8.96782	0.478791	0.432945	39.141
PI578421	30.3181	28.9978	0.284243	0.339444	34.2857	25	3.67738	5.83333	20.4583	22.4963	15.2223	16.7866	16.434	21.1261	17.1429	14.5417	12.2019	12.5675	8.94703	7.09254	234.982	181.014	5.9388	4.25074	24.5993	33.9533	92.5811	79.7984	2.27168	2.6137	9.51542	23.207	47.7386	50.6432	0.675452	0.58336	0.407558	0.637282	0.716223	0.686946	40.2899	74.2883	42.6	11.2425	6.09924	23.7476	0.44198	0.395933	41.3842
PI597427A	39.1698	41.5936	0.328503	0.176756	0	0	5.72024	4.21667	9.438	19.02	19.2293	22.8718	29.0625	20.4438	19.756	17.5417	11.8372	16.1443	5.66052	5.38396	142.497	178.301	2.68442	4.51785	31.9977	28.3823	67.0378	85.0538	0.912835	1.35232	4.05225	11.368	24.1134	24.0999	0.554602	0.561427	0.51039	0.501894	0.760776	0.756631	55.7681	19.5059	21.25	50.14	15.0855	1.9431	0.440011	0.483016	39.103
PI612717	55.8007	52.9486	0.200248	0.208991	16.6667	0	3.89583	4.83333	24.3563	25.9032	22.3769	22.6059	29.7447	25.2186	18.5417	16.6786	16.3456	14.1848	7.85256	6.29542	274.953	172.128	5.84766	3.99607	25.6715	33.3785	76.15	89.5205	1.40536	1.62016	6.6679	15.8598	39.7965	43.4404	0.655752	0.625773	0.343346	0.505301	0.783434	0.760638	24.6312	18.0159	49.95	61.2075	5.00017	5.88999	0.522336	0.509539	35.1906
PI612721A	48.0147	52.3894	0.192672	0.199614	48.4127	33.3333	4.66667	4.77778	19.9394	19.3002	26.5577	26.2183	25.8293	17.8649	20.1667	18.5833	13.4883	13.105	9.97063	8.92062	276.982	233.494	5.76265	4.81938	30.9039	35.4494	103.249	115.261	1.53211	2.02174	7.14992	19.2766	41.2862	42.7144	0.504429	0.483859	0.662615	0.568492	0.686824	0.683742	20.7885	1.71328	63.05	81.5675	4.09568	0.421287	0.534086	0.577673	35.8313
PI612732	24.8726	21.1884	0.41976	0.388264	91.6667	16.6667	6.83333	7.375	17.1694	17.7666	17.0058	17.8782	30.2775	24.1101	18.1667	15.325	8.21756	9.31479	5.74581	5.44357	99.3742	107.78	5.01499	2.94828	33.1224	28.3179	56.2002	56.9306	1.12438	1.31141	4.33117	14.093	24.4522	31.6266	0.575145	0.646937	0.577968	0.605775	0.733202	0.658509	72.851	84.1965	#DIV/0!	0	62.7108	70.9411	0.309184	0.311155	48.1117
R07C12	44.737	38.4024	0.281669	0.305009	48.3333	25	5.81667	6.5	20.8227	19.8796	21.7914	20.8487	34.0025	7.85863	16.4	18.2222	11.1532	13.7759	8.71016	8.56471	207.014	234.35	6.60288	5.19815	31.5437	36.473	77.0652	91.8886	1.86078	1.84598	7.79917	17.1173	38.6844	41.3266	0.686651	0.597418	0.635871	0.58346	0.677861	0.697287	22.1415	40.9421	49.9	41.19	6.21429	8.09391	0.450186	0.429109	39.7512
R18C55D	31.1078	37.0356	0.372655	0.319225	16.6667	66.6667	8.58333	7.41667	13.9404	23.0463	25.2601	25.8438	33.8987	19.8156	18.3333	16.8333	7.95979	10.4201	6.20581	6.55571	106.011	128.448	4.13869	5.23622	39.9722	43.1924	74.9296	96.0725	1.61446	2.25293	7.02875	19.2968	34.4293	44.9502	0.63117	0.590122	0.590862	0.607431	0.696046	0.664835	79.9188	32.8761	4.8	46.0525	40.3185	2.43805	0.325231	0.447397	48.6282
Wm82	48.5498	47.1299	0.221689	0.258797	54.1667	66.6667	6.45833	8.08333	24.2422	21.5742	30.0219	30.9378	30.9006	23.7908	20.5833	18.5417	10.5728	12.0929	8.72162	8.98753	194.299	227.328	7.44125	6.23775	24.7852	32.5643	97.5973	97.7767	1.52181	1.72362	6.25783	16.3682	33.6672	41.8304	0.5208	0.579715	0.503028	0.542585	0.747815	0.709339	22.9242	17.0166	54.5	64.3175	2.57361	1.5092	0.538464	0.560865	35.4689
XMAS Tree	38.7685	28.6714	0.317855	0.234757	0	0	4.92738	6.05357	2.44692	2.67792	15.6353	25.2276	23.143	20.1876	18.0556	19.0556	7.96925	8.29454	6.8375	6.87396	134.096	114.319	0.485117	0.0634833	45.9437	48.797	65.1419	83.594	1.0818	0.958433	4.34658	14.2212	25.5646	28.1502	0.4581	0.573409	0.319938	0.356946	0.780022	0.734156	93.6994	64.7328	#DIV/0!	15.51	82.2586	57.2132	0.142758	0.266571	56.0613
[truncated: 7 more columns]
