# Supplementary material for: Variation in shoot architecture traits and their relationship to canopy coverage and light interception in soybean (Glycine max)
Source: BMC Plant Biol. 2024 Mar 16;24:194. doi: 10.1186/s12870-024-04859-2 (PMC10944616; doi:10.1186/s12870-024-04859-2)
Supplement: Supplementary file 5 — Supplementary Material 5: Table S4: Pearson?s and Spearman correlation coefficients and summary statistics for shoot architecture traits, canopy coverage and light interception traits measured in 2018 and 2019 [file 12870_2024_4859_MOESM5_ESM.xlsx]

## Sheet: Correlation
Supplementary Table S4: Pearson’s and Spearman correlation coefficients and summary statistics for shoot architecture traits, canopy coverage and light interception traits measured in 2018 and 2019
Trait 1	Trait 2	n	Pearson R	Pearson p-val	Pearson FDR p-val	Spearman R	Spearman p-val	Spearman FDR p-val
BA	ACC	39	0.36	0.0250757	0.0645923	0.4	0.0110915	0.0386252
BD	ACC	39	-0.31	0.0532114	0.121068	-0.42	0.00802832	0.0309981
BN	ACC	39	-0.16	0.32768	0.49401	-0.22	0.180355	0.331319
BO	ACC	39	0.29	0.0763337	0.163903	0.26	0.110296	0.2289
BR	ACC	39	-0.17	0.300169	0.462372	-0.1	0.528461	0.666964
BZ	ACC	39	0.4	0.0116006	0.033453	0.43	0.00621624	0.0265798
CC50	ACC	39	-0.98	0	0	-0.98	0	0
CCR2	ACC	39	0.98	0	0	0.99	0	0
CH	ACC	39	0.69	1.17935e-06	1.828e-05	0.67	3.53796e-06	5.66073e-05
H50PAR	ACC	31	0.6	0.000408901	0.00220451	0.44	0.0130615	0.0434799
IL4	ACC	39	0.64	1.06606e-05	0.000120174	0.56	0.000178835	0.00161277
IL5	ACC	39	0.65	6.13827e-06	7.80662e-05	0.55	0.000308762	0.00251059
IS4	ACC	39	0.56	0.000218941	0.00132907	0.46	0.00314604	0.016151
IS5	ACC	39	0.54	0.000363042	0.00200077	0.4	0.0121516	0.0415668
LA	ACC	39	0.67	3.57483e-06	4.79221e-05	0.68	1.58243e-06	3.01879e-05
LL	ACC	39	0.63	1.44081e-05	0.000151309	0.63	2.04782e-05	0.000247736
LW	ACC	39	0.59	7.07673e-05	0.000558649	0.63	1.93617e-05	0.000240085
MCC_d	ACC	39	-0.12	0.462722	0.60878	-0.35	0.0276792	0.0758501
MCC_w	ACC	39	-0.68	1.78452e-06	2.68219e-05	-0.7	8.88686e-07	1.83662e-05
NO	ACC	39	0.1	0.539747	0.664304	0.14	0.388157	0.552791
PA4	ACC	39	-0.22	0.186491	0.340072	-0.21	0.205442	0.360068
PA5	ACC	39	-0.12	0.472338	0.615593	-0.2	0.220754	0.372428
PAR50H	ACC	32	-0.76	5.34875e-07	1.06119e-05	-0.58	0.000525775	0.00401207
PARG	ACC	32	-0.6	0.000285738	0.00161052	-0.53	0.0017531	0.0108692
PH	ACC	39	0.72	2.50119e-07	5.16913e-06	0.71	3.90209e-07	9.67718e-06
PL4	ACC	39	0.57	0.00016619	0.00114486	0.48	0.00184297	0.0111477
PL5	ACC	39	0.55	0.000280142	0.00159713	0.48	0.00207957	0.0121349
PS4	ACC	39	0.49	0.00164154	0.00695899	0.4	0.011727	0.0403928
Sh_A	ACC	39	0.02	0.899262	0.946993	0.04	0.81808	0.872619
Sh_H	ACC	39	-0.04	0.794868	0.864593	-0.13	0.428931	0.590972
Sh_W	ACC	39	-0.3	0.067943	0.15112	-0.36	0.0238155	0.0671165
ACC	BA	39	0.36	0.0250757	0.0645923	0.4	0.0110915	0.0386252
BD	BA	39	-0.42	0.00813638	0.0244585	-0.44	0.00516852	0.022947
BN	BA	39	-0.52	0.000646401	0.0032086	-0.42	0.00704239	0.0291085
BO	BA	39	0.19	0.256672	0.422955	0.24	0.143545	0.282533
BR	BA	39	-0.22	0.174572	0.324299	-0.2	0.213699	0.367853
BZ	BA	39	-0.03	0.851973	0.91073	0.06	0.700665	0.78984
CC50	BA	39	-0.42	0.00707491	0.0216614	-0.41	0.00920577	0.0339618
CCR2	BA	39	0.38	0.0156611	0.0433961	0.39	0.014476	0.0466239
CH	BA	39	0.08	0.615017	0.722864	0.09	0.578752	0.71231
H50PAR	BA	31	0.01	0.968948	0.985557	0.07	0.72694	0.812077
IL4	BA	39	0	0.986711	0.990706	0.01	0.970731	0.988514
IL5	BA	39	0.05	0.75841	0.830401	-0.02	0.892	0.9334
IS4	BA	39	-0.03	0.843031	0.907035	-0.07	0.678967	0.779555
IS5	BA	39	0.03	0.876485	0.929374	-0.08	0.620644	0.741781
LA	BA	39	0.5	0.00110151	0.00492204	0.5	0.00119063	0.00831766
LL	BA	39	0.54	0.000413919	0.00220757	0.52	0.000777389	0.00567037
LW	BA	39	0.45	0.00403905	0.0137217	0.44	0.00516852	0.022947
MCC_d	BA	39	-0.09	0.572063	0.682075	-0.13	0.419591	0.584598
MCC_w	BA	39	-0.14	0.390517	0.553419	-0.22	0.182844	0.333422
NO	BA	39	0.26	0.113047	0.225186	0.24	0.133202	0.267482
PA4	BA	39	-0.07	0.688905	0.775638	-0.05	0.784006	0.850913
PA5	BA	39	-0.13	0.415547	0.564688	-0.13	0.426045	0.590275
PAR50H	BA	32	-0.09	0.609916	0.720282	-0.13	0.478325	0.625987
PARG	BA	32	-0.07	0.689629	0.775638	0.03	0.879575	0.922696
PH	BA	39	0.32	0.0505707	0.116125	0.27	0.102776	0.217851
PL4	BA	39	0.21	0.203339	0.361491	0.24	0.135199	0.270398
PL5	BA	39	0.24	0.142794	0.281056	0.29	0.0770856	0.172227
PS4	BA	39	0.26	0.106196	0.214283	0.28	0.0801872	0.176768
Sh_A	BA	39	0.39	0.0134503	0.0383412	0.37	0.0214718	0.0615608
Sh_H	BA	39	-0.01	0.953163	0.981923	-0.01	0.939553	0.966843
Sh_W	BA	39	-0.07	0.655221	0.750553	-0.08	0.631092	0.752456
ACC	BD	39	-0.31	0.0532114	0.121068	-0.42	0.00802832	0.0309981
BA	BD	39	-0.42	0.00813638	0.0244585	-0.44	0.00516852	0.022947
BN	BD	39	0.56	0.000219725	0.00132907	0.67	2.59522e-06	4.43872e-05
BO	BD	39	0.06	0.7009	0.784755	0	0.978044	0.988514
BR	BD	39	0.11	0.515669	0.645908	0.2	0.211383	0.367396
BZ	BD	39	-0.21	0.202704	0.361491	-0.24	0.149087	0.291131
CC50	BD	39	0.34	0.0363743	0.0888752	0.42	0.00847575	0.0318483
CCR2	BD	39	-0.28	0.0825375	0.174207	-0.36	0.0255527	0.0708054
CH	BD	39	-0.24	0.148041	0.285713	-0.26	0.108335	0.226727
H50PAR	BD	31	-0.04	0.851469	0.91073	-0.02	0.926224	0.957099
IL4	BD	39	-0.2	0.230595	0.393041	-0.2	0.211845	0.367396
IL5	BD	39	-0.21	0.192566	0.347319	-0.17	0.310145	0.47333
IS4	BD	39	-0.13	0.435597	0.58033	-0.14	0.412484	0.577944
IS5	BD	39	-0.14	0.397844	0.554942	-0.09	0.597403	0.724479
LA	BD	39	-0.58	9.30514e-05	0.000713886	-0.57	0.000145775	0.00139047
LL	BD	39	-0.51	0.000968705	0.00449044	-0.47	0.00284575	0.0153423
LW	BD	39	-0.51	0.000959452	0.00448951	-0.5	0.00135202	0.00918635
MCC_d	BD	39	0.1	0.542632	0.666202	0.17	0.302464	0.468375
MCC_w	BD	39	0.15	0.349301	0.517174	0.28	0.0874004	0.189304
NO	BD	39	-0.19	0.243963	0.407427	-0.18	0.264281	0.425595
PA4	BD	39	0.23	0.163467	0.308288	0.32	0.0483505	0.116985
PA5	BD	39	0.18	0.268176	0.428906	0.34	0.0344918	0.0909995
PAR50H	BD	32	0.16	0.373119	0.537985	0.1	0.57678	0.711649
PARG	BD	32	0.12	0.512737	0.645908	-0.16	0.369161	0.536962
PH	BD	39	-0.46	0.00319868	0.0117522	-0.44	0.00500967	0.022947
PL4	BD	39	-0.22	0.178305	0.327553	-0.22	0.173435	0.323397
PL5	BD	39	-0.22	0.177575	0.327424	-0.24	0.142366	0.282453
PS4	BD	39	-0.22	0.172233	0.321156	-0.22	0.177482	0.328475
Sh_A	BD	39	-0.36	0.0252639	0.0645923	-0.32	0.0501856	0.117972
Sh_H	BD	39	0.11	0.500927	0.636894	0.13	0.442054	0.602359
Sh_W	BD	39	0.4	0.0105757	0.0306758	0.49	0.00166424	0.0105027
ACC	BN	39	-0.16	0.32768	0.49401	-0.22	0.180355	0.331319
BA	BN	39	-0.52	0.000646401	0.0032086	-0.42	0.00704239	0.0291085
BD	BN	39	0.56	0.000219725	0.00132907	0.67	2.59522e-06	4.43872e-05
BO	BN	39	0.01	0.964537	0.985557	0.09	0.583774	0.713182
BR	BN	39	0.64	1.03078e-05	0.000118899	0.65	9.17993e-06	0.000123061
BZ	BN	39	0.57	0.000171306	0.00114648	0.41	0.00909296	0.0339106
CC50	BN	39	0.23	0.151551	0.291354	0.28	0.0881243	0.190042
CCR2	BN	39	-0.14	0.411346	0.564533	-0.17	0.290886	0.456581
CH	BN	39	-0.18	0.284177	0.448782	-0.23	0.159789	0.307192
H50PAR	BN	31	0.18	0.321801	0.488114	0.16	0.404239	0.56961
IL4	BN	39	-0.14	0.412018	0.564533	-0.21	0.209543	0.365962
IL5	BN	39	-0.12	0.449368	0.592784	-0.2	0.21933	0.372428
IS4	BN	39	-0.06	0.738391	0.815683	-0.07	0.669106	0.77723
IS5	BN	39	-0.07	0.679443	0.769415	-0.09	0.582123	0.712921
LA	BN	39	-0.49	0.00162746	0.00695881	-0.51	0.000996627	0.00716416
LL	BN	39	-0.55	0.000329375	0.00183562	-0.57	0.000175364	0.00161075
LW	BN	39	-0.36	0.0241491	0.0630418	-0.38	0.0164102	0.0515156
MCC_d	BN	39	0.06	0.720805	0.803414	0.17	0.296639	0.462682
MCC_w	BN	39	-0.01	0.944839	0.978372	0.18	0.277375	0.439547
NO	BN	39	0.05	0.757789	0.830401	0.04	0.817129	0.872619
PA4	BN	39	0.18	0.286018	0.448782	0.2	0.22314	0.373911
PA5	BN	39	0.07	0.654726	0.750553	0.16	0.343359	0.509899
PAR50H	BN	32	-0.1	0.604159	0.715186	-0.19	0.306939	0.469882
PARG	BN	32	0	0.993961	0.995969	-0.28	0.120412	0.246795
PH	BN	39	-0.27	0.0922829	0.192321	-0.26	0.112944	0.233418
PL4	BN	39	-0.14	0.385167	0.548564	-0.1	0.547991	0.689141
PL5	BN	39	-0.15	0.369283	0.535568	-0.11	0.51007	0.648705
PS4	BN	39	-0.14	0.403631	0.557604	-0.07	0.675375	0.77723
Sh_A	BN	39	-0.48	0.00194838	0.00792128	-0.44	0.0050321	0.022947
Sh_H	BN	39	0.16	0.339489	0.505666	0.16	0.316137	0.478061
Sh_W	BN	39	0.37	0.0188855	0.0514683	0.4	0.0109154	0.0383975
ACC	BO	39	0.29	0.0763337	0.163903	0.26	0.110296	0.2289
BA	BO	39	0.19	0.256672	0.422955	0.24	0.143545	0.282533
BD	BO	39	0.06	0.7009	0.784755	0	0.978044	0.988514
BN	BO	39	0.01	0.964537	0.985557	0.09	0.583774	0.713182
BR	BO	39	0.03	0.850099	0.91073	0	0.986337	0.990287
BZ	BO	39	0.18	0.268467	0.428906	0.15	0.36005	0.526799
CC50	BO	39	-0.24	0.146083	0.284145	-0.2	0.228892	0.380975
CCR2	BO	39	0.26	0.110637	0.221273	0.22	0.18031	0.331319
CH	BO	39	0.19	0.246292	0.409935	0.16	0.323679	0.486499
H50PAR	BO	31	-0.06	0.735068	0.815646	-0.16	0.380551	0.548701
IL4	BO	39	0.17	0.286748	0.448782	0.18	0.271273	0.434036
IL5	BO	39	0.08	0.624934	0.728486	0.03	0.879909	0.922696
IS4	BO	39	0.13	0.423676	0.569565	0.14	0.403301	0.56961
IS5	BO	39	0.05	0.749225	0.823981	0.07	0.656158	0.772037
LA	BO	39	0.17	0.288694	0.448879	0.21	0.20046	0.356281
LL	BO	39	0.02	0.913528	0.957949	0.07	0.669969	0.77723
LW	BO	39	0.29	0.0753276	0.162446	0.32	0.0472076	0.114779
MCC_d	BO	39	0.23	0.160332	0.305865	0.2	0.215518	0.367853
MCC_w	BO	39	-0.05	0.773925	0.843664	0.05	0.750301	0.827237
NO	BO	39	0.01	0.971648	0.985557	0	0.987801	0.990287
PA4	BO	39	-0.06	0.738321	0.815683	-0.04	0.818062	0.872619
PA5	BO	39	-0.02	0.922382	0.963161	0	0.978044	0.988514
PAR50H	BO	32	-0.11	0.539395	0.664304	0	0.978549	0.988514
PARG	BO	32	-0.18	0.311563	0.475492	-0.15	0.418352	0.584514
PH	BO	39	0.12	0.474263	0.615593	0.31	0.0576315	0.132954
PL4	BO	39	0.26	0.106277	0.214283	0.25	0.129232	0.262702
PL5	BO	39	0.28	0.0808204	0.171312	0.29	0.0713393	0.160838
PS4	BO	39	0.29	0.0782822	0.167362	0.35	0.0313873	0.083761
Sh_A	BO	39	-0.32	0.0476229	0.110378	-0.21	0.200683	0.356281
Sh_H	BO	39	0.13	0.423852	0.569565	0.09	0.585889	0.714007
Sh_W	BO	39	0.21	0.206105	0.363802	0.11	0.501346	0.642552
ACC	BR	39	-0.17	0.300169	0.462372	-0.1	0.528461	0.666964
BA	BR	39	-0.22	0.174572	0.324299	-0.2	0.213699	0.367853
BD	BR	39	0.11	0.515669	0.645908	0.2	0.211383	0.367396
BN	BR	39	0.64	1.03078e-05	0.000118899	0.65	9.17993e-06	0.000123061
BO	BR	39	0.03	0.850099	0.91073	0	0.986337	0.990287
BZ	BR	39	0.63	1.87813e-05	0.000182658	0.54	0.000351225	0.0027652
CC50	BR	39	0.15	0.365313	0.532928	0.11	0.499035	0.641247
CCR2	BR	39	-0.12	0.473338	0.615593	-0.07	0.657522	0.772037
CH	BR	39	-0.36	0.0246792	0.0640885	-0.29	0.0775228	0.172427
H50PAR	BR	31	-0.01	0.97846	0.987772	0.07	0.705959	0.792395
IL4	BR	39	-0.39	0.0131841	0.0377996	-0.38	0.0176195	0.0538148
IL5	BR	39	-0.46	0.00356322	0.0125345	-0.45	0.00363983	0.0178652
IS4	BR	39	-0.32	0.043553	0.101898	-0.27	0.0910661	0.194693
IS5	BR	39	-0.42	0.00842306	0.0251677	-0.38	0.0170376	0.0531489
LA	BR	39	-0.29	0.0726252	0.157992	-0.32	0.0506531	0.118509
LL	BR	39	-0.3	0.0609858	0.138123	-0.33	0.0414099	0.104261
LW	BR	39	-0.27	0.0983578	0.203273	-0.34	0.0351844	0.092154
MCC_d	BR	39	-0.29	0.0694978	0.153888	-0.17	0.311338	0.473692
MCC_w	BR	39	-0.13	0.414802	0.564688	-0.05	0.751255	0.827237
NO	BR	39	-0.12	0.476089	0.615593	-0.12	0.475805	0.625987
PA4	BR	39	-0.11	0.487065	0.623856	-0.1	0.556228	0.693188
PA5	BR	39	-0.19	0.236828	0.398193	-0.16	0.328338	0.490529
PAR50H	BR	32	0.27	0.133641	0.264086	-0.06	0.738463	0.82125
PARG	BR	32	0.43	0.014873	0.0414439	-0.14	0.455695	0.612199
PH	BR	39	-0.43	0.00579587	0.0184279	-0.39	0.0146996	0.0467373
PL4	BR	39	-0.1	0.536195	0.663223	0.05	0.777425	0.847478
PL5	BR	39	-0.14	0.379486	0.544102	-0.01	0.95416	0.977816
PS4	BR	39	-0.11	0.502068	0.636894	-0.02	0.919138	0.951759
Sh_A	BR	39	-0.14	0.380652	0.544102	-0.11	0.506905	0.648002
Sh_H	BR	39	0.15	0.360368	0.527264	0.2	0.220279	0.372428
Sh_W	BR	39	0.21	0.192334	0.347319	0.23	0.152351	0.29518
ACC	BZ	39	0.4	0.0116006	0.033453	0.43	0.00621624	0.0265798
BA	BZ	39	-0.03	0.851973	0.91073	0.06	0.700665	0.78984
BD	BZ	39	-0.21	0.202704	0.361491	-0.24	0.149087	0.291131
BN	BZ	39	0.57	0.000171306	0.00114648	0.41	0.00909296	0.0339106
BO	BZ	39	0.18	0.268467	0.428906	0.15	0.36005	0.526799
BR	BZ	39	0.63	1.87813e-05	0.000182658	0.54	0.000351225	0.0027652
CC50	BZ	39	-0.36	0.0251563	0.0645923	-0.36	0.0255527	0.0708054
CCR2	BZ	39	0.42	0.00742326	0.0224508	0.42	0.00713301	0.0292394
CH	BZ	39	0.2	0.219403	0.381839	0.26	0.105806	0.223318
H50PAR	BZ	31	0.27	0.14456	0.282291	0.28	0.129844	0.262869
IL4	BZ	39	0.14	0.385986	0.548564	0.11	0.488123	0.633499
IL5	BZ	39	0.18	0.267321	0.428906	0.1	0.526849	0.666626
IS4	BZ	39	0.17	0.286822	0.448782	0.16	0.318554	0.480252
IS5	BZ	39	0.18	0.268721	0.428906	0.14	0.397093	0.562738
LA	BZ	39	0.14	0.398305	0.554942	0.2	0.214631	0.367853
LL	BZ	39	-0.01	0.966193	0.985557	0.02	0.911374	0.947676
LW	BZ	39	0.2	0.223891	0.38753	0.23	0.159411	0.307192
MCC_d	BZ	39	-0.1	0.545076	0.666938	-0.08	0.612855	0.737056
MCC_w	BZ	39	-0.36	0.0260164	0.0655033	-0.28	0.0820026	0.17997
NO	BZ	39	0.31	0.052813	0.120716	0.38	0.0183531	0.0548383
PA4	BZ	39	0.06	0.717211	0.801209	0.07	0.689785	0.783115
PA5	BZ	39	0	0.979806	0.987772	-0.05	0.780244	0.848686
PAR50H	BZ	32	-0.32	0.0698948	0.154079	-0.43	0.0149513	0.0472346
PARG	BZ	32	-0.19	0.298921	0.461885	-0.27	0.140535	0.279942
PH	BZ	39	0.33	0.0407203	0.0975713	0.42	0.00806201	0.0309981
PL4	BZ	39	0.13	0.437587	0.58033	0.12	0.470467	0.625987
PL5	BZ	39	0.1	0.52627	0.654445	0.1	0.548812	0.689141
PS4	BZ	39	0.12	0.474785	0.615593	0.1	0.552926	0.692554
Sh_A	BZ	39	-0.2	0.227423	0.388972	-0.15	0.377993	0.546602
Sh_H	BZ	39	-0.03	0.864036	0.921638	-0.07	0.674478	0.77723
Sh_W	BZ	39	-0.04	0.820557	0.886702	-0.09	0.594844	0.723144
ACC	CC50	39	-0.98	0	0	-0.98	0	0
BA	CC50	39	-0.42	0.00707491	0.0216614	-0.41	0.00920577	0.0339618
BD	CC50	39	0.34	0.0363743	0.0888752	0.42	0.00847575	0.0318483
BN	CC50	39	0.23	0.151551	0.291354	0.28	0.0881243	0.190042
BO	CC50	39	-0.24	0.146083	0.284145	-0.2	0.228892	0.380975
BR	CC50	39	0.15	0.365313	0.532928	0.11	0.499035	0.641247
BZ	CC50	39	-0.36	0.0251563	0.0645923	-0.36	0.0255527	0.0708054
CCR2	CC50	39	-0.98	0	0	-0.97	0	0
CH	CC50	39	-0.62	2.91124e-05	0.000257853	-0.6	5.94584e-05	0.000641117
H50PAR	CC50	31	-0.51	0.00311112	0.0115158	-0.39	0.0314104	0.083761
IL4	CC50	39	-0.55	0.000261804	0.00150994	-0.49	0.00159715	0.0105027
IL5	CC50	39	-0.57	0.00017567	0.00114648	-0.47	0.00255836	0.0140327
IS4	CC50	39	-0.46	0.00349238	0.012373	-0.39	0.0144205	0.0466239
IS5	CC50	39	-0.44	0.00513809	0.0168234	-0.33	0.0403577	0.10213
LA	CC50	39	-0.67	3.10671e-06	4.28035e-05	-0.65	8.57036e-06	0.000121168
LL	CC50	39	-0.67	2.69374e-06	3.81742e-05	-0.65	7.59202e-06	0.00011411
LW	CC50	39	-0.57	0.000162691	0.00113655	-0.55	0.000301217	0.00249006
MCC_d	CC50	39	0.22	0.175228	0.324302	0.39	0.0139293	0.0454537
MCC_w	CC50	39	0.69	1.03759e-06	1.66014e-05	0.7	6.21879e-07	1.46882e-05
NO	CC50	39	-0.11	0.523902	0.654445	-0.12	0.449438	0.609075
PA4	CC50	39	0.23	0.15813	0.302827	0.22	0.18832	0.339662
PA5	CC50	39	0.13	0.422029	0.569565	0.22	0.171834	0.321622
PAR50H	CC50	32	0.66	3.70713e-05	0.000317024	0.51	0.00257456	0.0140327
PARG	CC50	32	0.51	0.00282672	0.0105418	0.52	0.00252879	0.0140327
PH	CC50	39	-0.67	2.65756e-06	3.81742e-05	-0.64	9.82893e-06	0.000128293
PL4	CC50	39	-0.52	0.000646895	0.0032086	-0.47	0.00229673	0.0129452
PL5	CC50	39	-0.5	0.00120911	0.00535463	-0.46	0.00358926	0.0178027
PS4	CC50	39	-0.44	0.00518949	0.0168234	-0.38	0.0181505	0.0548383
Sh_A	CC50	39	-0.11	0.488545	0.623856	-0.08	0.607685	0.733362
Sh_H	CC50	39	0.1	0.556554	0.673189	0.15	0.348458	0.515926
Sh_W	CC50	39	0.36	0.0264869	0.0663511	0.41	0.00924364	0.0339618
ACC	CCR2	39	0.98	0	0	0.99	0	0
BA	CCR2	39	0.38	0.0156611	0.0433961	0.39	0.014476	0.0466239
BD	CCR2	39	-0.28	0.0825375	0.174207	-0.36	0.0255527	0.0708054
BN	CCR2	39	-0.14	0.411346	0.564533	-0.17	0.290886	0.456581
BO	CCR2	39	0.26	0.110637	0.221273	0.22	0.18031	0.331319
BR	CCR2	39	-0.12	0.473338	0.615593	-0.07	0.657522	0.772037
BZ	CCR2	39	0.42	0.00742326	0.0224508	0.42	0.00713301	0.0292394
CC50	CCR2	39	-0.98	0	0	-0.97	0	0
CH	CCR2	39	0.66	4.65789e-06	6.07978e-05	0.67	3.4729e-06	5.66073e-05
H50PAR	CCR2	31	0.57	0.000925457	0.00437777	0.48	0.00601896	0.02596
IL4	CCR2	39	0.58	0.000107156	0.000805296	0.55	0.00026759	0.00228836
IL5	CCR2	39	0.59	7.09575e-05	0.000558649	0.54	0.00036873	0.00285766
IS4	CCR2	39	0.48	0.00194109	0.00792128	0.43	0.00592552	0.0257812
IS5	CCR2	39	0.45	0.00371179	0.0128745	0.37	0.018764	0.0553986
LA	CCR2	39	0.62	2.12211e-05	0.000202416	0.65	7.99805e-06	0.000116677
LL	CCR2	39	0.6	6.39687e-05	0.000528808	0.61	3.7274e-05	0.000429952
LW	CCR2	39	0.56	0.000227978	0.00136238	0.58	9.23762e-05	0.000954554
MCC_d	CCR2	39	-0.21	0.199289	0.35685	-0.37	0.0222572	0.0633096
MCC_w	CCR2	39	-0.7	7.26543e-07	1.35717e-05	-0.7	7.84364e-07	1.76838e-05
NO	CCR2	39	0.11	0.515646	0.645908	0.14	0.38884	0.552791
PA4	CCR2	39	-0.19	0.259396	0.423971	-0.21	0.201845	0.356281
PA5	CCR2	39	-0.09	0.600642	0.712723	-0.21	0.201845	0.356281
PAR50H	CCR2	32	-0.67	2.63896e-05	0.000237986	-0.6	0.00025712	0.00223739
PARG	CCR2	32	-0.49	0.00489342	0.0163259	-0.58	0.000548507	0.00412212
PH	CCR2	39	0.7	8.72092e-07	1.44186e-05	0.68	1.64622e-06	3.02416e-05
PL4	CCR2	39	0.51	0.00100198	0.00460168	0.48	0.00203837	0.0120361
PL5	CCR2	39	0.48	0.00207741	0.00837719	0.46	0.00319112	0.016151
PS4	CCR2	39	0.41	0.00869182	0.0258152	0.38	0.0176851	0.0538148
Sh_A	CCR2	39	0.08	0.640247	0.740419	0.06	0.714347	0.79981
Sh_H	CCR2	39	-0.08	0.618029	0.724686	-0.12	0.46819	0.625935
Sh_W	CCR2	39	-0.32	0.0456858	0.106386	-0.34	0.0361255	0.0933243
ACC	CH	39	0.69	1.17935e-06	1.828e-05	0.67	3.53796e-06	5.66073e-05
BA	CH	39	0.08	0.615017	0.722864	0.09	0.578752	0.71231
BD	CH	39	-0.24	0.148041	0.285713	-0.26	0.108335	0.226727
BN	CH	39	-0.18	0.284177	0.448782	-0.23	0.159789	0.307192
BO	CH	39	0.19	0.246292	0.409935	0.16	0.323679	0.486499
BR	CH	39	-0.36	0.0246792	0.0640885	-0.29	0.0775228	0.172427
BZ	CH	39	0.2	0.219403	0.381839	0.26	0.105806	0.223318
CC50	CH	39	-0.62	2.91124e-05	0.000257853	-0.6	5.94584e-05	0.000641117
CCR2	CH	39	0.66	4.65789e-06	6.07978e-05	0.67	3.4729e-06	5.66073e-05
H50PAR	CH	31	0.49	0.00493727	0.0163259	0.45	0.0104338	0.0372314
IL4	CH	39	0.93	0	0	0.87	6.23501e-13	2.57714e-11
IL5	CH	39	0.92	0	0	0.88	2.70894e-13	1.33062e-11
IS4	CH	39	0.81	3.57692e-10	9.8564e-09	0.7	8.26376e-07	1.7821e-05
IS5	CH	39	0.75	3.95217e-08	9.33465e-07	0.69	1.1483e-06	2.27823e-05
LA	CH	39	0.56	0.000204775	0.00128567	0.53	0.000598682	0.00443204
LL	CH	39	0.41	0.0105366	0.0306758	0.42	0.00773058	0.0304315
LW	CH	39	0.58	0.000124995	0.000911726	0.49	0.00166424	0.0105027
MCC_d	CH	39	0.16	0.339165	0.505666	-0.08	0.647781	0.766824
MCC_w	CH	39	-0.34	0.0354615	0.0870737	-0.35	0.0309838	0.0835216
NO	CH	39	-0.07	0.666356	0.758056	-0.07	0.65841	0.772037
PA4	CH	39	0.07	0.660874	0.753548	0.06	0.696124	0.786509
PA5	CH	39	0.16	0.337837	0.505666	0.09	0.599966	0.725813
PAR50H	CH	32	-0.65	5.38258e-05	0.000452502	-0.47	0.00726494	0.0295361
PARG	CH	32	-0.57	0.000646674	0.0032086	-0.37	0.0389506	0.099585
PH	CH	39	0.7	8.10586e-07	1.38638e-05	0.65	7.14222e-06	0.000110704
PL4	CH	39	0.53	0.000575515	0.00297349	0.38	0.0176195	0.0538148
PL5	CH	39	0.47	0.00224838	0.00892156	0.32	0.0494143	0.117074
PS4	CH	39	0.35	0.0298106	0.0743018	0.2	0.226511	0.378281
Sh_A	CH	39	-0.13	0.414932	0.564688	-0.07	0.684369	0.783115
Sh_H	CH	39	0	0.998573	0.998573	-0.07	0.675375	0.77723
Sh_W	CH	39	-0.14	0.379977	0.544102	-0.18	0.266434	0.427674
ACC	H50PAR	31	0.6	0.000408901	0.00220451	0.44	0.0130615	0.0434799
BA	H50PAR	31	0.01	0.968948	0.985557	0.07	0.72694	0.812077
BD	H50PAR	31	-0.04	0.851469	0.91073	-0.02	0.926224	0.957099
BN	H50PAR	31	0.18	0.321801	0.488114	0.16	0.404239	0.56961
BO	H50PAR	31	-0.06	0.735068	0.815646	-0.16	0.380551	0.548701
BR	H50PAR	31	-0.01	0.97846	0.987772	0.07	0.705959	0.792395
BZ	H50PAR	31	0.27	0.14456	0.282291	0.28	0.129844	0.262869
CC50	H50PAR	31	-0.51	0.00311112	0.0115158	-0.39	0.0314104	0.083761
CCR2	H50PAR	31	0.57	0.000925457	0.00437777	0.48	0.00601896	0.02596
CH	H50PAR	31	0.49	0.00493727	0.0163259	0.45	0.0104338	0.0372314
IL4	H50PAR	31	0.49	0.00523284	0.0168538	0.39	0.0307449	0.0833304
IL5	H50PAR	31	0.58	0.000586834	0.00300072	0.44	0.0123798	0.0417712
IS4	H50PAR	31	0.51	0.00342282	0.0122138	0.49	0.00505425	0.022947
IS5	H50PAR	31	0.51	0.00325659	0.011877	0.44	0.0122471	0.0416065
LA	H50PAR	31	0.2	0.287733	0.448792	0.04	0.846289	0.898842
LL	H50PAR	31	0.23	0.216777	0.378597	0.07	0.689962	0.783115
LW	H50PAR	31	0.11	0.559181	0.673189	0	0.996564	0.996564
MCC_d	H50PAR	31	-0.2	0.291988	0.452582	-0.22	0.242352	0.396263
MCC_w	H50PAR	31	-0.54	0.00192708	0.00792128	-0.35	0.052801	0.122955
NO	H50PAR	31	-0.27	0.146718	0.284265	-0.15	0.433867	0.592832
PA4	H50PAR	31	-0.11	0.55263	0.673189	-0.04	0.816863	0.872619
PA5	H50PAR	31	-0.12	0.528201	0.654969	-0.16	0.38896	0.552791
PAR50H	H50PAR	31	-0.92	4.60521e-13	1.52279e-11	-0.84	3.51233e-09	1.02477e-07
PARG	H50PAR	31	-0.76	7.38784e-07	1.35717e-05	-0.65	7.82162e-05	0.00082543
PH	H50PAR	31	0.24	0.188997	0.34338	0.16	0.387752	0.552791
PL4	H50PAR	31	0.38	0.0339918	0.0838804	0.26	0.150671	0.293071
PL5	H50PAR	31	0.32	0.0829228	0.174278	0.19	0.305011	0.468375
PS4	H50PAR	31	0.2	0.268931	0.428906	0.08	0.649772	0.76735
Sh_A	H50PAR	31	0.03	0.868481	0.924392	-0.13	0.478082	0.625987
Sh_H	H50PAR	31	0.08	0.670632	0.761175	0.08	0.674095	0.77723
Sh_W	H50PAR	31	0.01	0.949961	0.981626	0.09	0.639675	0.75904
ACC	IL4	39	0.64	1.06606e-05	0.000120174	0.56	0.000178835	0.00161277
BA	IL4	39	0	0.986711	0.990706	0.01	0.970731	0.988514
BD	IL4	39	-0.2	0.230595	0.393041	-0.2	0.211845	0.367396
BN	IL4	39	-0.14	0.412018	0.564533	-0.21	0.209543	0.365962
BO	IL4	39	0.17	0.286748	0.448782	0.18	0.271273	0.434036
BR	IL4	39	-0.39	0.0131841	0.0377996	-0.38	0.0176195	0.0538148
BZ	IL4	39	0.14	0.385986	0.548564	0.11	0.488123	0.633499
CC50	IL4	39	-0.55	0.000261804	0.00150994	-0.49	0.00159715	0.0105027
CCR2	IL4	39	0.58	0.000107156	0.000805296	0.55	0.00026759	0.00228836
CH	IL4	39	0.93	0	0	0.87	6.23501e-13	2.57714e-11
H50PAR	IL4	31	0.49	0.00523284	0.0168538	0.39	0.0307449	0.0833304
IL5	IL4	39	0.93	0	0	0.9	1.06581e-14	7.55205e-13
IS4	IL4	39	0.92	2.22045e-16	1.10134e-14	0.86	3.65219e-12	1.29392e-10
IS5	IL4	39	0.81	6.39136e-10	1.66848e-08	0.73	1.71971e-07	4.48934e-06
LA	IL4	39	0.47	0.00240519	0.00928856	0.41	0.00939646	0.0342695
LL	IL4	39	0.33	0.0379696	0.0923182	0.32	0.0455558	0.111309
LW	IL4	39	0.5	0.00127328	0.0055889	0.44	0.00530812	0.0232994
MCC_d	IL4	39	0.13	0.418627	0.567319	0	0.98829	0.990287
MCC_w	IL4	39	-0.37	0.0219559	0.058549	-0.3	0.0652227	0.148397
NO	IL4	39	-0.12	0.480094	0.618511	-0.16	0.316137	0.478061
PA4	IL4	39	0.08	0.640402	0.740419	0.05	0.748466	0.827237
PA5	IL4	39	0.14	0.396039	0.554942	0.07	0.67179	0.77723
PAR50H	IL4	32	-0.7	7.95204e-06	9.62002e-05	-0.55	0.00116368	0.00824552
PARG	IL4	32	-0.62	0.000131782	0.000947304	-0.45	0.0101247	0.0363903
PH	IL4	39	0.63	1.48844e-05	0.000151309	0.61	4.14219e-05	0.000456562
PL4	IL4	39	0.55	0.00025843	0.00150802	0.42	0.00847575	0.0318483
PL5	IL4	39	0.5	0.00107768	0.00488891	0.37	0.018695	0.0553986
PS4	IL4	39	0.38	0.0159389	0.0439206	0.28	0.0888528	0.190783
Sh_A	IL4	39	-0.29	0.0715889	0.156423	-0.25	0.131882	0.265909
Sh_H	IL4	39	0.07	0.682672	0.77131	0.03	0.862095	0.911726
Sh_W	IL4	39	-0.11	0.508708	0.643671	-0.13	0.431829	0.591677
ACC	IL5	39	0.65	6.13827e-06	7.80662e-05	0.55	0.000308762	0.00251059
BA	IL5	39	0.05	0.75841	0.830401	-0.02	0.892	0.9334
BD	IL5	39	-0.21	0.192566	0.347319	-0.17	0.310145	0.47333
BN	IL5	39	-0.12	0.449368	0.592784	-0.2	0.21933	0.372428
BO	IL5	39	0.08	0.624934	0.728486	0.03	0.879909	0.922696
BR	IL5	39	-0.46	0.00356322	0.0125345	-0.45	0.00363983	0.0178652
BZ	IL5	39	0.18	0.267321	0.428906	0.1	0.526849	0.666626
CC50	IL5	39	-0.57	0.00017567	0.00114648	-0.47	0.00255836	0.0140327
CCR2	IL5	39	0.59	7.09575e-05	0.000558649	0.54	0.00036873	0.00285766
CH	IL5	39	0.92	0	0	0.88	2.70894e-13	1.33062e-11
H50PAR	IL5	31	0.58	0.000586834	0.00300072	0.44	0.0123798	0.0417712
IL4	IL5	39	0.93	0	0	0.9	1.06581e-14	7.55205e-13
IS4	IL5	39	0.87	7.20757e-13	2.23435e-11	0.77	1.02751e-08	2.83136e-07
IS5	IL5	39	0.89	3.10862e-14	1.18606e-12	0.83	4.76883e-11	1.47834e-09
LA	IL5	39	0.49	0.0016194	0.00695881	0.46	0.003161	0.016151
LL	IL5	39	0.35	0.0303208	0.0751955	0.36	0.0223371	0.0633096
LW	IL5	39	0.51	0.000926746	0.00437777	0.46	0.00301411	0.0159043
MCC_d	IL5	39	0.24	0.144402	0.282291	0.05	0.752185	0.827237
MCC_w	IL5	39	-0.3	0.0662411	0.149344	-0.25	0.118002	0.242859
NO	IL5	39	-0.01	0.975117	0.987057	-0.08	0.618043	0.740457
PA4	IL5	39	0.12	0.473805	0.615593	0.1	0.554576	0.69287
PA5	IL5	39	0.16	0.327325	0.49401	0.13	0.42102	0.584947
PAR50H	IL5	32	-0.75	7.69263e-07	1.36269e-05	-0.46	0.00739611	0.0296437
PARG	IL5	32	-0.68	1.61131e-05	0.000159842	-0.31	0.087292	0.189304
PH	IL5	39	0.72	2.39617e-07	5.16739e-06	0.62	2.41891e-05	0.000285662
PL4	IL5	39	0.49	0.00142611	0.00620483	0.3	0.0642718	0.146907
PL5	IL5	39	0.47	0.00265176	0.0100403	0.28	0.0801872	0.176768
PS4	IL5	39	0.36	0.0255744	0.0650508	0.19	0.242871	0.396263
Sh_A	IL5	39	-0.19	0.256546	0.422955	-0.13	0.445	0.604712
Sh_H	IL5	39	-0.01	0.958167	0.981923	-0.07	0.687978	0.783115
Sh_W	IL5	39	-0.2	0.226353	0.388774	-0.19	0.250564	0.407474
ACC	IS4	39	0.56	0.000218941	0.00132907	0.46	0.00314604	0.016151
BA	IS4	39	-0.03	0.843031	0.907035	-0.07	0.678967	0.779555
BD	IS4	39	-0.13	0.435597	0.58033	-0.14	0.412484	0.577944
BN	IS4	39	-0.06	0.738391	0.815683	-0.07	0.669106	0.77723
BO	IS4	39	0.13	0.423676	0.569565	0.14	0.403301	0.56961
BR	IS4	39	-0.32	0.043553	0.101898	-0.27	0.0910661	0.194693
BZ	IS4	39	0.17	0.286822	0.448782	0.16	0.318554	0.480252
CC50	IS4	39	-0.46	0.00349238	0.012373	-0.39	0.0144205	0.0466239
CCR2	IS4	39	0.48	0.00194109	0.00792128	0.43	0.00592552	0.0257812
CH	IS4	39	0.81	3.57692e-10	9.8564e-09	0.7	8.26376e-07	1.7821e-05
H50PAR	IS4	31	0.51	0.00342282	0.0122138	0.49	0.00505425	0.022947
IL4	IS4	39	0.92	2.22045e-16	1.10134e-14	0.86	3.65219e-12	1.29392e-10
IL5	IS4	39	0.87	7.20757e-13	2.23435e-11	0.77	1.02751e-08	2.83136e-07
IS5	IS4	39	0.92	2.22045e-16	1.10134e-14	0.88	2.95097e-13	1.33062e-11
LA	IS4	39	0.38	0.0175424	0.048072	0.29	0.0726099	0.162962
LL	IS4	39	0.23	0.167705	0.313894	0.2	0.222184	0.37357
LW	IS4	39	0.42	0.00726108	0.0220951	0.32	0.0494143	0.117074
MCC_d	IS4	39	0.18	0.267038	0.428906	0.07	0.68527	0.783115
MCC_w	IS4	39	-0.29	0.070827	0.155443	-0.23	0.167488	0.317076
NO	IS4	39	-0.15	0.355858	0.525081	-0.23	0.16169	0.308454
PA4	IS4	39	0.08	0.644933	0.743922	0.06	0.729039	0.812591
PA5	IS4	39	0.08	0.624548	0.728486	0.04	0.797214	0.859605
PAR50H	IS4	32	-0.7	9.24173e-06	0.00010914	-0.61	0.00022648	0.00200596
PARG	IS4	32	-0.61	0.000201806	0.00128328	-0.43	0.013752	0.045172
PH	IS4	39	0.56	0.000218653	0.00132907	0.45	0.00367389	0.0178652
PL4	IS4	39	0.56	0.00018816	0.00121205	0.46	0.00288705	0.0153976
PL5	IS4	39	0.53	0.000515785	0.00272159	0.44	0.00459967	0.021728
PS4	IS4	39	0.47	0.00234175	0.00914574	0.41	0.00970859	0.0351494
Sh_A	IS4	39	-0.36	0.0240328	0.0630418	-0.38	0.0172942	0.053612
Sh_H	IS4	39	0.14	0.404219	0.557604	0.13	0.430379	0.591324
Sh_W	IS4	39	-0.05	0.745685	0.821911	-0.06	0.706127	0.792395
ACC	IS5	39	0.54	0.000363042	0.00200077	0.4	0.0121516	0.0415668
BA	IS5	39	0.03	0.876485	0.929374	-0.08	0.620644	0.741781
BD	IS5	39	-0.14	0.397844	0.554942	-0.09	0.597403	0.724479
BN	IS5	39	-0.07	0.679443	0.769415	-0.09	0.582123	0.712921
BO	IS5	39	0.05	0.749225	0.823981	0.07	0.656158	0.772037
BR	IS5	39	-0.42	0.00842306	0.0251677	-0.38	0.0170376	0.0531489
BZ	IS5	39	0.18	0.268721	0.428906	0.14	0.397093	0.562738
CC50	IS5	39	-0.44	0.00513809	0.0168234	-0.33	0.0403577	0.10213
CCR2	IS5	39	0.45	0.00371179	0.0128745	0.37	0.018764	0.0553986
CH	IS5	39	0.75	3.95217e-08	9.33465e-07	0.69	1.1483e-06	2.27823e-05
H50PAR	IS5	31	0.51	0.00325659	0.011877	0.44	0.0122471	0.0416065
IL4	IS5	39	0.81	6.39136e-10	1.66848e-08	0.73	1.71971e-07	4.48934e-06
IL5	IS5	39	0.89	3.10862e-14	1.18606e-12	0.83	4.76883e-11	1.47834e-09
IS4	IS5	39	0.92	2.22045e-16	1.10134e-14	0.88	2.95097e-13	1.33062e-11
LA	IS5	39	0.39	0.0142435	0.0399139	0.34	0.0353009	0.092154
LL	IS5	39	0.23	0.164345	0.30877	0.24	0.143412	0.282533
LW	IS5	39	0.44	0.00517575	0.0168234	0.36	0.0241549	0.0676882
MCC_d	IS5	39	0.32	0.0483219	0.111477	0.22	0.176261	0.327436
MCC_w	IS5	39	-0.19	0.254136	0.421576	-0.09	0.569526	0.706212
NO	IS5	39	-0.02	0.909968	0.956237	-0.11	0.490451	0.633499
PA4	IS5	39	0.08	0.638539	0.740419	0.11	0.514041	0.652082
PA5	IS5	39	0.04	0.797784	0.865866	0.09	0.571198	0.70652
PAR50H	IS5	32	-0.7	7.56631e-06	9.38222e-05	-0.39	0.0288287	0.0785662
PARG	IS5	32	-0.67	3.17085e-05	0.000275919	-0.22	0.237259	0.392269
PH	IS5	39	0.63	1.44726e-05	0.000151309	0.48	0.00202819	0.0120361
PL4	IS5	39	0.5	0.00108423	0.00488891	0.31	0.0575714	0.132954
PL5	IS5	39	0.51	0.000881641	0.00424557	0.32	0.0444188	0.110159
PS4	IS5	39	0.49	0.00175049	0.00729615	0.33	0.0416764	0.104402
Sh_A	IS5	39	-0.26	0.105258	0.213968	-0.23	0.163221	0.310183
Sh_H	IS5	39	0.09	0.571903	0.682075	0.03	0.866907	0.914864
Sh_W	IS5	39	-0.15	0.372994	0.537985	-0.06	0.694311	0.786252
ACC	LA	39	0.67	3.57483e-06	4.79221e-05	0.68	1.58243e-06	3.01879e-05
BA	LA	39	0.5	0.00110151	0.00492204	0.5	0.00119063	0.00831766
BD	LA	39	-0.58	9.30514e-05	0.000713886	-0.57	0.000145775	0.00139047
BN	LA	39	-0.49	0.00162746	0.00695881	-0.51	0.000996627	0.00716416
BO	LA	39	0.17	0.288694	0.448879	0.21	0.20046	0.356281
BR	LA	39	-0.29	0.0726252	0.157992	-0.32	0.0506531	0.118509
BZ	LA	39	0.14	0.398305	0.554942	0.2	0.214631	0.367853
CC50	LA	39	-0.67	3.10671e-06	4.28035e-05	-0.65	8.57036e-06	0.000121168
CCR2	LA	39	0.62	2.12211e-05	0.000202416	0.65	7.99805e-06	0.000116677
CH	LA	39	0.56	0.000204775	0.00128567	0.53	0.000598682	0.00443204
H50PAR	LA	31	0.2	0.287733	0.448792	0.04	0.846289	0.898842
IL4	LA	39	0.47	0.00240519	0.00928856	0.41	0.00939646	0.0342695
IL5	LA	39	0.49	0.0016194	0.00695881	0.46	0.003161	0.016151
IS4	LA	39	0.38	0.0175424	0.048072	0.29	0.0726099	0.162962
IS5	LA	39	0.39	0.0142435	0.0399139	0.34	0.0353009	0.092154
LL	LA	39	0.83	7.63201e-11	2.22675e-09	0.86	2.40474e-12	9.17502e-11
LW	LA	39	0.91	4.44089e-16	1.83557e-14	0.92	0	0
MCC_d	LA	39	-0.1	0.558271	0.673189	-0.22	0.171834	0.321622
MCC_w	LA	39	-0.43	0.00664127	0.0205879	-0.48	0.00181513	0.0111148
NO	LA	39	0.15	0.356758	0.525081	0.18	0.276821	0.439547
PA4	LA	39	-0.28	0.0798029	0.169881	-0.34	0.0357702	0.0928902
PA5	LA	39	-0.21	0.210383	0.368727	-0.3	0.060939	0.139934
PAR50H	LA	32	-0.4	0.0215015	0.0576472	-0.18	0.328202	0.490529
PARG	LA	32	-0.33	0.0673754	0.15112	0	0.982508	0.990287
PH	LA	39	0.59	7.08369e-05	0.000558649	0.58	0.000124926	0.00123926
PL4	LA	39	0.45	0.00390073	0.0133432	0.46	0.00350634	0.0175671
PL5	LA	39	0.47	0.00244746	0.00933798	0.49	0.0016728	0.0105027
PS4	LA	39	0.44	0.004919	0.0163259	0.46	0.00305754	0.0159636
Sh_A	LA	39	0.23	0.161784	0.307452	0.3	0.0661848	0.149898
Sh_H	LA	39	-0.11	0.489274	0.623856	-0.12	0.477335	0.625987
Sh_W	LA	39	-0.14	0.400837	0.556905	-0.18	0.273513	0.436214
ACC	LL	39	0.63	1.44081e-05	0.000151309	0.63	2.04782e-05	0.000247736
BA	LL	39	0.54	0.000413919	0.00220757	0.52	0.000777389	0.00567037
BD	LL	39	-0.51	0.000968705	0.00449044	-0.47	0.00284575	0.0153423
BN	LL	39	-0.55	0.000329375	0.00183562	-0.57	0.000175364	0.00161075
BO	LL	39	0.02	0.913528	0.957949	0.07	0.669969	0.77723
BR	LL	39	-0.3	0.0609858	0.138123	-0.33	0.0414099	0.104261
BZ	LL	39	-0.01	0.966193	0.985557	0.02	0.911374	0.947676
CC50	LL	39	-0.67	2.69374e-06	3.81742e-05	-0.65	7.59202e-06	0.00011411
CCR2	LL	39	0.6	6.39687e-05	0.000528808	0.61	3.7274e-05	0.000429952
CH	LL	39	0.41	0.0105366	0.0306758	0.42	0.00773058	0.0304315
H50PAR	LL	31	0.23	0.216777	0.378597	0.07	0.689962	0.783115
IL4	LL	39	0.33	0.0379696	0.0923182	0.32	0.0455558	0.111309
IL5	LL	39	0.35	0.0303208	0.0751955	0.36	0.0223371	0.0633096
IS4	LL	39	0.23	0.167705	0.313894	0.2	0.222184	0.37357
IS5	LL	39	0.23	0.164345	0.30877	0.24	0.143412	0.282533
LA	LL	39	0.83	7.63201e-11	2.22675e-09	0.86	2.40474e-12	9.17502e-11
LW	LL	39	0.56	0.000239058	0.00141158	0.67	2.59522e-06	4.43872e-05
MCC_d	LL	39	-0.14	0.396222	0.554942	-0.27	0.102504	0.217851
MCC_w	LL	39	-0.41	0.0102108	0.0299678	-0.49	0.00138798	0.00930323
NO	LL	39	0.08	0.614862	0.722864	0.12	0.481943	0.629063
PA4	LL	39	-0.33	0.0399037	0.0960789	-0.39	0.0145874	0.0466798
PA5	LL	39	-0.25	0.119773	0.23763	-0.34	0.0370872	0.0953121
PAR50H	LL	32	-0.41	0.0202819	0.0549718	-0.14	0.456681	0.612199
PARG	LL	32	-0.41	0.0214153	0.0576472	-0.19	0.304118	0.468375
PH	LL	39	0.41	0.00899067	0.0265439	0.39	0.0128884	0.0431934
PL4	LL	39	0.44	0.00473353	0.0159716	0.43	0.00663247	0.0276692
PL5	LL	39	0.42	0.00701639	0.0216157	0.45	0.00427731	0.0203995
PS4	LL	39	0.37	0.0222403	0.0589903	0.4	0.0111359	0.0386252
Sh_A	LL	39	0.47	0.00241578	0.00928856	0.41	0.0105279	0.0372989
Sh_H	LL	39	-0.02	0.891658	0.940984	-0.04	0.794379	0.858414
Sh_W	LL	39	-0.23	0.163332	0.308288	-0.2	0.233851	0.387927
ACC	LW	39	0.59	7.07673e-05	0.000558649	0.63	1.93617e-05	0.000240085
BA	LW	39	0.45	0.00403905	0.0137217	0.44	0.00516852	0.022947
BD	LW	39	-0.51	0.000959452	0.00448951	-0.5	0.00135202	0.00918635
BN	LW	39	-0.36	0.0241491	0.0630418	-0.38	0.0164102	0.0515156
BO	LW	39	0.29	0.0753276	0.162446	0.32	0.0472076	0.114779
BR	LW	39	-0.27	0.0983578	0.203273	-0.34	0.0351844	0.092154
BZ	LW	39	0.2	0.223891	0.38753	0.23	0.159411	0.307192
CC50	LW	39	-0.57	0.000162691	0.00113655	-0.55	0.000301217	0.00249006
CCR2	LW	39	0.56	0.000227978	0.00136238	0.58	9.23762e-05	0.000954554
CH	LW	39	0.58	0.000124995	0.000911726	0.49	0.00166424	0.0105027
H50PAR	LW	31	0.11	0.559181	0.673189	0	0.996564	0.996564
IL4	LW	39	0.5	0.00127328	0.0055889	0.44	0.00530812	0.0232994
IL5	LW	39	0.51	0.000926746	0.00437777	0.46	0.00301411	0.0159043
IS4	LW	39	0.42	0.00726108	0.0220951	0.32	0.0494143	0.117074
IS5	LW	39	0.44	0.00517575	0.0168234	0.36	0.0241549	0.0676882
LA	LW	39	0.91	4.44089e-16	1.83557e-14	0.92	0	0
LL	LW	39	0.56	0.000239058	0.00141158	0.67	2.59522e-06	4.43872e-05
MCC_d	LW	39	0.01	0.937045	0.974369	-0.12	0.477335	0.625987
MCC_w	LW	39	-0.33	0.0421001	0.0999123	-0.39	0.0132965	0.0439673
NO	LW	39	0.17	0.302294	0.464203	0.19	0.239336	0.394387
PA4	LW	39	-0.19	0.241388	0.404488	-0.25	0.126064	0.257316
PA5	LW	39	-0.13	0.424877	0.569565	-0.22	0.181597	0.332369
PAR50H	LW	32	-0.3	0.0915904	0.191683	-0.17	0.349822	0.516404
PARG	LW	32	-0.23	0.207926	0.365714	-0.04	0.809332	0.870778
PH	LW	39	0.63	1.42212e-05	0.000151309	0.65	8.79447e-06	0.000121168
PL4	LW	39	0.39	0.0136525	0.0385449	0.37	0.0202634	0.0591213
PL5	LW	39	0.45	0.0037748	0.0130021	0.44	0.00483333	0.0226164
PS4	LW	39	0.45	0.00368946	0.0128745	0.48	0.00214274	0.0123581
Sh_A	LW	39	0.02	0.927378	0.966343	0.17	0.290315	0.456581
Sh_H	LW	39	-0.1	0.526459	0.654445	-0.14	0.409661	0.575614
Sh_W	LW	39	-0.02	0.886435	0.937467	-0.05	0.757773	0.831538
ACC	MCC_d	39	-0.12	0.462722	0.60878	-0.35	0.0276792	0.0758501
BA	MCC_d	39	-0.09	0.572063	0.682075	-0.13	0.419591	0.584598
BD	MCC_d	39	0.1	0.542632	0.666202	0.17	0.302464	0.468375
BN	MCC_d	39	0.06	0.720805	0.803414	0.17	0.296639	0.462682
BO	MCC_d	39	0.23	0.160332	0.305865	0.2	0.215518	0.367853
BR	MCC_d	39	-0.29	0.0694978	0.153888	-0.17	0.311338	0.473692
BZ	MCC_d	39	-0.1	0.545076	0.666938	-0.08	0.612855	0.737056
CC50	MCC_d	39	0.22	0.175228	0.324302	0.39	0.0139293	0.0454537
CCR2	MCC_d	39	-0.21	0.199289	0.35685	-0.37	0.0222572	0.0633096
CH	MCC_d	39	0.16	0.339165	0.505666	-0.08	0.647781	0.766824
H50PAR	MCC_d	31	-0.2	0.291988	0.452582	-0.22	0.242352	0.396263
IL4	MCC_d	39	0.13	0.418627	0.567319	0	0.98829	0.990287
IL5	MCC_d	39	0.24	0.144402	0.282291	0.05	0.752185	0.827237
IS4	MCC_d	39	0.18	0.267038	0.428906	0.07	0.68527	0.783115
IS5	MCC_d	39	0.32	0.0483219	0.111477	0.22	0.176261	0.327436
LA	MCC_d	39	-0.1	0.558271	0.673189	-0.22	0.171834	0.321622
LL	MCC_d	39	-0.14	0.396222	0.554942	-0.27	0.102504	0.217851
LW	MCC_d	39	0.01	0.937045	0.974369	-0.12	0.477335	0.625987
MCC_w	MCC_d	39	0.73	1.31728e-07	2.96987e-06	0.88	1.86295e-13	1.02669e-11
NO	MCC_d	39	-0.01	0.970877	0.985557	-0.02	0.900711	0.940532
PA4	MCC_d	39	0.09	0.567671	0.680108	0.17	0.304226	0.468375
PA5	MCC_d	39	0.07	0.692942	0.7776	0.11	0.51007	0.648705
PAR50H	MCC_d	32	-0.08	0.660731	0.753548	0.24	0.184157	0.334586
PARG	MCC_d	32	-0.39	0.025797	0.0652823	0.16	0.375155	0.544085
PH	MCC_d	39	0.05	0.764386	0.8351	-0.11	0.489674	0.633499
PL4	MCC_d	39	0.14	0.404712	0.557604	-0.13	0.428931	0.590972
PL5	MCC_d	39	0.2	0.232217	0.39445	-0.04	0.786832	0.852115
PS4	MCC_d	39	0.18	0.260708	0.423971	0.02	0.904587	0.942594
Sh_A	MCC_d	39	-0.16	0.338646	0.505666	-0.08	0.613718	0.737056
Sh_H	MCC_d	39	0.2	0.226524	0.388774	0.18	0.264281	0.425595
Sh_W	MCC_d	39	0.33	0.0416725	0.099373	0.42	0.00769809	0.0304315
ACC	MCC_w	39	-0.68	1.78452e-06	2.68219e-05	-0.7	8.88686e-07	1.83662e-05
BA	MCC_w	39	-0.14	0.390517	0.553419	-0.22	0.182844	0.333422
BD	MCC_w	39	0.15	0.349301	0.517174	0.28	0.0874004	0.189304
BN	MCC_w	39	-0.01	0.944839	0.978372	0.18	0.277375	0.439547
BO	MCC_w	39	-0.05	0.773925	0.843664	0.05	0.750301	0.827237
BR	MCC_w	39	-0.13	0.414802	0.564688	-0.05	0.751255	0.827237
BZ	MCC_w	39	-0.36	0.0260164	0.0655033	-0.28	0.0820026	0.17997
CC50	MCC_w	39	0.69	1.03759e-06	1.66014e-05	0.7	6.21879e-07	1.46882e-05
CCR2	MCC_w	39	-0.7	7.26543e-07	1.35717e-05	-0.7	7.84364e-07	1.76838e-05
CH	MCC_w	39	-0.34	0.0354615	0.0870737	-0.35	0.0309838	0.0835216
H50PAR	MCC_w	31	-0.54	0.00192708	0.00792128	-0.35	0.052801	0.122955
IL4	MCC_w	39	-0.37	0.0219559	0.058549	-0.3	0.0652227	0.148397
IL5	MCC_w	39	-0.3	0.0662411	0.149344	-0.25	0.118002	0.242859
IS4	MCC_w	39	-0.29	0.070827	0.155443	-0.23	0.167488	0.317076
IS5	MCC_w	39	-0.19	0.254136	0.421576	-0.09	0.569526	0.706212
LA	MCC_w	39	-0.43	0.00664127	0.0205879	-0.48	0.00181513	0.0111148
LL	MCC_w	39	-0.41	0.0102108	0.0299678	-0.49	0.00138798	0.00930323
LW	MCC_w	39	-0.33	0.0421001	0.0999123	-0.39	0.0132965	0.0439673
MCC_d	MCC_w	39	0.73	1.31728e-07	2.96987e-06	0.88	1.86295e-13	1.02669e-11
NO	MCC_w	39	-0.03	0.876909	0.929374	-0.12	0.472751	0.625987
PA4	MCC_w	39	0.19	0.235753	0.397733	0.23	0.161308	0.308454
PA5	MCC_w	39	0.11	0.488802	0.623856	0.22	0.187895	0.339662
PAR50H	MCC_w	32	0.47	0.00639288	0.0199426	0.47	0.00663838	0.0276692
PARG	MCC_w	32	0.11	0.565623	0.679295	0.38	0.034347	0.0909995
PH	MCC_w	39	-0.39	0.0136772	0.0385449	-0.42	0.00741092	0.0296437
PL4	MCC_w	39	-0.26	0.110008	0.220907	-0.32	0.0488042	0.117074
PL5	MCC_w	39	-0.21	0.196848	0.353755	-0.26	0.106644	0.224133
PS4	MCC_w	39	-0.18	0.27968	0.443199	-0.2	0.212771	0.367715
Sh_A	MCC_w	39	0.01	0.954251	0.981923	0	0.978534	0.988514
Sh_H	MCC_w	39	0.09	0.59535	0.708138	0.16	0.332054	0.494591
Sh_W	MCC_w	39	0.3	0.0677228	0.15112	0.45	0.00393829	0.018965
ACC	NO	39	0.1	0.539747	0.664304	0.14	0.388157	0.552791
BA	NO	39	0.26	0.113047	0.225186	0.24	0.133202	0.267482
BD	NO	39	-0.19	0.243963	0.407427	-0.18	0.264281	0.425595
BN	NO	39	0.05	0.757789	0.830401	0.04	0.817129	0.872619
BO	NO	39	0.01	0.971648	0.985557	0	0.987801	0.990287
BR	NO	39	-0.12	0.476089	0.615593	-0.12	0.475805	0.625987
BZ	NO	39	0.31	0.052813	0.120716	0.38	0.0183531	0.0548383
CC50	NO	39	-0.11	0.523902	0.654445	-0.12	0.449438	0.609075
CCR2	NO	39	0.11	0.515646	0.645908	0.14	0.38884	0.552791
CH	NO	39	-0.07	0.666356	0.758056	-0.07	0.65841	0.772037
H50PAR	NO	31	-0.27	0.146718	0.284265	-0.15	0.433867	0.592832
IL4	NO	39	-0.12	0.480094	0.618511	-0.16	0.316137	0.478061
IL5	NO	39	-0.01	0.975117	0.987057	-0.08	0.618043	0.740457
IS4	NO	39	-0.15	0.355858	0.525081	-0.23	0.16169	0.308454
IS5	NO	39	-0.02	0.909968	0.956237	-0.11	0.490451	0.633499
LA	NO	39	0.15	0.356758	0.525081	0.18	0.276821	0.439547
LL	NO	39	0.08	0.614862	0.722864	0.12	0.481943	0.629063
LW	NO	39	0.17	0.302294	0.464203	0.19	0.239336	0.394387
MCC_d	NO	39	-0.01	0.970877	0.985557	-0.02	0.900711	0.940532
MCC_w	NO	39	-0.03	0.876909	0.929374	-0.12	0.472751	0.625987
PA4	NO	39	0.29	0.0739402	0.16015	0.28	0.0845509	0.184746
PA5	NO	39	0.27	0.101381	0.207789	0.17	0.294906	0.46143
PAR50H	NO	32	0.04	0.817455	0.885278	0.1	0.581586	0.712921
PARG	NO	32	-0.17	0.359092	0.526952	0.06	0.74732	0.827237
PH	NO	39	0.44	0.00554504	0.0177441	0.37	0.0197528	0.0579728
PL4	NO	39	-0.36	0.023725	0.0625935	-0.42	0.00806201	0.0309981
PL5	NO	39	-0.33	0.0430806	0.10127	-0.37	0.0208603	0.060507
PS4	NO	39	-0.27	0.0976653	0.202686	-0.32	0.0454124	0.111309
Sh_A	NO	39	0.06	0.72612	0.807523	-0.03	0.874615	0.921039
Sh_H	NO	39	-0.33	0.0387888	0.0938501	-0.36	0.0262765	0.0724062
Sh_W	NO	39	-0.18	0.27765	0.441393	-0.14	0.382716	0.550224
ACC	PA4	39	-0.22	0.186491	0.340072	-0.21	0.205442	0.360068
BA	PA4	39	-0.07	0.688905	0.775638	-0.05	0.784006	0.850913
BD	PA4	39	0.23	0.163467	0.308288	0.32	0.0483505	0.116985
BN	PA4	39	0.18	0.286018	0.448782	0.2	0.22314	0.373911
BO	PA4	39	-0.06	0.738321	0.815683	-0.04	0.818062	0.872619
BR	PA4	39	-0.11	0.487065	0.623856	-0.1	0.556228	0.693188
BZ	PA4	39	0.06	0.717211	0.801209	0.07	0.689785	0.783115
CC50	PA4	39	0.23	0.15813	0.302827	0.22	0.18832	0.339662
CCR2	PA4	39	-0.19	0.259396	0.423971	-0.21	0.201845	0.356281
CH	PA4	39	0.07	0.660874	0.753548	0.06	0.696124	0.786509
H50PAR	PA4	31	-0.11	0.55263	0.673189	-0.04	0.816863	0.872619
IL4	PA4	39	0.08	0.640402	0.740419	0.05	0.748466	0.827237
IL5	PA4	39	0.12	0.473805	0.615593	0.1	0.554576	0.69287
IS4	PA4	39	0.08	0.644933	0.743922	0.06	0.729039	0.812591
IS5	PA4	39	0.08	0.638539	0.740419	0.11	0.514041	0.652082
LA	PA4	39	-0.28	0.0798029	0.169881	-0.34	0.0357702	0.0928902
LL	PA4	39	-0.33	0.0399037	0.0960789	-0.39	0.0145874	0.0466798
LW	PA4	39	-0.19	0.241388	0.404488	-0.25	0.126064	0.257316
MCC_d	PA4	39	0.09	0.567671	0.680108	0.17	0.304226	0.468375
MCC_w	PA4	39	0.19	0.235753	0.397733	0.23	0.161308	0.308454
NO	PA4	39	0.29	0.0739402	0.16015	0.28	0.0845509	0.184746
PA5	PA4	39	0.89	3.90799e-14	1.38454e-12	0.85	6.46971e-12	2.13932e-10
PAR50H	PA4	32	0.21	0.26029	0.423971	0.17	0.361482	0.527338
PARG	PA4	32	0.14	0.437063	0.58033	0.08	0.670699	0.77723
PH	PA4	39	0.17	0.307892	0.471342	0.11	0.498252	0.641247
PL4	PA4	39	-0.54	0.000396655	0.00216199	-0.55	0.000283074	0.00237974
PL5	PA4	39	-0.58	0.000124685	0.000911726	-0.57	0.000167499	0.00156754
PS4	PA4	39	-0.62	2.20138e-05	0.000206016	-0.58	0.000119138	0.00120597
Sh_A	PA4	39	-0.27	0.100148	0.206113	-0.32	0.0495678	0.117074
Sh_H	PA4	39	-0.43	0.00627138	0.0196874	-0.42	0.00819795	0.0312783
Sh_W	PA4	39	0.14	0.396172	0.554942	0.19	0.252642	0.409512
ACC	PA5	39	-0.12	0.472338	0.615593	-0.2	0.220754	0.372428
BA	PA5	39	-0.13	0.415547	0.564688	-0.13	0.426045	0.590275
BD	PA5	39	0.18	0.268176	0.428906	0.34	0.0344918	0.0909995
BN	PA5	39	0.07	0.654726	0.750553	0.16	0.343359	0.509899
BO	PA5	39	-0.02	0.922382	0.963161	0	0.978044	0.988514
BR	PA5	39	-0.19	0.236828	0.398193	-0.16	0.328338	0.490529
BZ	PA5	39	0	0.979806	0.987772	-0.05	0.780244	0.848686
CC50	PA5	39	0.13	0.422029	0.569565	0.22	0.171834	0.321622
CCR2	PA5	39	-0.09	0.600642	0.712723	-0.21	0.201845	0.356281
CH	PA5	39	0.16	0.337837	0.505666	0.09	0.599966	0.725813
H50PAR	PA5	31	-0.12	0.528201	0.654969	-0.16	0.38896	0.552791
IL4	PA5	39	0.14	0.396039	0.554942	0.07	0.67179	0.77723
IL5	PA5	39	0.16	0.327325	0.49401	0.13	0.42102	0.584947
IS4	PA5	39	0.08	0.624548	0.728486	0.04	0.797214	0.859605
IS5	PA5	39	0.04	0.797784	0.865866	0.09	0.571198	0.70652
LA	PA5	39	-0.21	0.210383	0.368727	-0.3	0.060939	0.139934
LL	PA5	39	-0.25	0.119773	0.23763	-0.34	0.0370872	0.0953121
LW	PA5	39	-0.13	0.424877	0.569565	-0.22	0.181597	0.332369
MCC_d	PA5	39	0.07	0.692942	0.7776	0.11	0.51007	0.648705
MCC_w	PA5	39	0.11	0.488802	0.623856	0.22	0.187895	0.339662
NO	PA5	39	0.27	0.101381	0.207789	0.17	0.294906	0.46143
PA4	PA5	39	0.89	3.90799e-14	1.38454e-12	0.85	6.46971e-12	2.13932e-10
PAR50H	PA5	32	0.18	0.320341	0.487389	0.26	0.147225	0.288631
PARG	PA5	32	0.11	0.545921	0.666938	0.14	0.455084	0.612199
PH	PA5	39	0.27	0.102923	0.210081	0.12	0.471989	0.625987
PL4	PA5	39	-0.53	0.000522011	0.00272544	-0.55	0.000314532	0.00251625
PL5	PA5	39	-0.57	0.000146898	0.00104088	-0.57	0.000145775	0.00139047
PS4	PA5	39	-0.63	1.49479e-05	0.000151309	-0.61	4.0196e-05	0.000453118
Sh_A	PA5	39	-0.13	0.436395	0.58033	-0.15	0.354897	0.520795
Sh_H	PA5	39	-0.47	0.00282602	0.0105418	-0.43	0.00663247	0.0276692
Sh_W	PA5	39	0.01	0.939635	0.975019	0.1	0.560368	0.696597
ACC	PAR50H	32	-0.76	5.34875e-07	1.06119e-05	-0.58	0.000525775	0.00401207
BA	PAR50H	32	-0.09	0.609916	0.720282	-0.13	0.478325	0.625987
BD	PAR50H	32	0.16	0.373119	0.537985	0.1	0.57678	0.711649
BN	PAR50H	32	-0.1	0.604159	0.715186	-0.19	0.306939	0.469882
BO	PAR50H	32	-0.11	0.539395	0.664304	0	0.978549	0.988514
BR	PAR50H	32	0.27	0.133641	0.264086	-0.06	0.738463	0.82125
BZ	PAR50H	32	-0.32	0.0698948	0.154079	-0.43	0.0149513	0.0472346
CC50	PAR50H	32	0.66	3.70713e-05	0.000317024	0.51	0.00257456	0.0140327
CCR2	PAR50H	32	-0.67	2.63896e-05	0.000237986	-0.6	0.00025712	0.00223739
CH	PAR50H	32	-0.65	5.38258e-05	0.000452502	-0.47	0.00726494	0.0295361
H50PAR	PAR50H	31	-0.92	4.60521e-13	1.52279e-11	-0.84	3.51233e-09	1.02477e-07
IL4	PAR50H	32	-0.7	7.95204e-06	9.62002e-05	-0.55	0.00116368	0.00824552
IL5	PAR50H	32	-0.75	7.69263e-07	1.36269e-05	-0.46	0.00739611	0.0296437
IS4	PAR50H	32	-0.7	9.24173e-06	0.00010914	-0.61	0.00022648	0.00200596
IS5	PAR50H	32	-0.7	7.56631e-06	9.38222e-05	-0.39	0.0288287	0.0785662
LA	PAR50H	32	-0.4	0.0215015	0.0576472	-0.18	0.328202	0.490529
LL	PAR50H	32	-0.41	0.0202819	0.0549718	-0.14	0.456681	0.612199
LW	PAR50H	32	-0.3	0.0915904	0.191683	-0.17	0.349822	0.516404
MCC_d	PAR50H	32	-0.08	0.660731	0.753548	0.24	0.184157	0.334586
MCC_w	PAR50H	32	0.47	0.00639288	0.0199426	0.47	0.00663838	0.0276692
NO	PAR50H	32	0.04	0.817455	0.885278	0.1	0.581586	0.712921
PA4	PAR50H	32	0.21	0.26029	0.423971	0.17	0.361482	0.527338
PA5	PAR50H	32	0.18	0.320341	0.487389	0.26	0.147225	0.288631
PARG	PAR50H	32	0.8	3.88412e-08	9.33465e-07	0.69	1.46421e-05	0.000186218
PH	PAR50H	32	-0.5	0.00339204	0.0121917	-0.35	0.0492106	0.117074
PL4	PAR50H	32	-0.67	2.2996e-05	0.000211222	-0.48	0.00518157	0.022947
PL5	PAR50H	32	-0.64	9.35536e-05	0.000713886	-0.41	0.0183452	0.0548383
PS4	PAR50H	32	-0.56	0.000825862	0.00401596	-0.36	0.0452844	0.111309
Sh_A	PAR50H	32	0.11	0.557822	0.673189	0.36	0.0422823	0.105387
Sh_H	PAR50H	32	-0.12	0.515684	0.645908	-0.13	0.487129	0.633499
Sh_W	PAR50H	32	0.16	0.368451	0.535568	0.09	0.634157	0.754297
ACC	PARG	32	-0.6	0.000285738	0.00161052	-0.53	0.0017531	0.0108692
BA	PARG	32	-0.07	0.689629	0.775638	0.03	0.879575	0.922696
BD	PARG	32	0.12	0.512737	0.645908	-0.16	0.369161	0.536962
BN	PARG	32	0	0.993961	0.995969	-0.28	0.120412	0.246795
BO	PARG	32	-0.18	0.311563	0.475492	-0.15	0.418352	0.584514
BR	PARG	32	0.43	0.014873	0.0414439	-0.14	0.455695	0.612199
BZ	PARG	32	-0.19	0.298921	0.461885	-0.27	0.140535	0.279942
CC50	PARG	32	0.51	0.00282672	0.0105418	0.52	0.00252879	0.0140327
CCR2	PARG	32	-0.49	0.00489342	0.0163259	-0.58	0.000548507	0.00412212
CH	PARG	32	-0.57	0.000646674	0.0032086	-0.37	0.0389506	0.099585
H50PAR	PARG	31	-0.76	7.38784e-07	1.35717e-05	-0.65	7.82162e-05	0.00082543
IL4	PARG	32	-0.62	0.000131782	0.000947304	-0.45	0.0101247	0.0363903
IL5	PARG	32	-0.68	1.61131e-05	0.000159842	-0.31	0.087292	0.189304
IS4	PARG	32	-0.61	0.000201806	0.00128328	-0.43	0.013752	0.045172
IS5	PARG	32	-0.67	3.17085e-05	0.000275919	-0.22	0.237259	0.392269
LA	PARG	32	-0.33	0.0673754	0.15112	0	0.982508	0.990287
LL	PARG	32	-0.41	0.0214153	0.0576472	-0.19	0.304118	0.468375
LW	PARG	32	-0.23	0.207926	0.365714	-0.04	0.809332	0.870778
MCC_d	PARG	32	-0.39	0.025797	0.0652823	0.16	0.375155	0.544085
MCC_w	PARG	32	0.11	0.565623	0.679295	0.38	0.034347	0.0909995
NO	PARG	32	-0.17	0.359092	0.526952	0.06	0.74732	0.827237
PA4	PARG	32	0.14	0.437063	0.58033	0.08	0.670699	0.77723
PA5	PARG	32	0.11	0.545921	0.666938	0.14	0.455084	0.612199
PAR50H	PARG	32	0.8	3.88412e-08	9.33465e-07	0.69	1.46421e-05	0.000186218
PH	PARG	32	-0.52	0.00226669	0.00892285	-0.22	0.215817	0.367853
PL4	PARG	32	-0.62	0.000170913	0.00114648	-0.29	0.109414	0.228022
PL5	PARG	32	-0.62	0.000174504	0.00114648	-0.25	0.168441	0.317668
PS4	PARG	32	-0.57	0.000713304	0.00350296	-0.23	0.204125	0.359028
Sh_A	PARG	32	0.14	0.447705	0.592165	0.21	0.240967	0.395761
Sh_H	PARG	32	-0.13	0.476588	0.615593	-0.06	0.762504	0.834883
Sh_W	PARG	32	0.16	0.396205	0.554942	-0.05	0.772421	0.843878
ACC	PH	39	0.72	2.50119e-07	5.16913e-06	0.71	3.90209e-07	9.67718e-06
BA	PH	39	0.32	0.0505707	0.116125	0.27	0.102776	0.217851
BD	PH	39	-0.46	0.00319868	0.0117522	-0.44	0.00500967	0.022947
BN	PH	39	-0.27	0.0922829	0.192321	-0.26	0.112944	0.233418
BO	PH	39	0.12	0.474263	0.615593	0.31	0.0576315	0.132954
BR	PH	39	-0.43	0.00579587	0.0184279	-0.39	0.0146996	0.0467373
BZ	PH	39	0.33	0.0407203	0.0975713	0.42	0.00806201	0.0309981
CC50	PH	39	-0.67	2.65756e-06	3.81742e-05	-0.64	9.82893e-06	0.000128293
CCR2	PH	39	0.7	8.72092e-07	1.44186e-05	0.68	1.64622e-06	3.02416e-05
CH	PH	39	0.7	8.10586e-07	1.38638e-05	0.65	7.14222e-06	0.000110704
H50PAR	PH	31	0.24	0.188997	0.34338	0.16	0.387752	0.552791
IL4	PH	39	0.63	1.48844e-05	0.000151309	0.61	4.14219e-05	0.000456562
IL5	PH	39	0.72	2.39617e-07	5.16739e-06	0.62	2.41891e-05	0.000285662
IS4	PH	39	0.56	0.000218653	0.00132907	0.45	0.00367389	0.0178652
IS5	PH	39	0.63	1.44726e-05	0.000151309	0.48	0.00202819	0.0120361
LA	PH	39	0.59	7.08369e-05	0.000558649	0.58	0.000124926	0.00123926
LL	PH	39	0.41	0.00899067	0.0265439	0.39	0.0128884	0.0431934
LW	PH	39	0.63	1.42212e-05	0.000151309	0.65	8.79447e-06	0.000121168
MCC_d	PH	39	0.05	0.764386	0.8351	-0.11	0.489674	0.633499
MCC_w	PH	39	-0.39	0.0136772	0.0385449	-0.42	0.00741092	0.0296437
NO	PH	39	0.44	0.00554504	0.0177441	0.37	0.0197528	0.0579728
PA4	PH	39	0.17	0.307892	0.471342	0.11	0.498252	0.641247
PA5	PH	39	0.27	0.102923	0.210081	0.12	0.471989	0.625987
PAR50H	PH	32	-0.5	0.00339204	0.0121917	-0.35	0.0492106	0.117074
PARG	PH	32	-0.52	0.00226669	0.00892285	-0.22	0.215817	0.367853
PL4	PH	39	0.19	0.257787	0.423385	0.15	0.353603	0.520437
PL5	PH	39	0.21	0.20554	0.363802	0.18	0.284079	0.448736
PS4	PH	39	0.2	0.233668	0.395562	0.17	0.301879	0.468375
Sh_A	PH	39	0	0.986494	0.990706	-0.01	0.965855	0.985729
Sh_H	PH	39	-0.22	0.183185	0.335276	-0.33	0.0393274	0.100033
Sh_W	PH	39	-0.43	0.0062028	0.0195961	-0.37	0.0211642	0.0610317
ACC	PL4	39	0.57	0.00016619	0.00114486	0.48	0.00184297	0.0111477
BA	PL4	39	0.21	0.203339	0.361491	0.24	0.135199	0.270398
BD	PL4	39	-0.22	0.178305	0.327553	-0.22	0.173435	0.323397
BN	PL4	39	-0.14	0.385167	0.548564	-0.1	0.547991	0.689141
BO	PL4	39	0.26	0.106277	0.214283	0.25	0.129232	0.262702
BR	PL4	39	-0.1	0.536195	0.663223	0.05	0.777425	0.847478
BZ	PL4	39	0.13	0.437587	0.58033	0.12	0.470467	0.625987
CC50	PL4	39	-0.52	0.000646895	0.0032086	-0.47	0.00229673	0.0129452
CCR2	PL4	39	0.51	0.00100198	0.00460168	0.48	0.00203837	0.0120361
CH	PL4	39	0.53	0.000575515	0.00297349	0.38	0.0176195	0.0538148
H50PAR	PL4	31	0.38	0.0339918	0.0838804	0.26	0.150671	0.293071
IL4	PL4	39	0.55	0.00025843	0.00150802	0.42	0.00847575	0.0318483
IL5	PL4	39	0.49	0.00142611	0.00620483	0.3	0.0642718	0.146907
IS4	PL4	39	0.56	0.00018816	0.00121205	0.46	0.00288705	0.0153976
IS5	PL4	39	0.5	0.00108423	0.00488891	0.31	0.0575714	0.132954
LA	PL4	39	0.45	0.00390073	0.0133432	0.46	0.00350634	0.0175671
LL	PL4	39	0.44	0.00473353	0.0159716	0.43	0.00663247	0.0276692
LW	PL4	39	0.39	0.0136525	0.0385449	0.37	0.0202634	0.0591213
MCC_d	PL4	39	0.14	0.404712	0.557604	-0.13	0.428931	0.590972
MCC_w	PL4	39	-0.26	0.110008	0.220907	-0.32	0.0488042	0.117074
NO	PL4	39	-0.36	0.023725	0.0625935	-0.42	0.00806201	0.0309981
PA4	PL4	39	-0.54	0.000396655	0.00216199	-0.55	0.000283074	0.00237974
PA5	PL4	39	-0.53	0.000522011	0.00272544	-0.55	0.000314532	0.00251625
PAR50H	PL4	32	-0.67	2.2996e-05	0.000211222	-0.48	0.00518157	0.022947
PARG	PL4	32	-0.62	0.000170913	0.00114648	-0.29	0.109414	0.228022
PH	PL4	39	0.19	0.257787	0.423385	0.15	0.353603	0.520437
PL5	PL4	39	0.97	0	0	0.97	0	0
PS4	PL4	39	0.91	4.44089e-16	1.83557e-14	0.89	2.93099e-14	1.81721e-12
Sh_A	PL4	39	-0.07	0.653651	0.750553	-0.01	0.953185	0.977816
Sh_H	PL4	39	0.46	0.00337772	0.0121917	0.48	0.00220759	0.0125858
Sh_W	PL4	39	0.02	0.915842	0.958349	-0.03	0.862095	0.911726
ACC	PL5	39	0.55	0.000280142	0.00159713	0.48	0.00207957	0.0121349
BA	PL5	39	0.24	0.142794	0.281056	0.29	0.0770856	0.172227
BD	PL5	39	-0.22	0.177575	0.327424	-0.24	0.142366	0.282453
BN	PL5	39	-0.15	0.369283	0.535568	-0.11	0.51007	0.648705
BO	PL5	39	0.28	0.0808204	0.171312	0.29	0.0713393	0.160838
BR	PL5	39	-0.14	0.379486	0.544102	-0.01	0.95416	0.977816
BZ	PL5	39	0.1	0.52627	0.654445	0.1	0.548812	0.689141
CC50	PL5	39	-0.5	0.00120911	0.00535463	-0.46	0.00358926	0.0178027
CCR2	PL5	39	0.48	0.00207741	0.00837719	0.46	0.00319112	0.016151
CH	PL5	39	0.47	0.00224838	0.00892156	0.32	0.0494143	0.117074
H50PAR	PL5	31	0.32	0.0829228	0.174278	0.19	0.305011	0.468375
IL4	PL5	39	0.5	0.00107768	0.00488891	0.37	0.018695	0.0553986
IL5	PL5	39	0.47	0.00265176	0.0100403	0.28	0.0801872	0.176768
IS4	PL5	39	0.53	0.000515785	0.00272159	0.44	0.00459967	0.021728
IS5	PL5	39	0.51	0.000881641	0.00424557	0.32	0.0444188	0.110159
LA	PL5	39	0.47	0.00244746	0.00933798	0.49	0.0016728	0.0105027
LL	PL5	39	0.42	0.00701639	0.0216157	0.45	0.00427731	0.0203995
LW	PL5	39	0.45	0.0037748	0.0130021	0.44	0.00483333	0.0226164
MCC_d	PL5	39	0.2	0.232217	0.39445	-0.04	0.786832	0.852115
MCC_w	PL5	39	-0.21	0.196848	0.353755	-0.26	0.106644	0.224133
NO	PL5	39	-0.33	0.0430806	0.10127	-0.37	0.0208603	0.060507
PA4	PL5	39	-0.58	0.000124685	0.000911726	-0.57	0.000167499	0.00156754
PA5	PL5	39	-0.57	0.000146898	0.00104088	-0.57	0.000145775	0.00139047
PAR50H	PL5	32	-0.64	9.35536e-05	0.000713886	-0.41	0.0183452	0.0548383
PARG	PL5	32	-0.62	0.000174504	0.00114648	-0.25	0.168441	0.317668
PH	PL5	39	0.21	0.20554	0.363802	0.18	0.284079	0.448736
PL4	PL5	39	0.97	0	0	0.97	0	0
PS4	PL5	39	0.96	0	0	0.94	0	0
Sh_A	PL5	39	-0.1	0.555171	0.673189	-0.01	0.931771	0.960828
Sh_H	PL5	39	0.48	0.00222138	0.00888553	0.49	0.0016137	0.0105027
Sh_W	PL5	39	0.04	0.827606	0.892375	-0.01	0.962931	0.98477
ACC	PS4	39	0.49	0.00164154	0.00695899	0.4	0.011727	0.0403928
BA	PS4	39	0.26	0.106196	0.214283	0.28	0.0801872	0.176768
BD	PS4	39	-0.22	0.172233	0.321156	-0.22	0.177482	0.328475
BN	PS4	39	-0.14	0.403631	0.557604	-0.07	0.675375	0.77723
BO	PS4	39	0.29	0.0782822	0.167362	0.35	0.0313873	0.083761
BR	PS4	39	-0.11	0.502068	0.636894	-0.02	0.919138	0.951759
BZ	PS4	39	0.12	0.474785	0.615593	0.1	0.552926	0.692554
CC50	PS4	39	-0.44	0.00518949	0.0168234	-0.38	0.0181505	0.0548383
CCR2	PS4	39	0.41	0.00869182	0.0258152	0.38	0.0176851	0.0538148
CH	PS4	39	0.35	0.0298106	0.0743018	0.2	0.226511	0.378281
H50PAR	PS4	31	0.2	0.268931	0.428906	0.08	0.649772	0.76735
IL4	PS4	39	0.38	0.0159389	0.0439206	0.28	0.0888528	0.190783
IL5	PS4	39	0.36	0.0255744	0.0650508	0.19	0.242871	0.396263
IS4	PS4	39	0.47	0.00234175	0.00914574	0.41	0.00970859	0.0351494
IS5	PS4	39	0.49	0.00175049	0.00729615	0.33	0.0416764	0.104402
LA	PS4	39	0.44	0.004919	0.0163259	0.46	0.00305754	0.0159636
LL	PS4	39	0.37	0.0222403	0.0589903	0.4	0.0111359	0.0386252
LW	PS4	39	0.45	0.00368946	0.0128745	0.48	0.00214274	0.0123581
MCC_d	PS4	39	0.18	0.260708	0.423971	0.02	0.904587	0.942594
MCC_w	PS4	39	-0.18	0.27968	0.443199	-0.2	0.212771	0.367715
NO	PS4	39	-0.27	0.0976653	0.202686	-0.32	0.0454124	0.111309
PA4	PS4	39	-0.62	2.20138e-05	0.000206016	-0.58	0.000119138	0.00120597
PA5	PS4	39	-0.63	1.49479e-05	0.000151309	-0.61	4.0196e-05	0.000453118
PAR50H	PS4	32	-0.56	0.000825862	0.00401596	-0.36	0.0452844	0.111309
PARG	PS4	32	-0.57	0.000713304	0.00350296	-0.23	0.204125	0.359028
PH	PS4	39	0.2	0.233668	0.395562	0.17	0.301879	0.468375
PL4	PS4	39	0.91	4.44089e-16	1.83557e-14	0.89	2.93099e-14	1.81721e-12
PL5	PS4	39	0.96	0	0	0.94	0	0
Sh_A	PS4	39	-0.08	0.625676	0.728486	-0.03	0.840028	0.894107
Sh_H	PS4	39	0.49	0.00166517	0.00699936	0.5	0.00133084	0.00916804
Sh_W	PS4	39	0.01	0.958122	0.981923	0.02	0.918167	0.951759
ACC	Sh_A	39	0.02	0.899262	0.946993	0.04	0.81808	0.872619
BA	Sh_A	39	0.39	0.0134503	0.0383412	0.37	0.0214718	0.0615608
BD	Sh_A	39	-0.36	0.0252639	0.0645923	-0.32	0.0501856	0.117972
BN	Sh_A	39	-0.48	0.00194838	0.00792128	-0.44	0.0050321	0.022947
BO	Sh_A	39	-0.32	0.0476229	0.110378	-0.21	0.200683	0.356281
BR	Sh_A	39	-0.14	0.380652	0.544102	-0.11	0.506905	0.648002
BZ	Sh_A	39	-0.2	0.227423	0.388972	-0.15	0.377993	0.546602
CC50	Sh_A	39	-0.11	0.488545	0.623856	-0.08	0.607685	0.733362
CCR2	Sh_A	39	0.08	0.640247	0.740419	0.06	0.714347	0.79981
CH	Sh_A	39	-0.13	0.414932	0.564688	-0.07	0.684369	0.783115
H50PAR	Sh_A	31	0.03	0.868481	0.924392	-0.13	0.478082	0.625987
IL4	Sh_A	39	-0.29	0.0715889	0.156423	-0.25	0.131882	0.265909
IL5	Sh_A	39	-0.19	0.256546	0.422955	-0.13	0.445	0.604712
IS4	Sh_A	39	-0.36	0.0240328	0.0630418	-0.38	0.0172942	0.053612
IS5	Sh_A	39	-0.26	0.105258	0.213968	-0.23	0.163221	0.310183
LA	Sh_A	39	0.23	0.161784	0.307452	0.3	0.0661848	0.149898
LL	Sh_A	39	0.47	0.00241578	0.00928856	0.41	0.0105279	0.0372989
LW	Sh_A	39	0.02	0.927378	0.966343	0.17	0.290315	0.456581
MCC_d	Sh_A	39	-0.16	0.338646	0.505666	-0.08	0.613718	0.737056
MCC_w	Sh_A	39	0.01	0.954251	0.981923	0	0.978534	0.988514
NO	Sh_A	39	0.06	0.72612	0.807523	-0.03	0.874615	0.921039
PA4	Sh_A	39	-0.27	0.100148	0.206113	-0.32	0.0495678	0.117074
PA5	Sh_A	39	-0.13	0.436395	0.58033	-0.15	0.354897	0.520795
PAR50H	Sh_A	32	0.11	0.557822	0.673189	0.36	0.0422823	0.105387
PARG	Sh_A	32	0.14	0.447705	0.592165	0.21	0.240967	0.395761
PH	Sh_A	39	0	0.986494	0.990706	-0.01	0.965855	0.985729
PL4	Sh_A	39	-0.07	0.653651	0.750553	-0.01	0.953185	0.977816
PL5	Sh_A	39	-0.1	0.555171	0.673189	-0.01	0.931771	0.960828
PS4	Sh_A	39	-0.08	0.625676	0.728486	-0.03	0.840028	0.894107
Sh_H	Sh_A	39	-0.2	0.224236	0.38753	-0.21	0.195655	0.351612
Sh_W	Sh_A	39	-0.33	0.0428716	0.101259	-0.12	0.454647	0.612199
ACC	Sh_H	39	-0.04	0.794868	0.864593	-0.13	0.428931	0.590972
BA	Sh_H	39	-0.01	0.953163	0.981923	-0.01	0.939553	0.966843
BD	Sh_H	39	0.11	0.500927	0.636894	0.13	0.442054	0.602359
BN	Sh_H	39	0.16	0.339489	0.505666	0.16	0.316137	0.478061
BO	Sh_H	39	0.13	0.423852	0.569565	0.09	0.585889	0.714007
BR	Sh_H	39	0.15	0.360368	0.527264	0.2	0.220279	0.372428
BZ	Sh_H	39	-0.03	0.864036	0.921638	-0.07	0.674478	0.77723
CC50	Sh_H	39	0.1	0.556554	0.673189	0.15	0.348458	0.515926
CCR2	Sh_H	39	-0.08	0.618029	0.724686	-0.12	0.46819	0.625935
CH	Sh_H	39	0	0.998573	0.998573	-0.07	0.675375	0.77723
H50PAR	Sh_H	31	0.08	0.670632	0.761175	0.08	0.674095	0.77723
IL4	Sh_H	39	0.07	0.682672	0.77131	0.03	0.862095	0.911726
IL5	Sh_H	39	-0.01	0.958167	0.981923	-0.07	0.687978	0.783115
IS4	Sh_H	39	0.14	0.404219	0.557604	0.13	0.430379	0.591324
IS5	Sh_H	39	0.09	0.571903	0.682075	0.03	0.866907	0.914864
LA	Sh_H	39	-0.11	0.489274	0.623856	-0.12	0.477335	0.625987
LL	Sh_H	39	-0.02	0.891658	0.940984	-0.04	0.794379	0.858414
LW	Sh_H	39	-0.1	0.526459	0.654445	-0.14	0.409661	0.575614
MCC_d	Sh_H	39	0.2	0.226524	0.388774	0.18	0.264281	0.425595
MCC_w	Sh_H	39	0.09	0.59535	0.708138	0.16	0.332054	0.494591
NO	Sh_H	39	-0.33	0.0387888	0.0938501	-0.36	0.0262765	0.0724062
PA4	Sh_H	39	-0.43	0.00627138	0.0196874	-0.42	0.00819795	0.0312783
PA5	Sh_H	39	-0.47	0.00282602	0.0105418	-0.43	0.00663247	0.0276692
PAR50H	Sh_H	32	-0.12	0.515684	0.645908	-0.13	0.487129	0.633499
PARG	Sh_H	32	-0.13	0.476588	0.615593	-0.06	0.762504	0.834883
PH	Sh_H	39	-0.22	0.183185	0.335276	-0.33	0.0393274	0.100033
PL4	Sh_H	39	0.46	0.00337772	0.0121917	0.48	0.00220759	0.0125858
PL5	Sh_H	39	0.48	0.00222138	0.00888553	0.49	0.0016137	0.0105027
PS4	Sh_H	39	0.49	0.00166517	0.00699936	0.5	0.00133084	0.00916804
Sh_A	Sh_H	39	-0.2	0.224236	0.38753	-0.21	0.195655	0.351612
Sh_W	Sh_H	39	0.16	0.343766	0.510503	0.21	0.201398	0.356281
ACC	Sh_W	39	-0.3	0.067943	0.15112	-0.36	0.0238155	0.0671165
BA	Sh_W	39	-0.07	0.655221	0.750553	-0.08	0.631092	0.752456
BD	Sh_W	39	0.4	0.0105757	0.0306758	0.49	0.00166424	0.0105027
BN	Sh_W	39	0.37	0.0188855	0.0514683	0.4	0.0109154	0.0383975
BO	Sh_W	39	0.21	0.206105	0.363802	0.11	0.501346	0.642552
BR	Sh_W	39	0.21	0.192334	0.347319	0.23	0.152351	0.29518
BZ	Sh_W	39	-0.04	0.820557	0.886702	-0.09	0.594844	0.723144
CC50	Sh_W	39	0.36	0.0264869	0.0663511	0.41	0.00924364	0.0339618
CCR2	Sh_W	39	-0.32	0.0456858	0.106386	-0.34	0.0361255	0.0933243
CH	Sh_W	39	-0.14	0.379977	0.544102	-0.18	0.266434	0.427674
H50PAR	Sh_W	31	0.01	0.949961	0.981626	0.09	0.639675	0.75904
IL4	Sh_W	39	-0.11	0.508708	0.643671	-0.13	0.431829	0.591677
IL5	Sh_W	39	-0.2	0.226353	0.388774	-0.19	0.250564	0.407474
IS4	Sh_W	39	-0.05	0.745685	0.821911	-0.06	0.706127	0.792395
IS5	Sh_W	39	-0.15	0.372994	0.537985	-0.06	0.694311	0.786252
LA	Sh_W	39	-0.14	0.400837	0.556905	-0.18	0.273513	0.436214
LL	Sh_W	39	-0.23	0.163332	0.308288	-0.2	0.233851	0.387927
LW	Sh_W	39	-0.02	0.886435	0.937467	-0.05	0.757773	0.831538
MCC_d	Sh_W	39	0.33	0.0416725	0.099373	0.42	0.00769809	0.0304315
MCC_w	Sh_W	39	0.3	0.0677228	0.15112	0.45	0.00393829	0.018965
NO	Sh_W	39	-0.18	0.27765	0.441393	-0.14	0.382716	0.550224
PA4	Sh_W	39	0.14	0.396172	0.554942	0.19	0.252642	0.409512
PA5	Sh_W	39	0.01	0.939635	0.975019	0.1	0.560368	0.696597
PAR50H	Sh_W	32	0.16	0.368451	0.535568	0.09	0.634157	0.754297
PARG	Sh_W	32	0.16	0.396205	0.554942	-0.05	0.772421	0.843878
PH	Sh_W	39	-0.43	0.0062028	0.0195961	-0.37	0.0211642	0.0610317
PL4	Sh_W	39	0.02	0.915842	0.958349	-0.03	0.862095	0.911726
PL5	Sh_W	39	0.04	0.827606	0.892375	-0.01	0.962931	0.98477
PS4	Sh_W	39	0.01	0.958122	0.981923	0.02	0.918167	0.951759
Sh_A	Sh_W	39	-0.33	0.0428716	0.101259	-0.12	0.454647	0.612199
Sh_H	Sh_W	39	0.16	0.343766	0.510503	0.21	0.201398	0.356281

## Sheet: Summary stat 2019
Trait	n	mean	sd	median	trimmed	mad	min	max	range	skew	kurtosis	se
ACC	78	0.455923	0.0894763	0.463629	0.4614	0.0852482	0.231627	0.600806	0.369179	-0.525117	-0.385375	0.0101312
BA	78	41.2204	8.58112	42.3852	41.3935	8.42335	18.4189	60.9648	42.546	-0.236398	-0.268848	0.971621
BD	78	0.268808	0.0625151	0.263001	0.265449	0.0611724	0.16757	0.456098	0.288528	0.47717	-0.165668	0.00707844
BN	78	6.09417	1.43036	6	6.02277	1.21079	2.16667	10.4286	8.2619	0.484164	1.01035	0.161956
BO	78	38.2448	34.9885	33.3333	36.1942	49.42	0	100	100	0.332212	-1.43072	3.96167
BR	77	19.1155	8.68058	19.3352	19.1996	9.14527	0.15796	37.6161	37.4581	-0.0828499	-0.431091	0.989244
BZ	77	22.6256	5.13935	22.5463	22.5641	4.24753	9.94079	36.8726	26.9318	0.124447	0.302105	0.585683
CC_29DAE	78	0.0726757	0.0655711	0.0566917	0.066956	0.0752667	0	0.223109	0.223109	0.601075	-0.948568	0.00742446
CC_35DAE	78	0.223724	0.103752	0.228869	0.224119	0.13245	0.00522679	0.431071	0.425845	-0.0348278	-1.0883	0.0117476
CC_41DAE	78	0.288159	0.119095	0.301687	0.291091	0.134452	0.00205867	0.499263	0.497204	-0.286716	-0.696205	0.0134848
CC_45DAE	78	0.322994	0.117846	0.345984	0.327374	0.131256	0.0138366	0.523931	0.510095	-0.367214	-0.514578	0.0133434
CC_51DAE	78	0.616622	0.147449	0.63758	0.630286	0.129111	0.191349	0.838544	0.647194	-0.861551	0.193477	0.0166953
CC_59DAE	78	0.825417	0.0969795	0.849535	0.840205	0.0658886	0.555744	0.944063	0.388319	-1.33608	1.11372	0.0109808
CC_65DAE	78	0.847479	0.0972552	0.871993	0.862756	0.0661846	0.530076	0.975201	0.445125	-1.43205	1.40031	0.011012
CC_71DAE	78	0.908563	0.0772257	0.934013	0.919991	0.0495028	0.64142	0.999455	0.358035	-1.41578	1.46722	0.00874409
CC50	78	45.9675	3.792	45.6846	45.9108	4.11665	38.5448	54.0127	15.4679	0.108713	-0.773004	0.429359
CCR2	78	0.322994	0.117846	0.345984	0.327374	0.131256	0.0138366	0.523931	0.510095	-0.367214	-0.514578	0.0133434
CH	78	41.092	11.0955	42.038	41.1198	10.4962	16.0517	72.6092	56.5575	0.0464426	0.0122089	1.25632
H50PAR	78	42.7073	23.6452	46.17	43.6741	23.0804	0	85.475	85.475	-0.498576	-0.746911	2.6773
IL4	78	7.66706	2.05909	7.6985	7.56963	1.86931	3.53717	15.14	11.6028	0.687219	1.29322	0.233146
IL5	78	7.82798	1.78819	7.70508	7.88474	1.57403	3.35817	12.0793	8.72117	-0.228321	0.210188	0.202473
IS4	78	1.87179	0.665084	1.82166	1.81925	0.65595	0.701833	4.05098	3.34915	0.759655	0.628144	0.075306
IS5	78	1.4799	0.495688	1.45771	1.49075	0.507006	0.30439	2.60497	2.30058	-0.123241	-0.457361	0.0561256
LA	78	171.514	47.7251	163.995	171.47	52.3368	67.3005	277.514	210.213	0.023718	-0.745006	5.4038
LL	78	11.667	1.7991	11.7996	11.6775	1.77744	7.38233	17.3523	9.96992	0.0500565	0.331801	0.203707
LW	78	7.30174	1.18376	7.31062	7.31891	1.25694	4.80875	9.71467	4.90592	-0.132229	-0.735618	0.134034
MCC_d	78	0.0375742	0.00739343	0.0357621	0.0369247	0.00713994	0.025868	0.0651913	0.0393233	0.995657	1.22668	0.000837141
MCC_w	78	0.0419128	0.011032	0.0397798	0.0404617	0.00957968	0.0294357	0.101635	0.0721989	2.33168	9.09591	0.00124913
NO	77	17.4466	1.42016	17.3333	17.4031	1.4826	14.0833	20.8571	6.77381	0.277349	-0.315492	0.161842
PA4	78	39.6948	9.50666	38.7359	38.9142	8.85011	23.7257	73.0151	49.2894	0.948142	1.24126	1.07642
PA5	78	40.9768	10.7226	37.815	39.9594	7.19906	25.2661	70.8741	45.608	0.916855	-0.0334333	1.21409
PAR50H	78	32.578	26.5689	25.5876	30.539	26.3941	-1.2306	87.9305	89.1611	0.664084	-0.823137	3.00834
PARG	78	11.0457	20.2485	3.19628	5.86571	3.37746	0.000627532	79.2622	79.2616	2.25528	3.80614	2.29269
PH	77	96.1627	19.0908	94.5581	95.5991	15.5098	54.7161	152.651	97.9353	0.36509	0.725641	2.1756
PL4	78	19.346	4.54244	20.1634	19.6888	3.76444	6.65233	26.5129	19.8605	-0.720997	0.108637	0.51433
PL5	78	21.9997	5.22199	22.6709	22.3605	5.53655	6.1586	30.7592	24.6006	-0.709646	0.29023	0.591274
PS4	78	4.28912	1.38674	4.57037	4.37236	1.52356	0.717167	6.78272	6.06555	-0.564445	-0.16952	0.157017
Sh_A	78	0.687567	0.0438449	0.681106	0.683838	0.0411003	0.615739	0.825499	0.20976	0.896337	0.827289	0.00496446
Sh_H	78	0.584242	0.0540969	0.58661	0.585985	0.0575502	0.441617	0.701673	0.260056	-0.267149	-0.254937	0.00612527
Sh_W	78	0.591183	0.104205	0.600509	0.588098	0.0998338	0.335545	1.00358	0.668034	0.619976	1.85887	0.0117989

## Sheet: Summary stat 2018
Trait	n	mean	sd	median	trimmed	mad	min	max	range	skew	kurtosis	se
ACC	156	0.435918	0.105935	0.459374	0.444732	0.095906	0.175843	0.624451	0.448608	-0.665423	-0.397349	0.00848158
BA	156	42.9384	9.28676	43.342	43.2437	8.76641	22.0293	63.7132	41.684	-0.295341	-0.444594	0.743535
BD	155	0.299435	0.119072	0.287572	0.288841	0.0801895	0.0955815	1.13484	1.03926	2.99342	16.6443	0.00956408
BN	156	5.68511	1.84579	5.5	5.57605	1.53555	1.25	11.8	10.55	0.586001	0.691197	0.147781
BO	156	28.9431	30.6498	16.6667	25.0142	24.71	0	100	100	0.792454	-0.53383	2.45395
BR	155	27.1684	9.20819	25.6873	26.5999	7.421	11.728	90.8902	79.1621	2.478	14.1506	0.739619
BZ	156	21.936	5.84994	21.1782	21.5487	5.41147	8.698	43.4142	34.7162	0.648694	0.434704	0.46837
CC_20DAE	156	0.116472	0.0696218	0.102925	0.113622	0.080772	0.00485732	0.263344	0.258487	0.306673	-0.969659	0.0055742
CC_28DAE	156	0.215796	0.103474	0.217305	0.216078	0.12417	0.0105117	0.462507	0.451995	-0.0229433	-0.863659	0.00828452
CC_36DAE	156	0.365653	0.13352	0.381689	0.369306	0.150975	0.0677794	0.657277	0.589497	-0.238375	-0.791194	0.0106902
CC_42DAE	156	0.416844	0.142235	0.419586	0.416555	0.142028	0.104955	0.769423	0.664467	0.0369234	-0.448548	0.0113879
CC_47DAE	156	0.632539	0.167559	0.68174	0.650181	0.137817	0.20448	0.892452	0.687972	-0.858352	-0.227893	0.0134155
CC_60DAE	156	0.746072	0.133964	0.766216	0.759271	0.110176	0.372326	0.966159	0.593833	-0.817938	0.0874691	0.0107257
CC_75DAE	156	0.912556	0.103546	0.948004	0.932924	0.0559357	0.440662	1	0.559338	-1.99024	4.19563	0.00829028
CC50	156	40.617	5.63097	39.9717	40.2493	5.58959	30.1266	54.1711	24.0445	0.528893	-0.47157	0.450839
CCR2	156	0.416844	0.142235	0.419586	0.416555	0.142028	0.104955	0.769423	0.664467	0.0369234	-0.448548	0.0113879
CH	77	35.0702	7.03967	35.5418	35.1333	6.93229	20.0602	53.8592	33.799	-0.111098	-0.362808	0.802244
H50PAR	64	46.2245	19.4678	48.65	47.8258	15.7156	1.9	87.3	85.4	-0.687599	0.105916	2.43347
IL4	77	6.57603	1.55807	6.60833	6.58666	1.59849	3.0705	11.3758	8.30533	0.0554955	0.067773	0.177558
IL5	77	6.33987	1.3757	6.473	6.36594	1.45937	3.294	10.3295	7.0355	-0.121733	-0.236207	0.156776
IS4	77	1.82153	0.541226	1.77382	1.81997	0.564722	0.594867	3.60648	3.01162	0.235148	0.318895	0.0616785
IS5	77	1.34478	0.381905	1.33314	1.34329	0.409776	0.453833	2.56928	2.11545	0.160109	0.25606	0.0435221
LA	69	194.484	59.7287	191.128	193.876	74.4471	69.0204	324.433	255.412	0.122042	-0.88168	7.19049
LL	69	11.1342	1.92531	11.1325	11.0894	2.0787	7.39746	17.6529	10.2554	0.424447	0.524714	0.231781
LW	69	8.08001	1.39489	7.97275	8.10633	1.6266	4.616	11.1442	6.52825	-0.175301	-0.480475	0.167925
MCC_d	156	0.0238756	0.00413023	0.024392	0.0241062	0.00290281	0.0108731	0.0377291	0.026856	-0.516183	1.63202	0.000330683
MCC_w	156	0.0262243	0.00405252	0.0258509	0.0260535	0.0029715	0.0151464	0.0434799	0.0283335	0.722372	2.32591	0.000324462
NO	153	18.6882	1.82162	18.8333	18.7417	1.4826	9.5	22.6667	13.1667	-1.35202	5.89302	0.147269
PA4	78	32.9006	7.76052	31.331	32.3676	7.29983	19.5267	54.0693	34.5427	0.629041	-0.171421	0.878706
PA5	78	36.3593	8.38731	35.2084	35.7092	8.84066	22.0283	64.683	42.6547	0.821364	0.485193	0.949676
PAR50H	75	36.391	26.487	26.423	34.4518	20.8694	3.35625	95.4677	92.1114	0.693646	-0.949667	3.05846
PARG	78	18.3403	23.5055	6.03489	14.1381	5.8464	0.988517	83.4415	82.453	1.45753	0.728709	2.66147
PH	153	83.7033	17.262	84.3258	83.6727	15.5334	33.4445	144.36	110.915	0.22501	1.59606	1.39555
PL4	77	17.6485	5.50046	18.2527	18.0599	5.56939	4.07767	27.9295	23.8518	-0.621474	-0.499354	0.626836
PL5	77	20.8849	6.54343	23.2417	21.5076	6.09299	4.4135	31.2842	26.8707	-0.772687	-0.369269	0.745693
PS4	77	5.15744	1.71488	5.46662	5.28562	1.70855	0.898833	8.00083	7.102	-0.647859	-0.472275	0.195429
PS5	77	4.75071	1.60941	5.0431	4.86175	1.43286	0.683467	7.53417	6.8507	-0.641047	-0.372973	0.18341
Sh_A	39	0.719308	0.0348974	0.718695	0.720155	0.0303994	0.635649	0.806198	0.170549	-0.120973	0.395099	0.00558806
Sh_H	39	0.611409	0.0883233	0.599426	0.604585	0.0909299	0.477987	0.88583	0.407843	0.889959	0.613006	0.014143
Sh_W	39	0.54449	0.104057	0.539122	0.550715	0.093829	0.291401	0.715059	0.423658	-0.522777	-0.291421	0.0166624
