# Supplementary material for: Variation in shoot architecture traits and their relationship to canopy coverage and light interception in soybean (Glycine max)
Source: BMC Plant Biol. 2024 Mar 16;24:194. doi: 10.1186/s12870-024-04859-2 (PMC10944616; doi:10.1186/s12870-024-04859-2)
Supplement: Supplementary file 6 — Supplementary Material 6: Table S5: List of traits measured in this study and their definitions and abbreviations [file 12870_2024_4859_MOESM6_ESM.xlsx]

## Sheet: Sheet1
Supplementary Table S5: List of Traits measured in this study
Abbreviation	Trait	Definition
Branch traits
BA	Branch angle	Average branch angle between the main stem and primary branches
BD	Branch density/ distribution	Number of branches per cm of branching zone.
BN	Branch number	Number of branches on main stem
BO	Branch orientation	Angle between successive branches
BZ	Branching zone	Portion of the stem that bears branches measured as length from the bottom of the plant to the last branch initiated
BR	Branch ratio	Ratio of the branching zone to plant length/height. It give the proportion of the stem that has branches
Canopy traits
CC50	Days to 50% canopy coverage	Calculated from the function fit to the canopy coverage data
CCR2	Canopy coverage at R2	Canopy coverage when lines reach R2 stage that is defined as
MCC_d	max growth rate (%/day)	Interpolated from the function fit to the canopy coverage data taken over the growing season
MCC_w	max growth rate (%/week)	Max growth rate is interpolated from a sliding window of a week based on the function fit to the canopy coverage data taken over the growing season
ACC	Average Canopy Coverage	mean of seasonally observed values of canopy coverage
Light interception traits
H50PAR	Height at 50% tPAR	Height of the plant where 50% of transmitted photosynthetically active radiation reaches within the canopy
PAR50H	tPAR at 50% height	Percent photosynthetically active radiation transmitted at 50% height of the canopy
PARG	tPAR at ground level	Percent transmitted photosynthetically active radiation reaching ground level
Leaf traits
LA	Leaf area	Area of a leaf harvested from mid canopy
LL	Leaf Length	Length of middle leaflet harvested from the leaf mid canopy
LW	Leaf Width	Width of middle leaflet harvested from the leaf mid canopy
Traits related to the top of the soybean plant
CH	Canopy height	Length of the main stem occupied by the top seven internodes.
IL4	Internode length at node 4	Internode length measured from the top of the plant where the top node is counted as node 1
IS4	Internode slope	Slope calculated from internode lengths from the top 4 internodes of the plant canopy and used as a proxy for the gradient of node placement at the top of the canopy
PA4	Petiole angle 4	Angle of petiole formed with main stem at node 4 from the top
PL4	Petiole length 4	petiole length at node 4 counted from top of the plant
PS4	Petiole slope	Slope calculated from petiole lengths from the top 4 nodes of the plant canopy and used as a proxy for the gradient of node placement at the top of the canopy
Whole plant traits
NO	Number of nodes	number of nodes on the main stem of the plant
PH	Plant Height	Calculated as the total length of the main stem
Plant shape traits
Sh_H	Plant shape parameter peak height	Calculated after fitting beta distribution to plant width obtained at various plant heights. Describes the maximum height at which maximum width is reached
Sh_A	Plant shape parameter area under the curve	Calculated after fitting beta distribution to plant width obtained at various plant heights describe the overall area of the distribution
Sh_W	Plant shape parameter width scaling factor	Calculated after fitting beta distribution to plant width obtained at various plant heights. Describes maximum width from the central line.
