# Supplementary material for: Variation in shoot architecture traits and their relationship to canopy coverage and light interception in soybean (Glycine max)
Source: BMC Plant Biol. 2024 Mar 16;24:194. doi: 10.1186/s12870-024-04859-2 (PMC10944616; doi:10.1186/s12870-024-04859-2)
Supplement: Supplementary file 7 — Supplementary Material 7: Table S6: Weather data: Temperature and precipitation data from the 2001-2019 from St.Paul MN shown [file 12870_2024_4859_MOESM7_ESM.xlsx]

## Sheet: Weather data
Supplementary Table S6: Weather data: Temperature and precipitation data from the 2001-2019 from St.Paul MN shown
Date	Maximum Temperature degrees (F)	Minimum Temperature degrees (F)	Precipitation (inches)
2018-05-01	81	51	0.02
2018-05-02	68	46	0.23
2018-05-03	66	47	0
2018-05-04	73	52	0
2018-05-05	76	51	0
2018-05-06	80	50	0.04
2018-05-07	74	52	0
2018-05-08	85	62	0
2018-05-09	69	50	0.36
2018-05-10	63	42	0.02
2018-05-11	58	43	0
2018-05-12	50	43	0
2018-05-13	60	40	0.01
2018-05-14	70	50	0
2018-05-15	73	51	0.32
2018-05-16	75	55	0
2018-05-17	86	56	0
2018-05-18	83	55	0
2018-05-19	83	55	T
2018-05-20	61	42	0
2018-05-21	71	45	0
2018-05-22	69	54	0
2018-05-23	74	59	0
2018-05-24	82	65	0
2018-05-25	90	62	1.2
2018-05-26	88	67	0
2018-05-27	92	66	0
2018-05-28	90	75	0
2018-05-29	100	71	0.06
2018-05-30	93	68	1.23
2018-05-31	74	64	0.03
2018-06-01	85	66	0
2018-06-02	81	62	0
2018-06-03	70	59	0.24
2018-06-04	69	52	0
2018-06-05	86	60	0
2018-06-06	80	61	0.25
2018-06-07	78	59	0.02
2018-06-08	78	62	0
2018-06-09	74	63	0
2018-06-10	72	64	0.28
2018-06-11	77	64	0
2018-06-12	73	66	0.04
2018-06-13	81	58	0
2018-06-14	80	64	0
2018-06-15	81	68	0
2018-06-16	94	71	0.79
2018-06-17	87	71	0.41
2018-06-18	90	70	0.88
2018-06-19	79	66	0.3
2018-06-20	72	65	0.14
2018-06-21	80	68	0
2018-06-22	79	64	0
2018-06-23	83	64	0
2018-06-24	84	66	0
2018-06-25	82	68	0
2018-06-26	84	66	1.29
2018-06-27	72	67	0
2018-06-28	82	68	0
2018-06-29	88	76	0
2018-06-30	99	80	0
2018-07-01	89	73	T
2018-07-02	77	65	1.24
2018-07-03	90	75	T
2018-07-04	89	75	0.04
2018-07-05	85	75	0.35
2018-07-06	84	68	0
2018-07-07	85	72	0
2018-07-08	88	74	0
2018-07-09	92	76	0
2018-07-10	91	70	0
2018-07-11	88	73	T
2018-07-12	91	77	0.01
2018-07-13	95	75	1.52
2018-07-14	84	71	0.06
2018-07-15	89	72	0
2018-07-16	89	66	0
2018-07-17	86	66	0
2018-07-18	82	64	0
2018-07-19	84	71	0
2018-07-20	75	67	0.25
2018-07-21	82	65	0.42
2018-07-22	83	66	0
2018-07-23	83	65	0
2018-07-24	85	63	0
2018-07-25	85	67	0
2018-07-26	83	62	0.08
2018-07-27	72	60	0.01
2018-07-28	79	57	0
2018-07-29	82	60	0.09
2018-07-30	84	61	0
2018-07-31	85	62	0
2018-08-01	87	68	0.08
2018-08-02	80	58	0.04
2018-08-03	74	59	0
2018-08-04	84	66	0.78
2018-08-05	79	73	0.04
2018-08-06	87	69	0
2018-08-07	84	67	0
2018-08-08	82	67	0.02
2018-08-09	89	71	0
2018-08-10	88	62	0
2018-08-11	87	69	0
2018-08-12	89	66	0
2018-08-13	89	73	0
2018-08-14	91	75	0
2018-08-15	91	68	0
2018-08-16	85	66	0
2018-08-17	86	68	0
2018-08-18	84	67	0
2018-08-19	86	64	0
2018-08-20	86	72	0.08
2018-08-21	80	67	0.05
2018-08-22	75	58	0
2018-08-23	83	54	0
2018-08-24	82	67	0.1
2018-08-25	71	65	1.25
2018-08-26	81	68	0
2018-08-27	87	71	0.02
2018-08-28	85	65	0.18
2018-08-29	68	55	0.22
2018-08-30	75	56	0
2018-08-31	78	61	0.05
2018-09-01	86	72	0
2018-09-02	89	74	0
2018-09-03	83	69	0.27
2018-09-04	79	70	0.03
2018-09-05	78	68	1.77
2018-09-06	75	55	0
2018-09-07	76	58	0
2018-09-08	78	58	0
2018-09-09	76	51	0
2018-09-10	76	57	0
2018-09-11	81	59	0
2018-09-12	85	67	0
2018-09-13	86	67	0
2018-09-14	87	68	0
2018-09-15	88	74	0
2018-09-16	93	72	0
2018-09-17	91	74	0
2018-09-18	79	63	1.09
2018-09-19	66	63	0.04
2018-09-20	67	61	0.24
2018-09-21	70	58	3.37
2018-09-22	62	48	0
2018-09-23	70	52	0
2018-09-24	78	37	0
2018-09-25	78	56	0.28
2018-09-26	58	45	0.1
2018-09-27	63	48	0
2018-09-28	61	43	T
2018-09-29	55	34	0
2018-09-30	46	38	0
2019-05-01	44	36	0.27
2019-05-02	44	38	0.02
2019-05-03	55	34	0
2019-05-04	61	44	0.07
2019-05-05	70	47	0
2019-05-06	61	44	0
2019-05-07	57	39	0
2019-05-08	62	44	0
2019-05-09	47	32	1.62
2019-05-10	51	34	0
2019-05-11	59	40	0
2019-05-12	63	41	0.02
2019-05-13	61	40	0
2019-05-14	66	47	0
2019-05-15	72	53	0.02
2019-05-16	74	56	0.29
2019-05-17	79	49	0
2019-05-18	68	44	0.45
2019-05-19	46	42	0.54
2019-05-20	42	35	0.25
2019-05-21	60	42	0
2019-05-22	59	45	0.87
2019-05-23	62	48	0.18
2019-05-24	57	48	0
2019-05-25	72	51	0.06
2019-05-26	65	45	0
2019-05-27	72	52	0.1
2019-05-28	54	42	1.68
2019-05-29	67	43	0
2019-05-30	73	52	0
2019-05-31	81	60	0
2019-06-01	86	52	0.16
2019-06-02	72	48	0
2019-06-03	73	51	0
2019-06-04	81	56	0
2019-06-05	84	61	0.74
2019-06-06	81	55	0
2019-06-07	85	65	0
2019-06-08	87	65	0
2019-06-09	84	65	0
2019-06-10	70	50	0.02
2019-06-11	76	53	T
2019-06-12	65	53	0.13
2019-06-13	68	43	0
2019-06-14	70	55	0
2019-06-15	82	60	0.17
2019-06-16	73	57	0
2019-06-17	72	57	T
2019-06-18	73	53	T
2019-06-19	71	54	0
2019-06-20	76	61	0
2019-06-21	75	61	0.15
2019-06-22	73	57	0
2019-06-23	76	63	0.03
2019-06-24	73	60	1.09
2019-06-25	70	57	0.06
2019-06-26	78	60	0
2019-06-27	83	65	0
2019-06-28	75	64	0.28
2019-06-29	83	63	0
2019-06-30	87	67	0.02
2019-07-01	79	65	1.1
2019-07-02	74	67	0.86
2019-07-03	84	63	0
2019-07-04	84	68	0
2019-07-05	81	64	0.02
2019-07-06	79	66	0.13
2019-07-07	80	60	0
2019-07-08	83	66	0
2019-07-09	83	68	0
2019-07-10	77	67	0.29
2019-07-11	75	61	0.03
2019-07-12	81	66	0
2019-07-13	84	66	0
2019-07-14	84	69	0
2019-07-15	89	70	0
2019-07-16	90	66	1.12
2019-07-17	84	67	0.06
2019-07-18	84	69	T
2019-07-19	86	67	0
2019-07-20	93	68	0
2019-07-21	73	58	0.68
2019-07-22	78	57	0
2019-07-23	77	59	0
2019-07-24	80	59	0
2019-07-25	83	62	0
2019-07-26	81	66	0.12
2019-07-27	84	63	0
2019-07-28	83	62	0
2019-07-29	74	61	0.34
2019-07-30	75	55	0
2019-07-31	73	54	0
2019-08-01	79	59	0
2019-08-02	84	66	0
2019-08-03	84	69	0
2019-08-04	85	65	0.11
2019-08-05	85	68	0
2019-08-06	83	62	0.12
2019-08-07	82	66	0
2019-08-08	83	55	0
2019-08-09	75	54	0
2019-08-10	77	62	0
2019-08-11	70	63	0.81
2019-08-12	79	62	0
2019-08-13	77	59	T
2019-08-14	80	60	0.63
2019-08-15	74	58	0
2019-08-16	78	62	0.58
2019-08-17	77	58	0
2019-08-18	81	62	3.1
2019-08-19	72	51	0
2019-08-20	79	60	0
2019-08-21	80	55	0.68
2019-08-22	74	54	0
2019-08-23	71	53	0
2019-08-24	75	58	0
2019-08-25	73	60	0
2019-08-26	74	61	0.04
2019-08-27	70	56	0.76
2019-08-28	70	54	0.04
2019-08-29	70	55	0.01
2019-08-30	72	50	0
2019-08-31	72	54	0
2019-09-01	71	57	0
2019-09-02	73	58	0.09
2019-09-03	74	60	0.83
2019-09-04	73	54	0
2019-09-05	71	54	0
2019-09-06	77	59	0
2019-09-07	75	52	0
2019-09-08	63	51	0.05
2019-09-09	61	52	0.11
2019-09-10	68	56	0.21
2019-09-11	77	59	1.33
2019-09-12	64	55	1.15
2019-09-13	65	54	0.29
2019-09-14	58	47	0.02
2019-09-15	73	51	0
2019-09-16	81	60	0
2019-09-17	85	65	0
2019-09-18	86	69	0.21
2019-09-19	80	60	0
2019-09-20	83	63	0
2019-09-21	82	65	0.18
2019-09-22	79	59	0.02
2019-09-23	65	51	0
2019-09-24	74	53	0
2019-09-25	78	56	0.01
2019-09-26	69	46	0
2019-09-27	65	49	0
2019-09-28	63	43	0
2019-09-29	61	45	0.31
2019-09-30	68	48	0.07

## Sheet: Precipitation
Date	Precipitation (mm)		Date	Precipitation (mm)		Date	Precipitation (mm)		Date	Precipitation (mm)		Date	Precipitation (mm)		Date	Precipitation (mm)		Date	Precipitation (mm)		Date	Precipitation (mm)		Date	Precipitation (mm)		Date	Precipitation (mm)		Date	10 year Avg precipitation	Stdev	stdev	Date	2018 Precipitation (mm)		Date	2019 Precipitation (mm)
2008-01-01	0		2009-01-01	0		2010-01-01	0		2011-01-01	1.524		2012-01-01	6.096		2013-01-01	0		2014-01-01	0		2015-01-01	0		2016-01-01	0		2017-01-01	0		2017-01-01	0.762	1.93441		2018-01-01	0		2019-01-01	0.254
2008-01-02	0		2009-01-02	0		2010-01-02	0		2011-01-02	0		2012-01-02	0		2013-01-02	0		2014-01-02	0		2015-01-02	0		2016-01-02	0		2017-01-02	0		2017-01-02	0	0		2018-01-02	0		2019-01-02	0
2008-01-03	0		2009-01-03	0		2010-01-03	0		2011-01-03	0.254		2012-01-03	0		2013-01-03	0.254		2014-01-03	0		2015-01-03	0		2016-01-03	0		2017-01-03	0.254		2017-01-03	0.0762	0.122694		2018-01-03	0.254		2019-01-03	0
2008-01-04	0		2009-01-04	3.556		2010-01-04	0		2011-01-04	1.016		2012-01-04	0		2013-01-04	0		2014-01-04	4.064		2015-01-04	1.016		2016-01-04	0		2017-01-04	0		2017-01-04	0.9652	1.56026		2018-01-04	0		2019-01-04	0
2008-01-05	0		2009-01-05	0		2010-01-05	0		2011-01-05	0		2012-01-05	0		2013-01-05	0		2014-01-05	0		2015-01-05	0		2016-01-05	0		2017-01-05	0.254		2017-01-05	0.0254	0.0803219		2018-01-05	0		2019-01-05	0
2008-01-06	0		2009-01-06	0		2010-01-06	0		2011-01-06	0.762		2012-01-06	0		2013-01-06	0		2014-01-06	0		2015-01-06	1.524		2016-01-06	0		2017-01-06	0		2017-01-06	0.2286	0.514311		2018-01-06	0		2019-01-06	0
2008-01-07	0		2009-01-07	0		2010-01-07	4.572		2011-01-07	0		2012-01-07	0		2013-01-07	0		2014-01-07	0		2015-01-07	0		2016-01-07	1.524		2017-01-07	0		2017-01-07	0.6096	1.47232		2018-01-07	0		2019-01-07	0
2008-01-08	0		2009-01-08	0		2010-01-08	1.016		2011-01-08	0.508		2012-01-08	0		2013-01-08	0		2014-01-08	0		2015-01-08	0		2016-01-08	2.54		2017-01-08	0		2017-01-08	0.4064	0.822618		2018-01-08	0		2019-01-08	0
2008-01-09	0		2009-01-09	0		2010-01-09	0		2011-01-09	0		2012-01-09	0		2013-01-09	0		2014-01-09	0		2015-01-09	2.794		2016-01-09	0.254		2017-01-09	0		2017-01-09	0.3048	0.878251		2018-01-09	0		2019-01-09	0
2008-01-10	0		2009-01-10	0		2010-01-10	0		2011-01-10	0		2012-01-10	0		2013-01-10	0		2014-01-10	0		2015-01-10	0		2016-01-10	0		2017-01-10	4.064		2017-01-10	0.4064	1.28515		2018-01-10	0		2019-01-10	0
2008-01-11	0		2009-01-11	0.254		2010-01-11	0		2011-01-11	4.826		2012-01-11	0		2013-01-11	7.62		2014-01-11	0		2015-01-11	0		2016-01-11	0		2017-01-11	5.588		2017-01-11	1.8288	2.96648		2018-01-11	0.508		2019-01-11	0
2008-01-12	1.016		2009-01-12	1.524		2010-01-12	0		2011-01-12	0.508		2012-01-12	0		2013-01-12	0.254		2014-01-12	0		2015-01-12	0		2016-01-12	0.508		2017-01-12	1.016		2017-01-12	0.4826	0.54147		2018-01-12	1.524		2019-01-12	0
2008-01-13	0		2009-01-13	0		2010-01-13	0		2011-01-13	0		2012-01-13	0		2013-01-13	0		2014-01-13	0		2015-01-13	0		2016-01-13	0		2017-01-13	0		2017-01-13	0	0		2018-01-13	0		2019-01-13	0
2008-01-14	0		2009-01-14	0.254		2010-01-14	0		2011-01-14	1.016		2012-01-14	0		2013-01-14	0.254		2014-01-14	6.35		2015-01-14	0.508		2016-01-14	0		2017-01-14	0		2017-01-14	0.8382	1.96401		2018-01-14	0		2019-01-14	0
2008-01-15	0		2009-01-15	0		2010-01-15	0		2011-01-15	5.334		2012-01-15	0.508		2013-01-15	0		2014-01-15	0.762		2015-01-15	0		2016-01-15	0		2017-01-15	0		2017-01-15	0.6604	1.6643		2018-01-15	2.032		2019-01-15	0
2008-01-16	0		2009-01-16	0		2010-01-16	0		2011-01-16	0		2012-01-16	0		2013-01-16	0.508		2014-01-16	0.254		2015-01-16	0		2016-01-16	0		2017-01-16	0		2017-01-16	0.0762	0.171437		2018-01-16	0		2019-01-16	0
2008-01-17	0		2009-01-17	0		2010-01-17	0		2011-01-17	0.762		2012-01-17	0.254		2013-01-17	0		2014-01-17	0		2015-01-17	0		2016-01-17	0		2017-01-17	6.858		2017-01-17	0.7874	2.14676		2018-01-17	0		2019-01-17	0
2008-01-18	0		2009-01-18	0		2010-01-18	0		2011-01-18	0		2012-01-18	0		2013-01-18	0.254		2014-01-18	6.35		2015-01-18	0		2016-01-18	0		2017-01-18	0		2017-01-18	0.6604	2.00071		2018-01-18	0		2019-01-18	0
2008-01-19	0		2009-01-19	0		2010-01-19	0		2011-01-19	0.254		2012-01-19	0		2013-01-19	0		2014-01-19	0		2015-01-19	0		2016-01-19	0		2017-01-19	0		2017-01-19	0.0254	0.0803219		2018-01-19	0		2019-01-19	0
2008-01-20	0		2009-01-20	0		2010-01-20	0		2011-01-20	0		2012-01-20	0.508		2013-01-20	0		2014-01-20	0		2015-01-20	0		2016-01-20	0.508		2017-01-20	0		2017-01-20	0.1016	0.214192		2018-01-20	0		2019-01-20	0
2008-01-21	0.508		2009-01-21	0		2010-01-21	0		2011-01-21	0		2012-01-21	1.016		2013-01-21	0		2014-01-21	0		2015-01-21	0.508		2016-01-21	0		2017-01-21	0		2017-01-21	0.2032	0.355197		2018-01-21	0		2019-01-21	0
2008-01-22	0		2009-01-22	0		2010-01-22	0.254		2011-01-22	0.254		2012-01-22	0		2013-01-22	0		2014-01-22	0.508		2015-01-22	0		2016-01-22	0		2017-01-22	0.508		2017-01-22	0.1524	0.214192		2018-01-22	0		2019-01-22	0.254
2008-01-23	0		2009-01-23	0		2010-01-23	1.016		2011-01-23	0		2012-01-23	2.54		2013-01-23	0.254		2014-01-23	0		2015-01-23	0		2016-01-23	0		2017-01-23	0		2017-01-23	0.381	0.823054		2018-01-23	20.32		2019-01-23	0
2008-01-24	0		2009-01-24	0		2010-01-24	8.128		2011-01-24	0		2012-01-24	0		2013-01-24	0		2014-01-24	0		2015-01-24	0		2016-01-24	0		2017-01-24	0		2017-01-24	0.8128	2.5703		2018-01-24	0		2019-01-24	0.508
2008-01-25	0		2009-01-25	0		2010-01-25	0.762		2011-01-25	0		2012-01-25	0		2013-01-25	0		2014-01-25	1.778		2015-01-25	0.254		2016-01-25	0.254		2017-01-25	1.524		2017-01-25	0.4572	0.675213		2018-01-25	0		2019-01-25	0
2008-01-26	0		2009-01-26	0		2010-01-26	0		2011-01-26	0		2012-01-26	0		2013-01-26	0		2014-01-26	4.318		2015-01-26	0		2016-01-26	1.016		2017-01-26	0.254		2017-01-26	0.5588	1.35889		2018-01-26	0		2019-01-26	0
2008-01-27	0		2009-01-27	0		2010-01-27	0		2011-01-27	0.762		2012-01-27	0		2013-01-27	0		2014-01-27	0		2015-01-27	0		2016-01-27	0		2017-01-27	0		2017-01-27	0.0762	0.240966		2018-01-27	0		2019-01-27	0.254
2008-01-28	0		2009-01-28	0		2010-01-28	0		2011-01-28	0		2012-01-28	1.27		2013-01-28	9.398		2014-01-28	0		2015-01-28	0		2016-01-28	0		2017-01-28	0		2017-01-28	1.0668	2.95437		2018-01-28	0		2019-01-28	7.874
2008-01-29	0		2009-01-29	0.254		2010-01-29	0		2011-01-29	0		2012-01-29	0.254		2013-01-29	0.508		2014-01-29	0		2015-01-29	0		2016-01-29	0		2017-01-29	0		2017-01-29	0.1016	0.177598		2018-01-29	0		2019-01-29	0
2008-01-30	0		2009-01-30	0		2010-01-30	0		2011-01-30	0		2012-01-30	0		2013-01-30	0		2014-01-30	8.636		2015-01-30	0		2016-01-30	0		2017-01-30	0.508		2017-01-30	0.9144	2.71779		2018-01-30	0		2019-01-30	0
2008-01-31	0		2009-01-31	0		2010-01-31	0		2011-01-31	4.572		2012-01-31	0		2013-01-31	0		2014-01-31	5.334		2015-01-31	0		2016-01-31	0.508		2017-01-31	2.794		2017-01-31	1.3208	2.1075		2018-01-31	2.54		2019-01-31	0
2008-02-01	0		2009-02-01	0		2010-02-01	0		2011-02-01	2.286		2012-02-01	0		2013-02-01	0		2014-02-01	0		2015-02-01	0		2016-02-01	0		2017-02-01	0.254		2017-02-01	0.254	0.71842		2018-02-01	0.254		2019-02-01	0.254
2008-02-02	0		2009-02-02	0		2010-02-02	3.81		2011-02-02	0		2012-02-02	0		2013-02-02	1.27		2014-02-02	0		2015-02-02	0		2016-02-02	0		2017-02-02	0		2017-02-02	0.508	1.22694		2018-02-02	0		2019-02-02	0
2008-02-03	0		2009-02-03	0		2010-02-03	0.254		2011-02-03	0		2012-02-03	0		2013-02-03	0.508		2014-02-03	0		2015-02-03	0		2016-02-03	13.208		2017-02-03	0		2017-02-03	1.397	4.15342		2018-02-03	0		2019-02-03	0
2008-02-04	2.286		2009-02-04	0		2010-02-04	0		2011-02-04	0		2012-02-04	0		2013-02-04	1.27		2014-02-04	0		2015-02-04	1.524		2016-02-04	0.254		2017-02-04	0		2017-02-04	0.5334	0.841997		2018-02-04	3.302		2019-02-04	2.54
2008-02-05	0		2009-02-05	0		2010-02-05	4.826		2011-02-05	0		2012-02-05	0		2013-02-05	1.524		2014-02-05	0		2015-02-05	0		2016-02-05	0.508		2017-02-05	0		2017-02-05	0.6858	1.53361		2018-02-05	0		2019-02-05	0
2008-02-06	0		2009-02-06	0		2010-02-06	0.254		2011-02-06	0.508		2012-02-06	0		2013-02-06	0		2014-02-06	0		2015-02-06	0		2016-02-06	0		2017-02-06	0		2017-02-06	0.0762	0.171437		2018-02-06	0		2019-02-06	5.334
2008-02-07	0		2009-02-07	0		2010-02-07	0		2011-02-07	0		2012-02-07	0		2013-02-07	1.016		2014-02-07	0		2015-02-07	0		2016-02-07	0		2017-02-07	0		2017-02-07	0.1016	0.321287		2018-02-07	1.27		2019-02-07	4.318
2008-02-08	0		2009-02-08	0		2010-02-08	2.794		2011-02-08	0		2012-02-08	0		2013-02-08	0		2014-02-08	0		2015-02-08	0		2016-02-08	0.508		2017-02-08	0.254		2017-02-08	0.3556	0.87334		2018-02-08	0		2019-02-08	8.382
2008-02-09	1.016		2009-02-09	0.762		2010-02-09	7.62		2011-02-09	0		2012-02-09	0		2013-02-09	0		2014-02-09	0		2015-02-09	0		2016-02-09	0		2017-02-09	0		2017-02-09	0.9398	2.37686		2018-02-09	0		2019-02-09	0
2008-02-10	0		2009-02-10	4.826		2010-02-10	0		2011-02-10	0		2012-02-10	0		2013-02-10	0		2014-02-10	0		2015-02-10	0		2016-02-10	0		2017-02-10	0		2017-02-10	0.4826	1.52612		2018-02-10	0		2019-02-10	0
2008-02-11	0		2009-02-11	0		2010-02-11	0		2011-02-11	0		2012-02-11	0		2013-02-11	16.764		2014-02-11	0		2015-02-11	3.302		2016-02-11	0		2017-02-11	0		2017-02-11	2.0066	5.28804		2018-02-11	0		2019-02-11	3.556
2008-02-12	0		2009-02-12	0		2010-02-12	0		2011-02-12	0		2012-02-12	0		2013-02-12	0		2014-02-12	0.508		2015-02-12	0		2016-02-12	0		2017-02-12	0.508		2017-02-12	0.1016	0.214192		2018-02-12	0		2019-02-12	5.588
2008-02-13	0		2009-02-13	0		2010-02-13	0		2011-02-13	0		2012-02-13	0		2013-02-13	0		2014-02-13	0		2015-02-13	0		2016-02-13	0		2017-02-13	0		2017-02-13	0	0		2018-02-13	0		2019-02-13	1.016
2008-02-14	2.032		2009-02-14	0		2010-02-14	0		2011-02-14	0		2012-02-14	1.016		2013-02-14	5.588		2014-02-14	0		2015-02-14	0		2016-02-14	0		2017-02-14	0		2017-02-14	0.8636	1.79286		2018-02-14	0		2019-02-14	0.254
2008-02-15	0		2009-02-15	0		2010-02-15	4.318		2011-02-15	0		2012-02-15	0		2013-02-15	0		2014-02-15	0		2015-02-15	0		2016-02-15	0.254		2017-02-15	0		2017-02-15	0.4572	1.35889		2018-02-15	0		2019-02-15	1.016
2008-02-16	0		2009-02-16	0		2010-02-16	0		2011-02-16	0		2012-02-16	0.254		2013-02-16	0		2014-02-16	0.762		2015-02-16	0		2016-02-16	0		2017-02-16	0		2017-02-16	0.1016	0.245387		2018-02-16	0		2019-02-16	0
2008-02-17	0		2009-02-17	0		2010-02-17	0		2011-02-17	0		2012-02-17	0		2013-02-17	0		2014-02-17	0		2015-02-17	0.254		2016-02-17	0		2017-02-17	0		2017-02-17	0.0254	0.0803219		2018-02-17	0		2019-02-17	0
2008-02-18	0		2009-02-18	1.524		2010-02-18	0		2011-02-18	0		2012-02-18	0		2013-02-18	0		2014-02-18	4.572		2015-02-18	0		2016-02-18	0		2017-02-18	0		2017-02-18	0.6096	1.47232		2018-02-18	0		2019-02-18	0
2008-02-19	0		2009-02-19	0		2010-02-19	0		2011-02-19	0		2012-02-19	0		2013-02-19	0		2014-02-19	0		2015-02-19	0		2016-02-19	0		2017-02-19	0		2017-02-19	0	0		2018-02-19	0		2019-02-19	0
2008-02-20	0		2009-02-20	0		2010-02-20	0		2011-02-20	0		2012-02-20	0		2013-02-20	0		2014-02-20	0		2015-02-20	0.508		2016-02-20	4.064		2017-02-20	0		2017-02-20	0.4572	1.27732		2018-02-20	3.048		2019-02-20	6.858
2008-02-21	0		2009-02-21	2.794		2010-02-21	0		2011-02-21	24.638		2012-02-21	7.112		2013-02-21	0		2014-02-21	24.13		2015-02-21	0		2016-02-21	0		2017-02-21	16.764		2017-02-21	7.5438	10.3259		2018-02-21	0		2019-02-21	6.604
2008-02-22	0		2009-02-22	0		2010-02-22	0		2011-02-22	1.778		2012-02-22	0		2013-02-22	4.318		2014-02-22	0		2015-02-22	0		2016-02-22	0		2017-02-22	0		2017-02-22	0.6096	1.41776		2018-02-22	0		2019-02-22	0
2008-02-23	0		2009-02-23	0		2010-02-23	0		2011-02-23	0		2012-02-23	0		2013-02-23	1.016		2014-02-23	0		2015-02-23	0		2016-02-23	1.016		2017-02-23	0		2017-02-23	0.2032	0.428383		2018-02-23	10.668		2019-02-23	2.54
2008-02-24	0		2009-02-24	0		2010-02-24	0		2011-02-24	0		2012-02-24	0		2013-02-24	0		2014-02-24	0		2015-02-24	0		2016-02-24	0.254		2017-02-24	0		2017-02-24	0.0254	0.0803219		2018-02-24	0		2019-02-24	7.112
2008-02-25	0		2009-02-25	0		2010-02-25	0		2011-02-25	0.508		2012-02-25	0		2013-02-25	0		2014-02-25	0.254		2015-02-25	0		2016-02-25	0		2017-02-25	0		2017-02-25	0.0762	0.171437		2018-02-25	12.954		2019-02-25	0
2008-02-26	0		2009-02-26	8.128		2010-02-26	0		2011-02-26	0		2012-02-26	0		2013-02-26	0		2014-02-26	0		2015-02-26	0		2016-02-26	0		2017-02-26	0		2017-02-26	0.8128	2.5703		2018-02-26	0		2019-02-26	0
2008-02-27	0		2009-02-27	0.508		2010-02-27	0		2011-02-27	2.032		2012-02-27	0		2013-02-27	0		2014-02-27	0		2015-02-27	0		2016-02-27	0		2017-02-27	0		2017-02-27	0.254	0.644802		2018-02-27	0		2019-02-27	3.302
2008-02-28	0		2009-02-28	0		2010-02-28	0		2011-02-28	0		2012-02-28	0		2013-02-28	0		2014-02-28	0		2015-02-28	0		2016-02-28	0		2017-02-28	0		2017-02-28	0	0		2018-02-28	0		2019-02-28	0
2008-02-29	1.778			0			0			0		2012-02-29	36.068			0			0			0		2016-02-29	0			0			3.7846	11.357		2018-03-01	0		2019-03-01	0
2008-03-01	0		2009-03-01	0		2010-03-01	0		2011-03-01	0		2012-03-01	1.016		2013-03-01	0		2014-03-01	0.254		2015-03-01	0		2016-03-01	0		2017-03-01	1.016		2017-03-01	0.2286	0.422486		2018-03-02	0		2019-03-02	5.334
2008-03-02	0		2009-03-02	0		2010-03-02	0		2011-03-02	0		2012-03-02	1.778		2013-03-02	0		2014-03-02	0		2015-03-02	0		2016-03-02	0		2017-03-02	0.254		2017-03-02	0.2032	0.559057		2018-03-03	0		2019-03-03	0
2008-03-03	0		2009-03-03	0		2010-03-03	0		2011-03-03	0		2012-03-03	0		2013-03-03	0		2014-03-03	0		2015-03-03	0.762		2016-03-03	0		2017-03-03	0		2017-03-03	0.0762	0.240966		2018-03-04	0		2019-03-04	0
2008-03-04	0		2009-03-04	0		2010-03-04	0		2011-03-04	0		2012-03-04	0		2013-03-04	0.254		2014-03-04	0.508		2015-03-04	2.286		2016-03-04	0		2017-03-04	0		2017-03-04	0.3048	0.716422		2018-03-05	4.572		2019-03-05	0.254
2008-03-05	1.778		2009-03-05	0		2010-03-05	0		2011-03-05	0		2012-03-05	0		2013-03-05	13.208		2014-03-05	0		2015-03-05	0		2016-03-05	1.27		2017-03-05	0		2017-03-05	1.6256	4.12041		2018-03-06	10.414		2019-03-06	0
2008-03-06	0		2009-03-06	0		2010-03-06	0		2011-03-06	0		2012-03-06	0		2013-03-06	2.286		2014-03-06	0		2015-03-06	0		2016-03-06	0		2017-03-06	0		2017-03-06	0.2286	0.722897		2018-03-07	0.508		2019-03-07	0
2008-03-07	0		2009-03-07	0		2010-03-07	0		2011-03-07	4.064		2012-03-07	0		2013-03-07	0		2014-03-07	0		2015-03-07	0		2016-03-07	0		2017-03-07	2.032		2017-03-07	0.6096	1.3715		2018-03-08	0		2019-03-08	0
2008-03-08	0		2009-03-08	0		2010-03-08	0		2011-03-08	0		2012-03-08	0.762		2013-03-08	0		2014-03-08	0		2015-03-08	0		2016-03-08	0		2017-03-08	0		2017-03-08	0.0762	0.240966		2018-03-09	0		2019-03-09	0
2008-03-09	0		2009-03-09	0		2010-03-09	0		2011-03-09	2.54		2012-03-09	0		2013-03-09	9.398		2014-03-09	0		2015-03-09	0		2016-03-09	0		2017-03-09	0		2017-03-09	1.1938	2.99114		2018-03-10	0		2019-03-10	17.272
2008-03-10	0		2009-03-10	3.556		2010-03-10	5.08		2011-03-10	0		2012-03-10	0		2013-03-10	6.35		2014-03-10	0		2015-03-10	0		2016-03-10	0		2017-03-10	0		2017-03-10	1.4986	2.50147		2018-03-11	0.254		2019-03-11	0
2008-03-11	0		2009-03-11	0		2010-03-11	3.048		2011-03-11	0		2012-03-11	0		2013-03-11	0		2014-03-11	0		2015-03-11	0		2016-03-11	0		2017-03-11	0		2017-03-11	0.3048	0.963862		2018-03-12	0		2019-03-12	0
2008-03-12	0		2009-03-12	0		2010-03-12	6.604		2011-03-12	2.286		2012-03-12	6.858		2013-03-12	0		2014-03-12	0		2015-03-12	0		2016-03-12	0		2017-03-12	0		2017-03-12	1.5748	2.81012		2018-03-13	0		2019-03-13	2.794
2008-03-13	0.254		2009-03-13	0		2010-03-13	1.524		2011-03-13	0		2012-03-13	2.032		2013-03-13	0		2014-03-13	0		2015-03-13	0		2016-03-13	0		2017-03-13	2.794		2017-03-13	0.6604	1.05205		2018-03-14	0		2019-03-14	18.542
2008-03-14	0		2009-03-14	0		2010-03-14	0		2011-03-14	0		2012-03-14	0		2013-03-14	1.524		2014-03-14	0		2015-03-14	0		2016-03-14	0.508		2017-03-14	0		2017-03-14	0.2032	0.490775		2018-03-15	0		2019-03-15	8.89
2008-03-15	0		2009-03-15	0		2010-03-15	0		2011-03-15	0		2012-03-15	0		2013-03-15	1.524		2014-03-15	0		2015-03-15	0		2016-03-15	1.778		2017-03-15	0		2017-03-15	0.3302	0.698692		2018-03-16	0		2019-03-16	0
2008-03-16	0		2009-03-16	0		2010-03-16	0		2011-03-16	0.508		2012-03-16	0		2013-03-16	0		2014-03-16	0		2015-03-16	0		2016-03-16	26.924		2017-03-16	0		2017-03-16	2.7432	8.49777		2018-03-17	0		2019-03-17	0
2008-03-17	1.524		2009-03-17	0		2010-03-17	0.762		2011-03-17	0		2012-03-17	0		2013-03-17	2.286		2014-03-17	0		2015-03-17	0		2016-03-17	1.524		2017-03-17	0		2017-03-17	0.6096	0.865093		2018-03-18	0		2019-03-18	0
2008-03-18	12.7		2009-03-18	0		2010-03-18	0		2011-03-18	0		2012-03-18	0		2013-03-18	3.81		2014-03-18	2.286		2015-03-18	0		2016-03-18	0		2017-03-18	0		2017-03-18	1.8796	4.02358		2018-03-19	0		2019-03-19	0
2008-03-19	0		2009-03-19	0		2010-03-19	0		2011-03-19	0		2012-03-19	0		2013-03-19	0.762		2014-03-19	6.35		2015-03-19	0		2016-03-19	0.254		2017-03-19	0		2017-03-19	0.7366	1.98723		2018-03-20	0.254		2019-03-20	0
2008-03-20	0		2009-03-20	1.016		2010-03-20	0		2011-03-20	2.794		2012-03-20	11.43		2013-03-20	0		2014-03-20	0		2015-03-20	0		2016-03-20	0		2017-03-20	0		2017-03-20	1.524	3.5941		2018-03-21	1.778		2019-03-21	0
2008-03-21	0		2009-03-21	4.826		2010-03-21	0		2011-03-21	0.254		2012-03-21	0.254		2013-03-21	0		2014-03-21	0		2015-03-21	0		2016-03-21	0		2017-03-21	0		2017-03-21	0.5334	1.51196		2018-03-22	0		2019-03-22	0
2008-03-22	7.112		2009-03-22	0		2010-03-22	0		2011-03-22	17.78		2012-03-22	1.016		2013-03-22	0		2014-03-22	0		2015-03-22	0		2016-03-22	0		2017-03-22	0		2017-03-22	2.5908	5.77945		2018-03-23	0		2019-03-23	0
2008-03-23	0.254		2009-03-23	6.858		2010-03-23	0		2011-03-23	36.83		2012-03-23	4.826		2013-03-23	0		2014-03-23	0		2015-03-23	6.604		2016-03-23	0		2017-03-23	0		2017-03-23	5.5372	11.3717		2018-03-24	0		2019-03-24	0
2008-03-24	0		2009-03-24	3.81		2010-03-24	0		2011-03-24	1.016		2012-03-24	0		2013-03-24	0		2014-03-24	0		2015-03-24	0		2016-03-24	0.762		2017-03-24	4.572		2017-03-24	1.016	1.72271		2018-03-25	0		2019-03-25	0
2008-03-25	2.286		2009-03-25	10.668		2010-03-25	0		2011-03-25	0		2012-03-25	0		2013-03-25	0		2014-03-25	0		2015-03-25	2.54		2016-03-25	0		2017-03-25	0		2017-03-25	1.5494	3.35786		2018-03-26	1.524		2019-03-26	0
2008-03-26	0		2009-03-26	0		2010-03-26	0		2011-03-26	0		2012-03-26	0.508		2013-03-26	0		2014-03-26	0		2015-03-26	0		2016-03-26	0		2017-03-26	3.048		2017-03-26	0.3556	0.95939		2018-03-27	7.366		2019-03-27	0
2008-03-27	0		2009-03-27	0		2010-03-27	0		2011-03-27	0		2012-03-27	0		2013-03-27	0		2014-03-27	0		2015-03-27	0		2016-03-27	5.08		2017-03-27	0		2017-03-27	0.508	1.60644		2018-03-28	0		2019-03-28	0
2008-03-28	0		2009-03-28	0		2010-03-28	0		2011-03-28	0		2012-03-28	0		2013-03-28	0		2014-03-28	10.414		2015-03-28	0		2016-03-28	0		2017-03-28	0		2017-03-28	1.0414	3.2932		2018-03-29	0		2019-03-29	0
2008-03-29	0		2009-03-29	0		2010-03-29	0		2011-03-29	0		2012-03-29	0		2013-03-29	0		2014-03-29	0		2015-03-29	3.302		2016-03-29	0		2017-03-29	0		2017-03-29	0.3302	1.04418		2018-03-30	0		2019-03-30	0
2008-03-30	0		2009-03-30	0		2010-03-30	0		2011-03-30	0		2012-03-30	3.048		2013-03-30	9.144		2014-03-30	0		2015-03-30	2.54		2016-03-30	12.954		2017-03-30	1.016		2017-03-30	2.8702	4.54377		2018-03-31	8.382		2019-03-31	0
2008-03-31	12.7		2009-03-31	6.604		2010-03-31	0		2011-03-31	0		2012-03-31	0		2013-03-31	0.508		2014-03-31	0		2015-03-31	0		2016-03-31	3.556		2017-03-31	0		2017-03-31	2.3368	4.25832		2018-04-01	0		2019-04-01	0.254
2008-04-01	7.366		2009-04-01	1.524		2010-04-01	0		2011-04-01	6.35		2012-04-01	0		2013-04-01	0		2014-04-01	0.508		2015-04-01	0		2016-04-01	3.048		2017-04-01	0		2017-04-01	1.8796	2.81114		2018-04-02	0		2019-04-02	0
2008-04-02	0		2009-04-02	0		2010-04-02	0		2011-04-02	0		2012-04-02	0		2013-04-02	0		2014-04-02	0		2015-04-02	6.604		2016-04-02	0		2017-04-02	0		2017-04-02	0.6604	2.08837		2018-04-03	5.842		2019-04-03	0.254
2008-04-03	0		2009-04-03	0		2010-04-03	3.302		2011-04-03	0		2012-04-03	9.398		2013-04-03	0		2014-04-03	0		2015-04-03	0		2016-04-03	0		2017-04-03	0		2017-04-03	1.27	3.03858		2018-04-04	6.858		2019-04-04	0
2008-04-04	0.508		2009-04-04	0		2010-04-04	0		2011-04-04	0.254		2012-04-04	0		2013-04-04	0		2014-04-04	24.638		2015-04-04	0		2016-04-04	0		2017-04-04	1.27		2017-04-04	2.667	7.73044		2018-04-05	0		2019-04-05	0.254
2008-04-05	0		2009-04-05	7.366		2010-04-05	0		2011-04-05	0		2012-04-05	0		2013-04-05	0		2014-04-05	0.254		2015-04-05	0		2016-04-05	0		2017-04-05	0		2017-04-05	0.762	2.32178		2018-04-06	0		2019-04-06	20.32
2008-04-06	9.398		2009-04-06	0		2010-04-06	0		2011-04-06	0		2012-04-06	0		2013-04-06	1.016		2014-04-06	0		2015-04-06	2.54		2016-04-06	2.286		2017-04-06	0		2017-04-06	1.524	2.94026		2018-04-07	0		2019-04-07	2.286
2008-04-07	4.064		2009-04-07	0		2010-04-07	6.35		2011-04-07	0		2012-04-07	0		2013-04-07	2.794		2014-04-07	0		2015-04-07	0.254		2016-04-07	0		2017-04-07	0		2017-04-07	1.3462	2.27516		2018-04-08	0		2019-04-08	5.334
2008-04-08	0		2009-04-08	0		2010-04-08	0		2011-04-08	0		2012-04-08	4.318		2013-04-08	21.59		2014-04-08	0		2015-04-08	0		2016-04-08	0.508		2017-04-08	0		2017-04-08	2.6416	6.79257		2018-04-09	3.556		2019-04-09	0
2008-04-09	0		2009-04-09	0		2010-04-09	0		2011-04-09	0		2012-04-09	0		2013-04-09	0		2014-04-09	0		2015-04-09	1.778		2016-04-09	0.508		2017-04-09	0		2017-04-09	0.2286	0.56733		2018-04-10	0		2019-04-10	0
2008-04-10	7.366		2009-04-10	0		2010-04-10	0		2011-04-10	5.588		2012-04-10	0		2013-04-10	10.414		2014-04-10	0		2015-04-10	14.478		2016-04-10	0		2017-04-10	5.334		2017-04-10	4.318	5.22332		2018-04-11	0		2019-04-11	13.716
2008-04-11	24.13		2009-04-11	0		2010-04-11	0		2011-04-11	0		2012-04-11	0		2013-04-11	14.224		2014-04-11	0		2015-04-11	0		2016-04-11	0		2017-04-11	9.652		2017-04-11	4.8006	8.48058		2018-04-12	0.508		2019-04-12	6.35
2008-04-12	0.508		2009-04-12	0		2010-04-12	0		2011-04-12	0		2012-04-12	0		2013-04-12	5.588		2014-04-12	2.286		2015-04-12	0		2016-04-12	0		2017-04-12	0		2017-04-12	0.8382	1.8161		2018-04-13	0		2019-04-13	0
2008-04-13	0		2009-04-13	0		2010-04-13	10.414		2011-04-13	0		2012-04-13	0		2013-04-13	2.794		2014-04-13	0.508		2015-04-13	16.256		2016-04-13	0		2017-04-13	5.334		2017-04-13	3.5306	5.6231		2018-04-14	10.16		2019-04-14	0
2008-04-14	0		2009-04-14	0		2010-04-14	0.762		2011-04-14	0		2012-04-14	2.54		2013-04-14	1.524		2014-04-14	0		2015-04-14	0		2016-04-14	0		2017-04-14	0		2017-04-14	0.4826	0.88354		2018-04-15	25.4		2019-04-15	0
2008-04-15	0		2009-04-15	0		2010-04-15	12.7		2011-04-15	0		2012-04-15	20.828		2013-04-15	9.906		2014-04-15	0		2015-04-15	0		2016-04-15	0		2017-04-15	12.7		2017-04-15	5.6134	7.74175		2018-04-16	7.874		2019-04-16	0
2008-04-16	0		2009-04-16	0		2010-04-16	0		2011-04-16	3.81		2012-04-16	14.732		2013-04-16	0		2014-04-16	0		2015-04-16	0		2016-04-16	0		2017-04-16	9.652		2017-04-16	2.8194	5.21982		2018-04-17	0		2019-04-17	0
2008-04-17	0		2009-04-17	0		2010-04-17	0		2011-04-17	0		2012-04-17	0		2013-04-17	0		2014-04-17	17.78		2015-04-17	0		2016-04-17	0		2017-04-17	0		2017-04-17	1.778	5.62253		2018-04-18	0		2019-04-18	24.892
2008-04-18	4.318		2009-04-18	0		2010-04-18	0		2011-04-18	0		2012-04-18	8.382		2013-04-18	6.35		2014-04-18	0		2015-04-18	0		2016-04-18	0		2017-04-18	0		2017-04-18	1.905	3.21343		2018-04-19	0		2019-04-19	0
2008-04-19	4.826		2009-04-19	1.778		2010-04-19	0		2011-04-19	0		2012-04-19	0		2013-04-19	25.654		2014-04-19	0		2015-04-19	4.826		2016-04-19	6.35		2017-04-19	6.096		2017-04-19	4.953	7.74619		2018-04-20	0		2019-04-20	0
2008-04-20	0		2009-04-20	0.762		2010-04-20	0		2011-04-20	3.048		2012-04-20	0.508		2013-04-20	0		2014-04-20	5.588		2015-04-20	2.54		2016-04-20	0		2017-04-20	21.59		2017-04-20	3.4036	6.65073		2018-04-21	0		2019-04-21	0
2008-04-21	0		2009-04-21	0.254		2010-04-21	0		2011-04-21	1.27		2012-04-21	0		2013-04-21	0.762		2014-04-21	1.524		2015-04-21	0		2016-04-21	7.112		2017-04-21	0		2017-04-21	1.0922	2.19171		2018-04-22	0		2019-04-22	5.588
2008-04-22	12.446		2009-04-22	0		2010-04-22	0		2011-04-22	3.048		2012-04-22	9.144		2013-04-22	3.556		2014-04-22	0		2015-04-22	0.254		2016-04-22	5.588		2017-04-22	0		2017-04-22	3.4036	4.42086		2018-04-23	0		2019-04-23	5.842
2008-04-23	0		2009-04-23	0		2010-04-23	0		2011-04-23	3.556		2012-04-23	0		2013-04-23	18.034		2014-04-23	0		2015-04-23	0		2016-04-23	0		2017-04-23	0		2017-04-23	2.159	5.68876		2018-04-24	0		2019-04-24	0
2008-04-24	11.938		2009-04-24	0		2010-04-24	7.112		2011-04-24	0		2012-04-24	0		2013-04-24	0		2014-04-24	12.954		2015-04-24	0		2016-04-24	6.096		2017-04-24	0		2017-04-24	3.81	5.30097		2018-04-25	0		2019-04-25	0.508
2008-04-25	21.59		2009-04-25	0		2010-04-25	6.35		2011-04-25	0		2012-04-25	5.334		2013-04-25	0		2014-04-25	12.446		2015-04-25	3.048		2016-04-25	24.13		2017-04-25	0		2017-04-25	7.2898	9.12835		2018-04-26	0		2019-04-26	0
2008-04-26	0.508		2009-04-26	19.05		2010-04-26	0		2011-04-26	21.082		2012-04-26	0		2013-04-26	0		2014-04-26	0		2015-04-26	0		2016-04-26	9.398		2017-04-26	21.844		2017-04-26	7.1882	9.75472		2018-04-27	0		2019-04-27	0
2008-04-27	0		2009-04-27	2.54		2010-04-27	0		2011-04-27	17.526		2012-04-27	0		2013-04-27	0		2014-04-27	12.954		2015-04-27	0		2016-04-27	0		2017-04-27	0		2017-04-27	3.302	6.43244		2018-04-28	0		2019-04-28	0
2008-04-28	0		2009-04-28	0		2010-04-28	0		2011-04-28	2.54		2012-04-28	0		2013-04-28	0		2014-04-28	47.498		2015-04-28	0		2016-04-28	12.446		2017-04-28	0		2017-04-28	6.2484	15.0074		2018-04-29	0		2019-04-29	0
2008-04-29	0		2009-04-29	0.762		2010-04-29	0		2011-04-29	0		2012-04-29	5.842		2013-04-29	5.334		2014-04-29	26.924		2015-04-29	0		2016-04-29	15.494		2017-04-29	0		2017-04-29	5.4356	9.02262		2018-04-30	0		2019-04-30	0
2008-04-30	0		2009-04-30	4.064		2010-04-30	1.778		2011-04-30	7.62		2012-04-30	2.032		2013-04-30	0		2014-04-30	10.414		2015-04-30	0		2016-04-30	0		2017-04-30	0		2017-04-30	2.5908	3.69985		2018-05-01	0.508		2019-05-01	6.858
2008-05-01	0		2009-05-01	0		2010-05-01	0.254		2011-05-01	8.89		2012-05-01	0		2013-05-01	4.318		2014-05-01	2.032		2015-05-01	0		2016-05-01	0		2017-05-01	24.892		2017-05-01	4.0386	7.87669		2018-05-02	5.842		2019-05-02	0.508
2008-05-02	22.098		2009-05-02	0		2010-05-02	0		2011-05-02	0		2012-05-02	19.812		2013-05-02	4.572		2014-05-02	0		2015-05-02	0		2016-05-02	0		2017-05-02	7.62		2017-05-02	5.4102	8.60944		2018-05-03	0		2019-05-03	0
2008-05-03	21.082		2009-05-03	0		2010-05-03	0		2011-05-03	0		2012-05-03	0		2013-05-03	0		2014-05-03	0		2015-05-03	6.096		2016-05-03	0		2017-05-03	0		2017-05-03	2.7178	6.73092		2018-05-04	0		2019-05-04	1.778
2008-05-04	0		2009-05-04	0		2010-05-04	0.254		2011-05-04	0		2012-05-04	0		2013-05-04	7.62		2014-05-04	0		2015-05-04	0		2016-05-04	0		2017-05-04	0		2017-05-04	0.7874	2.40206		2018-05-05	0		2019-05-05	0
2008-05-05	0		2009-05-05	2.794		2010-05-05	0		2011-05-05	5.334		2012-05-05	6.096		2013-05-05	0		2014-05-05	0		2015-05-05	0		2016-05-05	0		2017-05-05	0		2017-05-05	1.4224	2.43098		2018-05-06	1.016		2019-05-06	0
2008-05-06	4.572		2009-05-06	4.826		2010-05-06	0		2011-05-06	0		2012-05-06	40.64		2013-05-06	0		2014-05-06	0		2015-05-06	0.254		2016-05-06	0		2017-05-06	0		2017-05-06	5.0292	12.662		2018-05-07	0		2019-05-07	0
2008-05-07	1.524		2009-05-07	0		2010-05-07	2.286		2011-05-07	0		2012-05-07	0		2013-05-07	0		2014-05-07	0		2015-05-07	0.508		2016-05-07	0		2017-05-07	0		2017-05-07	0.4318	0.812535		2018-05-08	0		2019-05-08	0
2008-05-08	0		2009-05-08	0		2010-05-08	13.97		2011-05-08	0		2012-05-08	0.508		2013-05-08	0		2014-05-08	4.064		2015-05-08	16.764		2016-05-08	0		2017-05-08	0		2017-05-08	3.5306	6.39718		2018-05-09	9.144		2019-05-09	41.148
2008-05-09	0		2009-05-09	0		2010-05-09	0		2011-05-09	11.176		2012-05-09	3.048		2013-05-09	0		2014-05-09	12.7		2015-05-09	0		2016-05-09	0		2017-05-09	5.08		2017-05-09	3.2004	4.93135		2018-05-10	0.508		2019-05-10	0
2008-05-10	3.556		2009-05-10	1.016		2010-05-10	0		2011-05-10	0.762		2012-05-10	0		2013-05-10	8.636		2014-05-10	0		2015-05-10	0		2016-05-10	16.764		2017-05-10	0.254		2017-05-10	3.0988	5.51673		2018-05-11	0		2019-05-11	0
2008-05-11	9.144		2009-05-11	0		2010-05-11	12.446		2011-05-11	0.254		2012-05-11	0		2013-05-11	1.778		2014-05-11	1.778		2015-05-11	22.86		2016-05-11	0.508		2017-05-11	0		2017-05-11	4.8768	7.67325		2018-05-12	0		2019-05-12	0.508
2008-05-12	0		2009-05-12	0		2010-05-12	5.08		2011-05-12	0.508		2012-05-12	2.032		2013-05-12	0		2014-05-12	16.002		2015-05-12	3.302		2016-05-12	3.556		2017-05-12	0		2017-05-12	3.048	4.90921		2018-05-13	0.254		2019-05-13	0
2008-05-13	0.254		2009-05-13	0.508		2010-05-13	9.906		2011-05-13	4.318		2012-05-13	0		2013-05-13	0		2014-05-13	3.302		2015-05-13	0		2016-05-13	2.286		2017-05-13	0		2017-05-13	2.0574	3.17799		2018-05-14	0		2019-05-14	0
2008-05-14	0		2009-05-14	1.27		2010-05-14	0		2011-05-14	0.254		2012-05-14	0		2013-05-14	0.254		2014-05-14	0		2015-05-14	0		2016-05-14	2.032		2017-05-14	0		2017-05-14	0.381	0.700741		2018-05-15	8.128		2019-05-15	0.508
2008-05-15	0		2009-05-15	0		2010-05-15	0		2011-05-15	1.27		2012-05-15	0		2013-05-15	0		2014-05-15	0		2015-05-15	8.128		2016-05-15	0		2017-05-15	0		2017-05-15	0.9398	2.55702		2018-05-16	0		2019-05-16	7.366
2008-05-16	0		2009-05-16	0.762		2010-05-16	0		2011-05-16	0		2012-05-16	0		2013-05-16	0		2014-05-16	0		2015-05-16	0		2016-05-16	0		2017-05-16	16.002		2017-05-16	1.6764	5.0392		2018-05-17	0		2019-05-17	0
2008-05-17	0.254		2009-05-17	0		2010-05-17	0		2011-05-17	0		2012-05-17	0		2013-05-17	0		2014-05-17	0		2015-05-17	0		2016-05-17	0		2017-05-17	23.876		2017-05-17	2.413	7.54175		2018-05-18	0		2019-05-18	11.43
2008-05-18	0		2009-05-18	0		2010-05-18	0		2011-05-18	0		2012-05-18	0		2013-05-18	10.668		2014-05-18	0		2015-05-18	6.096		2016-05-18	0		2017-05-18	48.006		2017-05-18	6.477	15.0408		2018-05-19	0		2019-05-19	13.716
2008-05-19	0		2009-05-19	0		2010-05-19	0		2011-05-19	0		2012-05-19	0		2013-05-19	21.336		2014-05-19	0		2015-05-19	0		2016-05-19	0		2017-05-19	0.508		2017-05-19	2.1844	6.73108		2018-05-20	0		2019-05-20	6.35
2008-05-20	0.254		2009-05-20	0		2010-05-20	0		2011-05-20	0		2012-05-20	16.002		2013-05-20	47.752		2014-05-20	44.196		2015-05-20	0		2016-05-20	0		2017-05-20	0		2017-05-20	10.8204	19.2032		2018-05-21	0		2019-05-21	0
2008-05-21	0		2009-05-21	0.254		2010-05-21	0.762		2011-05-21	36.83		2012-05-21	0.762		2013-05-21	25.146		2014-05-21	0		2015-05-21	0		2016-05-21	0		2017-05-21	33.528		2017-05-21	9.7282	15.5197		2018-05-22	0		2019-05-22	22.098
2008-05-22	0		2009-05-22	0		2010-05-22	0		2011-05-22	18.288		2012-05-22	0		2013-05-22	2.286		2014-05-22	0		2015-05-22	0		2016-05-22	0		2017-05-22	1.524		2017-05-22	2.2098	5.70737		2018-05-23	0		2019-05-23	4.572
2008-05-23	0		2009-05-23	0.508		2010-05-23	4.318		2011-05-23	13.716		2012-05-23	0		2013-05-23	1.016		2014-05-23	0		2015-05-23	0		2016-05-23	0		2017-05-23	1.016		2017-05-23	2.0574	4.30462		2018-05-24	0		2019-05-24	0
2008-05-24	0		2009-05-24	0		2010-05-24	0		2011-05-24	0		2012-05-24	72.644		2013-05-24	0		2014-05-24	0		2015-05-24	0		2016-05-24	0.762		2017-05-24	0.762		2017-05-24	7.4168	22.9207		2018-05-25	30.48		2019-05-25	1.524
2008-05-25	1.778		2009-05-25	0		2010-05-25	0		2011-05-25	0.254		2012-05-25	20.574		2013-05-25	7.874		2014-05-25	0		2015-05-25	14.224		2016-05-25	0		2017-05-25	0		2017-05-25	4.4704	7.38612		2018-05-26	0		2019-05-26	0
2008-05-26	0		2009-05-26	0		2010-05-26	10.16		2011-05-26	0		2012-05-26	0		2013-05-26	0		2014-05-26	0		2015-05-26	0		2016-05-26	15.748		2017-05-26	1.016		2017-05-26	2.6924	5.57541		2018-05-27	0		2019-05-27	2.54
2008-05-27	0		2009-05-27	0		2010-05-27	0		2011-05-27	0		2012-05-27	13.716		2013-05-27	0		2014-05-27	5.842		2015-05-27	18.288		2016-05-27	0		2017-05-27	0		2017-05-27	3.7846	6.77804		2018-05-28	0		2019-05-28	42.672
2008-05-28	0		2009-05-28	0		2010-05-28	0		2011-05-28	7.112		2012-05-28	20.574		2013-05-28	0.508		2014-05-28	0		2015-05-28	0		2016-05-28	6.35		2017-05-28	0		2017-05-28	3.4544	6.62589		2018-05-29	1.524		2019-05-29	0
2008-05-29	0		2009-05-29	0		2010-05-29	0		2011-05-29	1.016		2012-05-29	0		2013-05-29	1.27		2014-05-29	0		2015-05-29	19.812		2016-05-29	4.064		2017-05-29	1.27		2017-05-29	2.7432	6.1286		2018-05-30	31.242		2019-05-30	0
2008-05-30	6.604		2009-05-30	1.524		2010-05-30	0		2011-05-30	0		2012-05-30	0		2013-05-30	30.734		2014-05-30	0		2015-05-30	9.144		2016-05-30	0		2017-05-30	0.762		2017-05-30	4.8768	9.64293		2018-05-31	0.762		2019-05-31	0
2008-05-31	0.254		2009-05-31	0		2010-05-31	0		2011-05-31	2.032		2012-05-31	0		2013-05-31	7.366		2014-05-31	0		2015-05-31	0		2016-05-31	0		2017-05-31	0		2017-05-31	0.9652	2.33655		2018-06-01	0		2019-06-01	4.064
2008-06-01	2.032		2009-06-01	0		2010-06-01	0		2011-06-01	0		2012-06-01	0		2013-06-01	3.556		2014-06-01	38.354		2015-06-01	0		2016-06-01	0.762		2017-06-01	0		2017-06-01	4.4704	11.9654		2018-06-02	0		2019-06-02	0
2008-06-02	0.254		2009-06-02	0		2010-06-02	7.874		2011-06-02	0		2012-06-02	0		2013-06-02	1.27		2014-06-02	1.778		2015-06-02	0		2016-06-02	0		2017-06-02	0		2017-06-02	1.1176	2.45738		2018-06-03	6.096		2019-06-03	0
2008-06-03	1.778		2009-06-03	0		2010-06-03	0		2011-06-03	0		2012-06-03	0		2013-06-03	0		2014-06-03	0		2015-06-03	0		2016-06-03	0		2017-06-03	0		2017-06-03	0.1778	0.562253		2018-06-04	0		2019-06-04	0
2008-06-04	0		2009-06-04	0		2010-06-04	12.192		2011-06-04	0		2012-06-04	0		2013-06-04	0		2014-06-04	0		2015-06-04	23.876		2016-06-04	4.318		2017-06-04	0		2017-06-04	4.0386	7.98784		2018-06-05	0		2019-06-05	18.796
2008-06-05	8.382		2009-06-05	0		2010-06-05	0		2011-06-05	0		2012-06-05	0		2013-06-05	1.524		2014-06-05	0		2015-06-05	0		2016-06-05	0.508		2017-06-05	0		2017-06-05	1.0414	2.62453		2018-06-06	6.35		2019-06-06	0
2008-06-06	14.986		2009-06-06	0		2010-06-06	7.874		2011-06-06	2.794		2012-06-06	0		2013-06-06	1.778		2014-06-06	1.778		2015-06-06	0		2016-06-06	0.508		2017-06-06	0		2017-06-06	2.9718	4.86085		2018-06-07	0.508		2019-06-07	0
2008-06-07	4.064		2009-06-07	17.272		2010-06-07	0.762		2011-06-07	0		2012-06-07	2.54		2013-06-07	0		2014-06-07	23.114		2015-06-07	16.764		2016-06-07	0.508		2017-06-07	0		2017-06-07	6.5024	8.9107		2018-06-08	0		2019-06-08	0
2008-06-08	1.524		2009-06-08	17.272		2010-06-08	10.16		2011-06-08	0		2012-06-08	0		2013-06-08	0		2014-06-08	3.048		2015-06-08	0		2016-06-08	0		2017-06-08	0.254		2017-06-08	3.2258	5.86105		2018-06-09	0		2019-06-09	0
2008-06-09	0.508		2009-06-09	0		2010-06-09	12.446		2011-06-09	0		2012-06-09	0		2013-06-09	7.62		2014-06-09	0.254		2015-06-09	0		2016-06-09	20.066		2017-06-09	0		2017-06-09	4.0894	7.06086		2018-06-10	7.112		2019-06-10	0.508
2008-06-10	0		2009-06-10	0.254		2010-06-10	0		2011-06-10	5.842		2012-06-10	0		2013-06-10	7.366		2014-06-10	0		2015-06-10	0.254		2016-06-10	0		2017-06-10	0		2017-06-10	1.3716	2.78295		2018-06-11	0		2019-06-11	0
2008-06-11	13.716		2009-06-11	0		2010-06-11	19.812		2011-06-11	4.318		2012-06-11	14.732		2013-06-11	0		2014-06-11	0		2015-06-11	5.588		2016-06-11	0		2017-06-11	0		2017-06-11	5.8166	7.52196		2018-06-12	1.016		2019-06-12	3.302
2008-06-12	12.954		2009-06-12	0		2010-06-12	0.254		2011-06-12	0		2012-06-12	0		2013-06-12	0.762		2014-06-12	5.08		2015-06-12	1.27		2016-06-12	8.128		2017-06-12	22.606		2017-06-12	5.1054	7.54479		2018-06-13	0		2019-06-13	0
2008-06-13	0		2009-06-13	0		2010-06-13	5.588		2011-06-13	0		2012-06-13	0		2013-06-13	14.732		2014-06-13	0		2015-06-13	0		2016-06-13	14.732		2017-06-13	8.128		2017-06-13	4.318	6.19052		2018-06-14	0		2019-06-14	0
2008-06-14	0		2009-06-14	0		2010-06-14	0		2011-06-14	0		2012-06-14	0		2013-06-14	0		2014-06-14	0		2015-06-14	1.016		2016-06-14	0		2017-06-14	5.334		2017-06-14	0.635	1.68165		2018-06-15	0		2019-06-15	4.318
2008-06-15	6.604		2009-06-15	0		2010-06-15	7.366		2011-06-15	37.592		2012-06-15	26.67		2013-06-15	0		2014-06-15	47.498		2015-06-15	0		2016-06-15	40.894		2017-06-15	0		2017-06-15	16.6624	19.363		2018-06-16	20.066		2019-06-16	0
2008-06-16	0		2009-06-16	1.016		2010-06-16	0		2011-06-16	4.064		2012-06-16	0		2013-06-16	32.258		2014-06-16	0.762		2015-06-16	0		2016-06-16	0		2017-06-16	0		2017-06-16	3.81	10.075		2018-06-17	10.414		2019-06-17	0
2008-06-17	0		2009-06-17	9.652		2010-06-17	0		2011-06-17	0		2012-06-17	7.112		2013-06-17	0.508		2014-06-17	11.176		2015-06-17	0.254		2016-06-17	0		2017-06-17	0		2017-06-17	2.8702	4.55323		2018-06-18	22.352		2019-06-18	0
2008-06-18	0		2009-06-18	0		2010-06-18	0.508		2011-06-18	6.858		2012-06-18	20.574		2013-06-18	0		2014-06-18	8.382		2015-06-18	2.794		2016-06-18	0		2017-06-18	6.096		2017-06-18	4.5212	6.50976		2018-06-19	7.62		2019-06-19	0
2008-06-19	0		2009-06-19	0.254		2010-06-19	0		2011-06-19	5.334		2012-06-19	11.43		2013-06-19	0		2014-06-19	43.434		2015-06-19	0		2016-06-19	0		2017-06-19	0		2017-06-19	6.0452	13.6635		2018-06-20	3.556		2019-06-20	0
2008-06-20	0		2009-06-20	0		2010-06-20	0		2011-06-20	0		2012-06-20	0		2013-06-20	0		2014-06-20	21.082		2015-06-20	10.922		2016-06-20	0		2017-06-20	4.318		2017-06-20	3.6322	7.07466		2018-06-21	0		2019-06-21	3.81
2008-06-21	0.508		2009-06-21	0		2010-06-21	0.762		2011-06-21	17.018		2012-06-21	5.334		2013-06-21	30.734		2014-06-21	0		2015-06-21	0		2016-06-21	0		2017-06-21	0		2017-06-21	5.4356	10.371		2018-06-22	0		2019-06-22	0
2008-06-22	0.254		2009-06-22	1.016		2010-06-22	0		2011-06-22	24.13		2012-06-22	0		2013-06-22	50.8		2014-06-22	0		2015-06-22	0		2016-06-22	0		2017-06-22	2.794		2017-06-22	7.8994	16.8252		2018-06-23	0		2019-06-23	0.762
2008-06-23	0		2009-06-23	0		2010-06-23	4.572		2011-06-23	6.35		2012-06-23	0		2013-06-23	10.668		2014-06-23	3.048		2015-06-23	10.922		2016-06-23	0.508		2017-06-23	12.192		2017-06-23	4.826	4.93978		2018-06-24	0		2019-06-24	27.686
2008-06-24	0		2009-06-24	0.254		2010-06-24	4.318		2011-06-24	0.254		2012-06-24	0		2013-06-24	0		2014-06-24	0		2015-06-24	0		2016-06-24	0		2017-06-24	0		2017-06-24	0.4826	1.35175		2018-06-25	0		2019-06-25	1.524
2008-06-25	0		2009-06-25	5.842		2010-06-25	0		2011-06-25	0		2012-06-25	0		2013-06-25	1.524		2014-06-25	0		2015-06-25	0		2016-06-25	0		2017-06-25	0		2017-06-25	0.7366	1.85669		2018-06-26	32.766		2019-06-26	0
2008-06-26	0		2009-06-26	0		2010-06-26	49.53		2011-06-26	0		2012-06-26	0		2013-06-26	0		2014-06-26	0		2015-06-26	0		2016-06-26	0		2017-06-26	0.762		2017-06-26	5.0292	15.6378		2018-06-27	0		2019-06-27	0
2008-06-27	0.254		2009-06-27	13.462		2010-06-27	13.208		2011-06-27	0		2012-06-27	0		2013-06-27	3.302		2014-06-27	0		2015-06-27	0		2016-06-27	0		2017-06-27	0		2017-06-27	3.0226	5.53055		2018-06-28	0		2019-06-28	7.112
2008-06-28	2.794		2009-06-28	1.016		2010-06-28	0		2011-06-28	0		2012-06-28	0		2013-06-28	0		2014-06-28	0		2015-06-28	8.636		2016-06-28	0		2017-06-28	13.716		2017-06-28	2.6162	4.75047		2018-06-29	0		2019-06-29	0
2008-06-29	0		2009-06-29	0		2010-06-29	0		2011-06-29	0		2012-06-29	0		2013-06-29	17.272		2014-06-29	24.892		2015-06-29	1.778		2016-06-29	0		2017-06-29	2.794		2017-06-29	4.6736	8.88492		2018-06-30	0		2019-06-30	0.508
2008-06-30	0		2009-06-30	0		2010-06-30	0		2011-06-30	0		2012-06-30	0		2013-06-30	0		2014-06-30	0		2015-06-30	0		2016-06-30	1.778		2017-06-30	1.27		2017-06-30	0.3048	0.653635		2018-07-01	0		2019-07-01	27.94
2008-07-01	0		2009-07-01	0.762		2010-07-01	0		2011-07-01	0		2012-07-01	0		2013-07-01	0		2014-07-01	0		2015-07-01	0		2016-07-01	1.016		2017-07-01	0		2017-07-01	0.1778	0.379586		2018-07-02	31.496		2019-07-02	21.844
2008-07-02	0		2009-07-02	0		2010-07-02	0		2011-07-02	4.318		2012-07-02	0		2013-07-02	0		2014-07-02	0		2015-07-02	0		2016-07-02	0		2017-07-02	0		2017-07-02	0.4318	1.36547		2018-07-03	0		2019-07-03	0
2008-07-03	0		2009-07-03	0		2010-07-03	0		2011-07-03	0		2012-07-03	4.318		2013-07-03	0		2014-07-03	0		2015-07-03	0		2016-07-03	0		2017-07-03	0		2017-07-03	0.4318	1.36547		2018-07-04	1.016		2019-07-04	0
2008-07-04	0		2009-07-04	0		2010-07-04	2.54		2011-07-04	0		2012-07-04	0		2013-07-04	0		2014-07-04	0		2015-07-04	0		2016-07-04	0		2017-07-04	0		2017-07-04	0.254	0.803219		2018-07-05	8.89		2019-07-05	0.508
2008-07-05	0		2009-07-05	8.636		2010-07-05	0		2011-07-05	0.508		2012-07-05	0		2013-07-05	0		2014-07-05	0		2015-07-05	0		2016-07-05	0		2017-07-05	2.54		2017-07-05	1.1684	2.74142		2018-07-06	0		2019-07-06	3.302
2008-07-06	0		2009-07-06	0		2010-07-06	23.876		2011-07-06	0.254		2012-07-06	0		2013-07-06	0		2014-07-06	2.794		2015-07-06	47.498		2016-07-06	62.992		2017-07-06	0		2017-07-06	13.7414	23.366		2018-07-07	0		2019-07-07	0
2008-07-07	0		2009-07-07	0		2010-07-07	0		2011-07-07	0		2012-07-07	22.352		2013-07-07	0		2014-07-07	0		2015-07-07	3.048		2016-07-07	0.762		2017-07-07	0		2017-07-07	2.6162	7.0003		2018-07-08	0		2019-07-08	0
2008-07-08	0.254		2009-07-08	0		2010-07-08	37.084		2011-07-08	0		2012-07-08	0		2013-07-08	0.254		2014-07-08	12.192		2015-07-08	0		2016-07-08	0.508		2017-07-08	0		2017-07-08	5.0292	11.8852		2018-07-09	0		2019-07-09	0
2008-07-09	0		2009-07-09	0		2010-07-09	0		2011-07-09	0		2012-07-09	0		2013-07-09	0		2014-07-09	0		2015-07-09	0		2016-07-09	0		2017-07-09	0		2017-07-09	0	0		2018-07-10	0		2019-07-10	7.366
2008-07-10	3.556		2009-07-10	0		2010-07-10	0		2011-07-10	18.034		2012-07-10	0		2013-07-10	26.162		2014-07-10	0		2015-07-10	0		2016-07-10	5.842		2017-07-10	0		2017-07-10	5.3594	9.24493		2018-07-11	0		2019-07-11	0.762
2008-07-11	13.716		2009-07-11	0		2010-07-11	5.588		2011-07-11	26.162		2012-07-11	0		2013-07-11	0		2014-07-11	1.778		2015-07-11	0		2016-07-11	0.254		2017-07-11	0		2017-07-11	4.7498	8.70137		2018-07-12	0.254		2019-07-12	0
2008-07-12	7.874		2009-07-12	0		2010-07-12	0.254		2011-07-12	0		2012-07-12	0		2013-07-12	0		2014-07-12	21.59		2015-07-12	0		2016-07-12	2.54		2017-07-12	1.016		2017-07-12	3.3274	6.87152		2018-07-13	38.608		2019-07-13	0
2008-07-13	0		2009-07-13	0		2010-07-13	0		2011-07-13	0		2012-07-13	8.128		2013-07-13	41.656		2014-07-13	16.51		2015-07-13	49.276		2016-07-13	0		2017-07-13	0		2017-07-13	11.557	18.7568		2018-07-14	1.524		2019-07-14	0
2008-07-14	0		2009-07-14	0		2010-07-14	0		2011-07-14	0		2012-07-14	5.588		2013-07-14	0		2014-07-14	0		2015-07-14	0		2016-07-14	0		2017-07-14	0		2017-07-14	0.5588	1.76708		2018-07-15	0		2019-07-15	0
2008-07-15	0		2009-07-15	1.27		2010-07-15	3.048		2011-07-15	4.826		2012-07-15	0		2013-07-15	0		2014-07-15	4.318		2015-07-15	0		2016-07-15	4.572		2017-07-15	0		2017-07-15	1.8034	2.14007		2018-07-16	0		2019-07-16	28.448
2008-07-16	0		2009-07-16	0.254		2010-07-16	0		2011-07-16	117.602		2012-07-16	0		2013-07-16	0		2014-07-16	0		2015-07-16	0		2016-07-16	0		2017-07-16	0		2017-07-16	11.7856	37.1802		2018-07-17	0		2019-07-17	1.524
2008-07-17	4.826		2009-07-17	0		2010-07-17	0		2011-07-17	0		2012-07-17	0		2013-07-17	0		2014-07-17	0		2015-07-17	3.048		2016-07-17	6.096		2017-07-17	0		2017-07-17	1.397	2.36234		2018-07-18	0		2019-07-18	0
2008-07-18	0		2009-07-18	0		2010-07-18	36.576		2011-07-18	3.048		2012-07-18	13.716		2013-07-18	0		2014-07-18	0		2015-07-18	22.098		2016-07-18	0		2017-07-18	22.86		2017-07-18	9.8298	13.2492		2018-07-19	0		2019-07-19	0
2008-07-19	14.224		2009-07-19	0		2010-07-19	0		2011-07-19	0		2012-07-19	18.034		2013-07-19	0		2014-07-19	0		2015-07-19	0		2016-07-19	0		2017-07-19	1.016		2017-07-19	3.3274	6.8139		2018-07-20	6.35		2019-07-20	0
2008-07-20	0		2009-07-20	0		2010-07-20	0		2011-07-20	41.91		2012-07-20	0		2013-07-20	0		2014-07-20	0		2015-07-20	0		2016-07-20	1.778		2017-07-20	4.318		2017-07-20	4.8006	13.114		2018-07-21	10.668		2019-07-21	17.272
2008-07-21	0		2009-07-21	16.256		2010-07-21	0		2011-07-21	0		2012-07-21	21.082		2013-07-21	1.27		2014-07-21	0		2015-07-21	0		2016-07-21	3.81		2017-07-21	0		2017-07-21	4.2418	7.78109		2018-07-22	0		2019-07-22	0
2008-07-22	0		2009-07-22	6.096		2010-07-22	3.81		2011-07-22	0		2012-07-22	0		2013-07-22	2.032		2014-07-22	0		2015-07-22	0		2016-07-22	0		2017-07-22	0		2017-07-22	1.1938	2.14877		2018-07-23	0		2019-07-23	0
2008-07-23	0		2009-07-23	5.334		2010-07-23	0		2011-07-23	0		2012-07-23	0		2013-07-23	0		2014-07-23	0		2015-07-23	0		2016-07-23	0		2017-07-23	0.254		2017-07-23	0.5588	1.67973		2018-07-24	0		2019-07-24	0
2008-07-24	0		2009-07-24	0		2010-07-24	11.938		2011-07-24	18.542		2012-07-24	7.366		2013-07-24	0		2014-07-24	0		2015-07-24	4.572		2016-07-24	28.194		2017-07-24	0		2017-07-24	7.0612	9.76262		2018-07-25	0		2019-07-25	0
2008-07-25	5.334		2009-07-25	0		2010-07-25	0		2011-07-25	0		2012-07-25	2.794		2013-07-25	2.286		2014-07-25	10.16		2015-07-25	0		2016-07-25	0		2017-07-25	0		2017-07-25	2.0574	3.37277		2018-07-26	2.032		2019-07-26	3.048
2008-07-26	0		2009-07-26	1.016		2010-07-26	0		2011-07-26	0		2012-07-26	0.508		2013-07-26	0		2014-07-26	0		2015-07-26	0		2016-07-26	0		2017-07-26	30.226		2017-07-26	3.175	9.51078		2018-07-27	0.254		2019-07-27	0
2008-07-27	0		2009-07-27	0		2010-07-27	2.54		2011-07-27	11.176		2012-07-27	0.254		2013-07-27	2.286		2014-07-27	0		2015-07-27	0		2016-07-27	0		2017-07-27	0		2017-07-27	1.6256	3.49951		2018-07-28	0		2019-07-28	0
2008-07-28	0		2009-07-28	0		2010-07-28	11.684		2011-07-28	0		2012-07-28	0		2013-07-28	3.048		2014-07-28	0		2015-07-28	27.686		2016-07-28	33.274		2017-07-28	0		2017-07-28	7.5692	12.6779		2018-07-29	2.286		2019-07-29	8.636
2008-07-29	0		2009-07-29	0		2010-07-29	0		2011-07-29	0		2012-07-29	15.748		2013-07-29	0		2014-07-29	0		2015-07-29	0		2016-07-29	0		2017-07-29	0		2017-07-29	1.5748	4.97995		2018-07-30	0		2019-07-30	0
2008-07-30	0		2009-07-30	0.762		2010-07-30	0		2011-07-30	0		2012-07-30	3.556		2013-07-30	1.016		2014-07-30	0		2015-07-30	0		2016-07-30	0		2017-07-30	0		2017-07-30	0.5334	1.1261		2018-07-31	0		2019-07-31	0
2008-07-31	1.778		2009-07-31	0.254		2010-07-31	0		2011-07-31	18.034		2012-07-31	0		2013-07-31	0.762		2014-07-31	0		2015-07-31	0		2016-07-31	0		2017-07-31	0		2017-07-31	2.0828	5.63374		2018-08-01	2.032		2019-08-01	0
2008-08-01	0		2009-08-01	15.494		2010-08-01	0		2011-08-01	0		2012-08-01	0		2013-08-01	0.254		2014-08-01	0		2015-08-01	0		2016-08-01	0		2017-08-01	0		2017-08-01	1.5748	4.89136		2018-08-02	1.016		2019-08-02	0
2008-08-02	0		2009-08-02	0		2010-08-02	1.778		2011-08-02	60.706		2012-08-02	0		2013-08-02	0		2014-08-02	2.032		2015-08-02	0		2016-08-02	0		2017-08-02	0		2017-08-02	6.4516	19.0796		2018-08-03	0		2019-08-03	0
2008-08-03	0		2009-08-03	0		2010-08-03	0		2011-08-03	1.016		2012-08-03	0		2013-08-03	0		2014-08-03	0.254		2015-08-03	0		2016-08-03	0		2017-08-03	4.826		2017-08-03	0.6096	1.51551		2018-08-04	19.812		2019-08-04	2.794
2008-08-04	8.128		2009-08-04	0		2010-08-04	0		2011-08-04	0		2012-08-04	16.764		2013-08-04	0		2014-08-04	0		2015-08-04	0		2016-08-04	28.194		2017-08-04	10.922		2017-08-04	6.4008	9.72731		2018-08-05	1.016		2019-08-05	0
2008-08-05	0		2009-08-05	0		2010-08-05	7.366		2011-08-05	0		2012-08-05	0.254		2013-08-05	13.208		2014-08-05	0		2015-08-05	0		2016-08-05	12.192		2017-08-05	0		2017-08-05	3.302	5.46084		2018-08-06	0		2019-08-06	3.048
2008-08-06	0		2009-08-06	0		2010-08-06	0		2011-08-06	0		2012-08-06	0		2013-08-06	0.254		2014-08-06	0		2015-08-06	0		2016-08-06	0		2017-08-06	4.826		2017-08-06	0.508	1.51929		2018-08-07	0		2019-08-07	0
2008-08-07	0		2009-08-07	2.286		2010-08-07	0		2011-08-07	0.508		2012-08-07	0		2013-08-07	7.366		2014-08-07	0		2015-08-07	12.7		2016-08-07	0		2017-08-07	19.304		2017-08-07	4.2164	6.79784		2018-08-08	0.508		2019-08-08	0
2008-08-08	0		2009-08-08	35.306		2010-08-08	16.256		2011-08-08	0		2012-08-08	0		2013-08-08	0		2014-08-08	0		2015-08-08	0		2016-08-08	0		2017-08-08	0		2017-08-08	5.1562	11.7611		2018-08-09	0		2019-08-09	0
2008-08-09	1.27		2009-08-09	5.08		2010-08-09	0		2011-08-09	0		2012-08-09	0		2013-08-09	0		2014-08-09	0		2015-08-09	0		2016-08-09	0		2017-08-09	0		2017-08-09	0.635	1.61201		2018-08-10	0		2019-08-10	0
2008-08-10	0		2009-08-10	0		2010-08-10	0		2011-08-10	0		2012-08-10	0		2013-08-10	0		2014-08-10	0		2015-08-10	3.048		2016-08-10	0		2017-08-10	22.86		2017-08-10	2.5908	7.186		2018-08-11	0		2019-08-11	20.574
2008-08-11	0		2009-08-11	0		2010-08-11	108.966		2011-08-11	0		2012-08-11	0		2013-08-11	0		2014-08-11	8.89		2015-08-11	0		2016-08-11	86.614		2017-08-11	1.524		2017-08-11	20.5994	41.1144		2018-08-12	0		2019-08-12	0
2008-08-12	2.794		2009-08-12	0		2010-08-12	0		2011-08-12	0		2012-08-12	0		2013-08-12	0		2014-08-12	2.286		2015-08-12	0		2016-08-12	0		2017-08-12	0		2017-08-12	0.508	1.07763		2018-08-13	0		2019-08-13	0
2008-08-13	15.24		2009-08-13	0		2010-08-13	13.97		2011-08-13	22.606		2012-08-13	0		2013-08-13	0		2014-08-13	0		2015-08-13	1.524		2016-08-13	6.096		2017-08-13	0		2017-08-13	5.9436	8.33113		2018-08-14	0		2019-08-14	16.002
2008-08-14	0		2009-08-14	0		2010-08-14	4.572		2011-08-14	4.318		2012-08-14	0		2013-08-14	0		2014-08-14	0		2015-08-14	0		2016-08-14	0		2017-08-14	43.688		2017-08-14	5.2578	13.629		2018-08-15	0		2019-08-15	0
2008-08-15	0		2009-08-15	0		2010-08-15	1.778		2011-08-15	0		2012-08-15	0.508		2013-08-15	0		2014-08-15	0		2015-08-15	0		2016-08-15	0		2017-08-15	0.254		2017-08-15	0.254	0.561615		2018-08-16	0		2019-08-16	14.732
2008-08-16	0		2009-08-16	23.114		2010-08-16	0		2011-08-16	0		2012-08-16	13.208		2013-08-16	0		2014-08-16	0		2015-08-16	0		2016-08-16	0		2017-08-16	13.97		2017-08-16	5.0292	8.50451		2018-08-17	0		2019-08-17	0
2008-08-17	0.508		2009-08-17	0		2010-08-17	0		2011-08-17	47.498		2012-08-17	0		2013-08-17	0		2014-08-17	0		2015-08-17	15.748		2016-08-17	48.26		2017-08-17	48.768		2017-08-17	16.0782	22.673		2018-08-18	0		2019-08-18	78.74
2008-08-18	0		2009-08-18	0		2010-08-18	0		2011-08-18	0		2012-08-18	0		2013-08-18	0		2014-08-18	6.858		2015-08-18	2.794		2016-08-18	0		2017-08-18	0.254		2017-08-18	0.9906	2.23831		2018-08-19	0		2019-08-19	0
2008-08-19	0		2009-08-19	7.874		2010-08-19	0		2011-08-19	0		2012-08-19	0.254		2013-08-19	0		2014-08-19	0.254		2015-08-19	24.13		2016-08-19	10.668		2017-08-19	0		2017-08-19	4.318	7.97037		2018-08-20	2.032		2019-08-20	0
2008-08-20	0		2009-08-20	31.496		2010-08-20	0.254		2011-08-20	0.254		2012-08-20	0		2013-08-20	0		2014-08-20	2.032		2015-08-20	2.54		2016-08-20	6.35		2017-08-20	0		2017-08-20	4.2926	9.76824		2018-08-21	1.27		2019-08-21	17.272
2008-08-21	0		2009-08-21	16.256		2010-08-21	3.302		2011-08-21	0		2012-08-21	0		2013-08-21	0		2014-08-21	12.192		2015-08-21	0		2016-08-21	9.144		2017-08-21	0		2017-08-21	4.0894	6.14805		2018-08-22	0		2019-08-22	0
2008-08-22	0		2009-08-22	0.254		2010-08-22	0		2011-08-22	0		2012-08-22	0		2013-08-22	0		2014-08-22	0.254		2015-08-22	0		2016-08-22	0		2017-08-22	1.27		2017-08-22	0.1778	0.398023		2018-08-23	0		2019-08-23	0
2008-08-23	0		2009-08-23	0		2010-08-23	0		2011-08-23	2.794		2012-08-23	1.27		2013-08-23	0		2014-08-23	0		2015-08-23	8.382		2016-08-23	0		2017-08-23	0		2017-08-23	1.2446	2.67056		2018-08-24	2.54		2019-08-24	0
2008-08-24	0		2009-08-24	0		2010-08-24	4.064		2011-08-24	0		2012-08-24	0.508		2013-08-24	0		2014-08-24	2.286		2015-08-24	0		2016-08-24	32.258		2017-08-24	0		2017-08-24	3.9116	10.053		2018-08-25	31.75		2019-08-25	0
2008-08-25	2.286		2009-08-25	15.494		2010-08-25	0		2011-08-25	0		2012-08-25	0		2013-08-25	0		2014-08-25	0.508		2015-08-25	0		2016-08-25	0		2017-08-25	5.08		2017-08-25	2.3368	4.90745		2018-08-26	0		2019-08-26	1.016
2008-08-26	0		2009-08-26	0		2010-08-26	0		2011-08-26	0		2012-08-26	1.524		2013-08-26	0		2014-08-26	0		2015-08-26	0		2016-08-26	0		2017-08-26	40.386		2017-08-26	4.191	12.7266		2018-08-27	0.508		2019-08-27	19.304
2008-08-27	4.318		2009-08-27	0		2010-08-27	0		2011-08-27	0		2012-08-27	0		2013-08-27	0		2014-08-27	0.508		2015-08-27	0		2016-08-27	0		2017-08-27	2.286		2017-08-27	0.7112	1.45568		2018-08-28	4.572		2019-08-28	1.016
2008-08-28	24.384		2009-08-28	1.524		2010-08-28	0		2011-08-28	0		2012-08-28	0		2013-08-28	0		2014-08-28	0		2015-08-28	0		2016-08-28	1.524		2017-08-28	5.08		2017-08-28	3.2512	7.59626		2018-08-29	5.588		2019-08-29	0.254
2008-08-29	0		2009-08-29	1.016		2010-08-29	0		2011-08-29	0		2012-08-29	0		2013-08-29	16.51		2014-08-29	6.858		2015-08-29	0		2016-08-29	0		2017-08-29	0		2017-08-29	2.4384	5.38709		2018-08-30	0		2019-08-30	0
2008-08-30	0		2009-08-30	0		2010-08-30	0		2011-08-30	0		2012-08-30	0		2013-08-30	0		2014-08-30	34.036		2015-08-30	0		2016-08-30	10.16		2017-08-30	0		2017-08-30	4.4196	10.885		2018-08-31	1.27		2019-08-31	0
2008-08-31	0		2009-08-31	0		2010-08-31	15.494		2011-08-31	2.032		2012-08-31	0		2013-08-31	0		2014-08-31	0		2015-08-31	0		2016-08-31	0		2017-08-31	0.508		2017-08-31	1.8034	4.85259		2018-09-01	0		2019-09-01	0
2008-09-01	0		2009-09-01	0		2010-09-01	0		2011-09-01	0		2012-09-01	0		2013-09-01	2.286		2014-09-01	20.066		2015-09-01	0		2016-09-01	0		2017-09-01	0		2017-09-01	2.2352	6.30616		2018-09-02	0		2019-09-02	2.286
2008-09-02	4.064		2009-09-02	0		2010-09-02	21.336		2011-09-02	0.508		2012-09-02	0		2013-09-02	0		2014-09-02	0		2015-09-02	8.636		2016-09-02	0		2017-09-02	0		2017-09-02	3.4544	6.89001		2018-09-03	6.858		2019-09-03	21.082
2008-09-03	0		2009-09-03	0		2010-09-03	1.524		2011-09-03	6.096		2012-09-03	0		2013-09-03	0		2014-09-03	0		2015-09-03	0		2016-09-03	0		2017-09-03	0		2017-09-03	0.762	1.93441		2018-09-04	0.762		2019-09-04	0
2008-09-04	0		2009-09-04	0		2010-09-04	0		2011-09-04	0		2012-09-04	0		2013-09-04	0		2014-09-04	6.604		2015-09-04	0		2016-09-04	0		2017-09-04	0		2017-09-04	0.6604	2.08837		2018-09-05	44.958		2019-09-05	0
2008-09-05	0		2009-09-05	0		2010-09-05	0		2011-09-05	0		2012-09-05	0.254		2013-09-05	0		2014-09-05	0.508		2015-09-05	0		2016-09-05	14.224		2017-09-05	3.048		2017-09-05	1.8034	4.46483		2018-09-06	0		2019-09-06	0
2008-09-06	0		2009-09-06	0		2010-09-06	0		2011-09-06	0		2012-09-06	0		2013-09-06	0		2014-09-06	0		2015-09-06	15.494		2016-09-06	30.988		2017-09-06	0.254		2017-09-06	4.6736	10.4454		2018-09-07	0		2019-09-07	0
2008-09-07	4.064		2009-09-07	0		2010-09-07	6.858		2011-09-07	0		2012-09-07	0.508		2013-09-07	0		2014-09-07	0		2015-09-07	1.778		2016-09-07	4.826		2017-09-07	0		2017-09-07	1.8034	2.53279		2018-09-08	0		2019-09-08	1.27
2008-09-08	0		2009-09-08	0		2010-09-08	0		2011-09-08	0		2012-09-08	0		2013-09-08	0		2014-09-08	0		2015-09-08	2.54		2016-09-08	0.254		2017-09-08	0		2017-09-08	0.2794	0.798295		2018-09-09	0		2019-09-09	2.794
2008-09-09	0		2009-09-09	0		2010-09-09	0		2011-09-09	0		2012-09-09	0		2013-09-09	0		2014-09-09	0		2015-09-09	0		2016-09-09	3.302		2017-09-09	0		2017-09-09	0.3302	1.04418		2018-09-10	0		2019-09-10	5.334
2008-09-10	0		2009-09-10	0		2010-09-10	0		2011-09-10	0		2012-09-10	0		2013-09-10	0		2014-09-10	19.304		2015-09-10	14.986		2016-09-10	0		2017-09-10	0		2017-09-10	3.429	7.30026		2018-09-11	0		2019-09-11	33.782
2008-09-11	8.128		2009-09-11	0		2010-09-11	5.588		2011-09-11	0		2012-09-11	0		2013-09-11	0.254		2014-09-11	1.016		2015-09-11	0		2016-09-11	0		2017-09-11	0		2017-09-11	1.4986	2.90457		2018-09-12	0		2019-09-12	29.21
2008-09-12	2.794		2009-09-12	0		2010-09-12	0		2011-09-12	0		2012-09-12	0.508		2013-09-12	0		2014-09-12	0		2015-09-12	0		2016-09-12	0		2017-09-12	0		2017-09-12	0.3302	0.880289		2018-09-13	0		2019-09-13	7.366
2008-09-13	9.906		2009-09-13	0		2010-09-13	0		2011-09-13	0		2012-09-13	2.286		2013-09-13	0		2014-09-13	0		2015-09-13	0		2016-09-13	0.254		2017-09-13	0		2017-09-13	1.2446	3.12568		2018-09-14	0		2019-09-14	0.508
2008-09-14	2.286		2009-09-14	0		2010-09-14	0		2011-09-14	0		2012-09-14	0		2013-09-14	0		2014-09-14	0		2015-09-14	0		2016-09-14	0		2017-09-14	0		2017-09-14	0.2286	0.722897		2018-09-15	0		2019-09-15	0
2008-09-15	0.762		2009-09-15	0		2010-09-15	8.128		2011-09-15	0		2012-09-15	0		2013-09-15	13.716		2014-09-15	2.032		2015-09-15	0		2016-09-15	0		2017-09-15	0		2017-09-15	2.4638	4.69278		2018-09-16	0		2019-09-16	0
2008-09-16	0		2009-09-16	0		2010-09-16	15.748		2011-09-16	0		2012-09-16	0		2013-09-16	0		2014-09-16	0.254		2015-09-16	1.778		2016-09-16	20.828		2017-09-16	0		2017-09-16	3.8608	7.71703		2018-09-17	0		2019-09-17	0
2008-09-17	0		2009-09-17	0		2010-09-17	0.254		2011-09-17	0		2012-09-17	6.604		2013-09-17	0		2014-09-17	0		2015-09-17	13.716		2016-09-17	0.254		2017-09-17	0.762		2017-09-17	2.159	4.54408		2018-09-18	27.686		2019-09-18	5.334
2008-09-18	0		2009-09-18	0		2010-09-18	0		2011-09-18	1.016		2012-09-18	0.254		2013-09-18	3.81		2014-09-18	0		2015-09-18	18.796		2016-09-18	0		2017-09-18	0		2017-09-18	2.3876	5.88686		2018-09-19	1.016		2019-09-19	0
2008-09-19	0		2009-09-19	0		2010-09-19	0		2011-09-19	3.556		2012-09-19	0		2013-09-19	0		2014-09-19	0		2015-09-19	8.636		2016-09-19	0		2017-09-19	8.382		2017-09-19	2.0574	3.577		2018-09-20	6.096		2019-09-20	0
2008-09-20	0		2009-09-20	0		2010-09-20	0.762		2011-09-20	0.508		2012-09-20	0		2013-09-20	7.366		2014-09-20	0		2015-09-20	0		2016-09-20	1.016		2017-09-20	6.35		2017-09-20	1.6002	2.80565		2018-09-21	85.598		2019-09-21	4.572
2008-09-21	0		2009-09-21	0		2010-09-21	3.81		2011-09-21	2.286		2012-09-21	0		2013-09-21	0.762		2014-09-21	5.588		2015-09-21	2.032		2016-09-21	0		2017-09-21	0		2017-09-21	1.4478	1.96401		2018-09-22	0		2019-09-22	0.508
2008-09-22	0		2009-09-22	0		2010-09-22	0		2011-09-22	1.27		2012-09-22	0.762		2013-09-22	0		2014-09-22	0		2015-09-22	0		2016-09-22	42.672		2017-09-22	0		2017-09-22	4.4704	13.4299		2018-09-23	0		2019-09-23	0
2008-09-23	5.842		2009-09-23	0		2010-09-23	28.956		2011-09-23	0		2012-09-23	0		2013-09-23	0		2014-09-23	0		2015-09-23	0		2016-09-23	0		2017-09-23	0		2017-09-23	3.4798	9.13777		2018-09-24	0		2019-09-24	0
2008-09-24	9.144		2009-09-24	0		2010-09-24	36.322		2011-09-24	0		2012-09-24	0		2013-09-24	0		2014-09-24	0.254		2015-09-24	7.874		2016-09-24	6.858		2017-09-24	0		2017-09-24	6.0452	11.2869		2018-09-25	7.112		2019-09-25	0.254
2008-09-25	0.508		2009-09-25	0		2010-09-25	0		2011-09-25	0		2012-09-25	0		2013-09-25	0		2014-09-25	0		2015-09-25	0.254		2016-09-25	3.302		2017-09-25	7.874		2017-09-25	1.1938	2.55982		2018-09-26	2.54		2019-09-26	0
2008-09-26	0		2009-09-26	8.128		2010-09-26	0.762		2011-09-26	0.254		2012-09-26	0		2013-09-26	0		2014-09-26	0		2015-09-26	0		2016-09-26	1.016		2017-09-26	4.826		2017-09-26	1.4986	2.76032		2018-09-27	0		2019-09-27	0
2008-09-27	0		2009-09-27	0		2010-09-27	0		2011-09-27	0		2012-09-27	0		2013-09-27	0		2014-09-27	0		2015-09-27	0		2016-09-27	0		2017-09-27	0.254		2017-09-27	0.0254	0.0803219		2018-09-28	0		2019-09-28	0
2008-09-28	0		2009-09-28	2.794		2010-09-28	0		2011-09-28	1.524		2012-09-28	0		2013-09-28	0		2014-09-28	0		2015-09-28	0		2016-09-28	2.032		2017-09-28	0		2017-09-28	0.635	1.06593		2018-09-29	0		2019-09-29	7.874
2008-09-29	1.016		2009-09-29	0.254		2010-09-29	0		2011-09-29	0		2012-09-29	0		2013-09-29	4.826		2014-09-29	0		2015-09-29	0.508		2016-09-29	0		2017-09-29	0		2017-09-29	0.6604	1.50125		2018-09-30	0		2019-09-30	1.778
2008-09-30	0		2009-09-30	0		2010-09-30	0		2011-09-30	0		2012-09-30	0		2013-09-30	0		2014-09-30	0		2015-09-30	0		2016-09-30	0		2017-09-30	0		2017-09-30	0	0		2018-10-01	0.254		2019-10-01	0.508
2008-10-01	0		2009-10-01	3.556		2010-10-01	0		2011-10-01	0		2012-10-01	0		2013-10-01	0		2014-10-01	0.254		2015-10-01	0		2016-10-01	0		2017-10-01	3.048		2017-10-01	0.6858	1.38631		2018-10-02	6.604		2019-10-02	20.066
2008-10-02	0		2009-10-02	39.624		2010-10-02	0.254		2011-10-02	0		2012-10-02	0		2013-10-02	0		2014-10-02	14.986		2015-10-02	0		2016-10-02	0		2017-10-02	18.542		2017-10-02	7.3406	13.3319		2018-10-03	0.762		2019-10-03	11.938
2008-10-03	0		2009-10-03	3.302		2010-10-03	0		2011-10-03	0		2012-10-03	0		2013-10-03	35.56		2014-10-03	14.732		2015-10-03	0		2016-10-03	0		2017-10-03	52.07		2017-10-03	10.5664	18.521		2018-10-04	17.272		2019-10-04	0
2008-10-04	0		2009-10-04	0		2010-10-04	0		2011-10-04	0		2012-10-04	0		2013-10-04	1.524		2014-10-04	4.064		2015-10-04	0		2016-10-04	0.254		2017-10-04	1.524		2017-10-04	0.7366	1.32497		2018-10-05	6.604		2019-10-05	17.78
2008-10-05	7.112		2009-10-05	23.876		2010-10-05	0		2011-10-05	0		2012-10-05	0		2013-10-05	8.89		2014-10-05	0		2015-10-05	0		2016-10-05	17.272		2017-10-05	0		2017-10-05	5.715	8.63704		2018-10-06	0.762		2019-10-06	7.112
2008-10-06	0		2009-10-06	22.098		2010-10-06	0		2011-10-06	0		2012-10-06	0		2013-10-06	0.508		2014-10-06	0		2015-10-06	0		2016-10-06	0		2017-10-06	0.508		2017-10-06	2.3114	6.95551		2018-10-07	0		2019-10-07	0
2008-10-07	31.75		2009-10-07	0		2010-10-07	0		2011-10-07	0		2012-10-07	0		2013-10-07	2.286		2014-10-07	0		2015-10-07	0		2016-10-07	27.94		2017-10-07	16.51		2017-10-07	7.8486	12.6952		2018-10-08	3.048		2019-10-08	0
2008-10-08	0.508		2009-10-08	0		2010-10-08	0		2011-10-08	0		2012-10-08	0		2013-10-08	0		2014-10-08	0		2015-10-08	8.89		2016-10-08	0		2017-10-08	0.508		2017-10-08	0.9906	2.78359		2018-10-09	8.382		2019-10-09	0
2008-10-09	0		2009-10-09	0		2010-10-09	0		2011-10-09	0		2012-10-09	0		2013-10-09	0		2014-10-09	0		2015-10-09	0		2016-10-09	0		2017-10-09	0		2017-10-09	0	0		2018-10-10	32.004		2019-10-10	6.35
2008-10-10	1.016		2009-10-10	1.524		2010-10-10	0		2011-10-10	0		2012-10-10	0.508		2013-10-10	0		2014-10-10	0		2015-10-10	0		2016-10-10	0		2017-10-10	0		2017-10-10	0.3048	0.546084		2018-10-11	0		2019-10-11	8.128
2008-10-11	0.762		2009-10-11	0		2010-10-11	0		2011-10-11	3.81		2012-10-11	0		2013-10-11	0		2014-10-11	0		2015-10-11	0		2016-10-11	0		2017-10-11	0		2017-10-11	0.4572	1.20215		2018-10-12	0		2019-10-12	0.508
2008-10-12	0		2009-10-12	3.81		2010-10-12	0		2011-10-12	0.508		2012-10-12	0		2013-10-12	5.334		2014-10-12	0		2015-10-12	0		2016-10-12	1.016		2017-10-12	0		2017-10-12	1.0668	1.91129		2018-10-13	0		2019-10-13	1.27
2008-10-13	12.446		2009-10-13	1.27		2010-10-13	0		2011-10-13	13.716		2012-10-13	0		2013-10-13	0		2014-10-13	0		2015-10-13	0.254		2016-10-13	0		2017-10-13	0		2017-10-13	2.7686	5.45749		2018-10-14	0		2019-10-14	0
2008-10-14	0		2009-10-14	0		2010-10-14	0		2011-10-14	0		2012-10-14	2.286		2013-10-14	0		2014-10-14	0.508		2015-10-14	0		2016-10-14	0		2017-10-14	0		2017-10-14	0.2794	0.722897		2018-10-15	1.524		2019-10-15	9.906
2008-10-15	0.254		2009-10-15	7.366		2010-10-15	0		2011-10-15	0		2012-10-15	0		2013-10-15	30.734		2014-10-15	0		2015-10-15	0		2016-10-15	0		2017-10-15	14.732		2017-10-15	5.3086	10.1878		2018-10-16	0		2019-10-16	0.762
2008-10-16	0		2009-10-16	2.794		2010-10-16	0		2011-10-16	0		2012-10-16	0		2013-10-16	4.318		2014-10-16	0		2015-10-16	0		2016-10-16	0		2017-10-16	0		2017-10-16	0.7112	1.54177		2018-10-17	0		2019-10-17	0
2008-10-17	0		2009-10-17	0		2010-10-17	0		2011-10-17	0		2012-10-17	0		2013-10-17	0		2014-10-17	0		2015-10-17	0		2016-10-17	0.254		2017-10-17	0		2017-10-17	0.0254	0.0803219		2018-10-18	0		2019-10-18	0
2008-10-18	0		2009-10-18	0		2010-10-18	0		2011-10-18	0		2012-10-18	0		2013-10-18	0		2014-10-18	0		2015-10-18	0		2016-10-18	13.97		2017-10-18	0		2017-10-18	1.397	4.4177		2018-10-19	0		2019-10-19	0
2008-10-19	0		2009-10-19	0		2010-10-19	0		2011-10-19	0		2012-10-19	2.032		2013-10-19	11.43		2014-10-19	0		2015-10-19	0		2016-10-19	0		2017-10-19	0		2017-10-19	1.3462	3.60018		2018-10-20	0		2019-10-20	0.762
2008-10-20	0.254		2009-10-20	0		2010-10-20	0		2011-10-20	0		2012-10-20	3.556		2013-10-20	2.794		2014-10-20	0		2015-10-20	0		2016-10-20	0		2017-10-20	0		2017-10-20	0.6604	1.33977		2018-10-21	0		2019-10-21	9.398
2008-10-21	0		2009-10-21	0.254		2010-10-21	0		2011-10-21	0		2012-10-21	0		2013-10-21	2.286		2014-10-21	0		2015-10-21	0		2016-10-21	0		2017-10-21	6.604		2017-10-21	0.9144	2.12242		2018-10-22	0		2019-10-22	28.194
2008-10-22	6.604		2009-10-22	10.16		2010-10-22	0		2011-10-22	0		2012-10-22	0		2013-10-22	0		2014-10-22	0		2015-10-22	0		2016-10-22	0		2017-10-22	3.048		2017-10-22	1.9812	3.60366		2018-10-23	0		2019-10-23	2.54
2008-10-23	0		2009-10-23	1.524		2010-10-23	0		2011-10-23	1.27		2012-10-23	4.064		2013-10-23	0.254		2014-10-23	1.778		2015-10-23	2.794		2016-10-23	0		2017-10-23	0		2017-10-23	1.1684	1.40761		2018-10-24	0		2019-10-24	0
2008-10-24	0.254		2009-10-24	12.192		2010-10-24	9.144		2011-10-24	0.762		2012-10-24	0.254		2013-10-24	0		2014-10-24	0		2015-10-24	27.178		2016-10-24	0		2017-10-24	0		2017-10-24	4.9784	8.96763		2018-10-25	0		2019-10-25	0
2008-10-25	0		2009-10-25	0.508		2010-10-25	0.508		2011-10-25	0		2012-10-25	19.05		2013-10-25	0		2014-10-25	0		2015-10-25	0		2016-10-25	0		2017-10-25	0		2017-10-25	2.0066	5.99216		2018-10-26	0		2019-10-26	0
2008-10-26	2.032		2009-10-26	0		2010-10-26	16.002		2011-10-26	0.254		2012-10-26	4.318		2013-10-26	0		2014-10-26	0		2015-10-26	0.762		2016-10-26	19.558		2017-10-26	0		2017-10-26	4.2926	7.28571		2018-10-27	3.302		2019-10-27	0
2008-10-27	0		2009-10-27	0		2010-10-27	12.7		2011-10-27	0		2012-10-27	0		2013-10-27	0		2014-10-27	0		2015-10-27	0		2016-10-27	0.762		2017-10-27	2.794		2017-10-27	1.6256	3.98959		2018-10-28	5.334		2019-10-28	0
2008-10-28	0		2009-10-28	0		2010-10-28	0.762		2011-10-28	0		2012-10-28	0		2013-10-28	0		2014-10-28	0		2015-10-28	14.986		2016-10-28	0		2017-10-28	3.048		2017-10-28	1.8796	4.70369		2018-10-29	0		2019-10-29	0
2008-10-29	0		2009-10-29	0.254		2010-10-29	0		2011-10-29	0		2012-10-29	0		2013-10-29	0		2014-10-29	0.254		2015-10-29	9.398		2016-10-29	0		2017-10-29	0		2017-10-29	0.9906	2.95595		2018-10-30	0.508		2019-10-30	0
2008-10-30	0		2009-10-30	18.542		2010-10-30	0		2011-10-30	0		2012-10-30	0		2013-10-30	2.032		2014-10-30	0		2015-10-30	0.508		2016-10-30	3.302		2017-10-30	0		2017-10-30	2.4384	5.77002		2018-10-31	0		2019-10-31	0
2008-10-31	0		2009-10-31	5.08		2010-10-31	0		2011-10-31	0		2012-10-31	0		2013-10-31	2.54		2014-10-31	0		2015-10-31	8.128		2016-10-31	0		2017-10-31	0		2017-10-31	1.5748	2.85817		2018-11-01	0		2019-11-01	0
2008-11-01	0		2009-11-01	0		2010-11-01	0		2011-11-01	0		2012-11-01	0		2013-11-01	0		2014-11-01	0		2015-11-01	0		2016-11-01	0		2017-11-01	0		2017-11-01	0	0		2018-11-02	0		2019-11-02	0.508
2008-11-02	0		2009-11-02	0		2010-11-02	0		2011-11-02	0		2012-11-02	0		2013-11-02	0		2014-11-02	0		2015-11-02	0		2016-11-02	0		2017-11-02	1.016		2017-11-02	0.1016	0.321287		2018-11-03	0		2019-11-03	0
2008-11-03	0		2009-11-03	0		2010-11-03	0		2011-11-03	0		2012-11-03	0		2013-11-03	0		2014-11-03	0		2015-11-03	0		2016-11-03	0		2017-11-03	0		2017-11-03	0	0		2018-11-04	2.54		2019-11-04	0
2008-11-04	0		2009-11-04	1.524		2010-11-04	0		2011-11-04	0		2012-11-04	0		2013-11-04	0		2014-11-04	0		2015-11-04	0		2016-11-04	0		2017-11-04	2.54		2017-11-04	0.4064	0.889605		2018-11-05	4.318		2019-11-05	0
2008-11-05	0		2009-11-05	0		2010-11-05	0		2011-11-05	0		2012-11-05	0		2013-11-05	3.81		2014-11-05	0		2015-11-05	0		2016-11-05	0		2017-11-05	2.54		2017-11-05	0.635	1.37176		2018-11-06	14.478		2019-11-06	0
2008-11-06	15.24		2009-11-06	0		2010-11-06	0		2011-11-06	0		2012-11-06	7.366		2013-11-06	6.35		2014-11-06	2.794		2015-11-06	0.762		2016-11-06	0		2017-11-06	0		2017-11-06	3.2512	5.05		2018-11-07	1.016		2019-11-07	0
2008-11-07	5.334		2009-11-07	0		2010-11-07	0		2011-11-07	0		2012-11-07	0.508		2013-11-07	0		2014-11-07	0		2015-11-07	0		2016-11-07	0		2017-11-07	0		2017-11-07	0.5842	1.67653		2018-11-08	0		2019-11-08	0
2008-11-08	1.778		2009-11-08	0		2010-11-08	0		2011-11-08	0		2012-11-08	0		2013-11-08	0		2014-11-08	0.762		2015-11-08	0		2016-11-08	0		2017-11-08	0		2017-11-08	0.254	0.586588		2018-11-09	3.302		2019-11-09	0
2008-11-09	0		2009-11-09	0		2010-11-09	0		2011-11-09	0		2012-11-09	0		2013-11-09	0		2014-11-09	0		2015-11-09	0		2016-11-09	0		2017-11-09	0		2017-11-09	0	0		2018-11-10	0		2019-11-10	1.016
2008-11-10	0		2009-11-10	0		2010-11-10	0		2011-11-10	0		2012-11-10	0		2013-11-10	0		2014-11-10	6.858		2015-11-10	0		2016-11-10	0		2017-11-10	0		2017-11-10	0.6858	2.16869		2018-11-11	0		2019-11-11	0.254
2008-11-11	1.778		2009-11-11	0		2010-11-11	5.588		2011-11-11	0		2012-11-11	0.508		2013-11-11	0		2014-11-11	5.334		2015-11-11	0		2016-11-11	0		2017-11-11	1.016		2017-11-11	1.4224	2.20849		2018-11-12	0		2019-11-12	0
2008-11-12	4.064		2009-11-12	0		2010-11-12	0		2011-11-12	0		2012-11-12	8.382		2013-11-12	0		2014-11-12	0.254		2015-11-12	56.642		2016-11-12	0		2017-11-12	0		2017-11-12	6.9342	17.6834		2018-11-13	0		2019-11-13	0
2008-11-13	2.54		2009-11-13	0		2010-11-13	10.668		2011-11-13	0		2012-11-13	0.254		2013-11-13	0		2014-11-13	0		2015-11-13	0.508		2016-11-13	0		2017-11-13	0		2017-11-13	1.397	3.35102		2018-11-14	0		2019-11-14	0.762
2008-11-14	0		2009-11-14	2.032		2010-11-14	18.796		2011-11-14	0		2012-11-14	0		2013-11-14	0		2014-11-14	0		2015-11-14	0		2016-11-14	0		2017-11-14	0.254		2017-11-14	2.1082	5.89763		2018-11-15	0		2019-11-15	0
2008-11-15	0		2009-11-15	0		2010-11-15	0		2011-11-15	0		2012-11-15	0		2013-11-15	0		2014-11-15	0		2015-11-15	0		2016-11-15	0		2017-11-15	1.778		2017-11-15	0.1778	0.562253		2018-11-16	0.254		2019-11-16	0
2008-11-16	0		2009-11-16	0		2010-11-16	0		2011-11-16	0		2012-11-16	0		2013-11-16	0		2014-11-16	2.54		2015-11-16	1.778		2016-11-16	0		2017-11-16	0		2017-11-16	0.4318	0.927863		2018-11-17	0		2019-11-17	1.524
2008-11-17	0		2009-11-17	0		2010-11-17	0.254		2011-11-17	0		2012-11-17	0		2013-11-17	1.778		2014-11-17	0		2015-11-17	22.86		2016-11-17	0		2017-11-17	0		2017-11-17	2.4892	7.17901		2018-11-18	0		2019-11-18	0
2008-11-18	0		2009-11-18	0		2010-11-18	0		2011-11-18	0		2012-11-18	0		2013-11-18	0		2014-11-18	0		2015-11-18	21.844		2016-11-18	1.778		2017-11-18	1.524		2017-11-18	2.5146	6.82652		2018-11-19	0		2019-11-19	3.048
2008-11-19	0		2009-11-19	0.508		2010-11-19	0		2011-11-19	0		2012-11-19	0		2013-11-19	0		2014-11-19	0.508		2015-11-19	6.096		2016-11-19	20.574		2017-11-19	0		2017-11-19	2.7686	6.53465		2018-11-20	0		2019-11-20	0
2008-11-20	0		2009-11-20	0		2010-11-20	0		2011-11-20	5.334		2012-11-20	0		2013-11-20	0		2014-11-20	0		2015-11-20	0		2016-11-20	0		2017-11-20	0		2017-11-20	0.5334	1.68676		2018-11-21	0		2019-11-21	14.224
2008-11-21	0		2009-11-21	0		2010-11-21	0.508		2011-11-21	0		2012-11-21	0		2013-11-21	0.254		2014-11-21	0		2015-11-21	0		2016-11-21	0		2017-11-21	0		2017-11-21	0.0762	0.171437		2018-11-22	0		2019-11-22	0
2008-11-22	0		2009-11-22	0		2010-11-22	0.762		2011-11-22	0		2012-11-22	0		2013-11-22	0		2014-11-22	0		2015-11-22	0		2016-11-22	0		2017-11-22	0		2017-11-22	0.0762	0.240966		2018-11-23	0		2019-11-23	0
2008-11-23	0		2009-11-23	0		2010-11-23	0		2011-11-23	0		2012-11-23	1.524		2013-11-23	0		2014-11-23	0		2015-11-23	0		2016-11-23	19.304		2017-11-23	0		2017-11-23	2.0828	6.06984		2018-11-24	6.858		2019-11-24	0
2008-11-24	0		2009-11-24	1.016		2010-11-24	0		2011-11-24	0		2012-11-24	0		2013-11-24	0		2014-11-24	1.016		2015-11-24	0		2016-11-24	0.762		2017-11-24	0		2017-11-24	0.2794	0.455157		2018-11-25	0		2019-11-25	0
2008-11-25	0		2009-11-25	2.794		2010-11-25	2.54		2011-11-25	0		2012-11-25	0		2013-11-25	0		2014-11-25	0		2015-11-25	0		2016-11-25	1.778		2017-11-25	0		2017-11-25	0.7112	1.17195		2018-11-26	0		2019-11-26	0
2008-11-26	0		2009-11-26	0.508		2010-11-26	0		2011-11-26	0		2012-11-26	0		2013-11-26	0		2014-11-26	0.762		2015-11-26	0		2016-11-26	0		2017-11-26	0		2017-11-26	0.127	0.274351		2018-11-27	0		2019-11-27	16.002
2008-11-27	0		2009-11-27	0		2010-11-27	0		2011-11-27	1.27		2012-11-27	0		2013-11-27	0		2014-11-27	1.778		2015-11-27	1.778		2016-11-27	0		2017-11-27	0		2017-11-27	0.4826	0.789264		2018-11-28	0		2019-11-28	0
2008-11-28	0		2009-11-28	0		2010-11-28	0		2011-11-28	0		2012-11-28	0		2013-11-28	0		2014-11-28	1.524		2015-11-28	0		2016-11-28	9.652		2017-11-28	0		2017-11-28	1.1176	3.03669		2018-11-29	3.048		2019-11-29	0
2008-11-29	0		2009-11-29	0.508		2010-11-29	0		2011-11-29	0		2012-11-29	0		2013-11-29	0		2014-11-29	0		2015-11-29	0		2016-11-29	14.224		2017-11-29	0		2017-11-29	1.4732	4.48302		2018-11-30	0		2019-11-30	5.08
2008-11-30	0.508		2009-11-30	0		2010-11-30	12.954		2011-11-30	0		2012-11-30	0		2013-11-30	0		2014-11-30	0		2015-11-30	4.064		2016-11-30	0.508		2017-11-30	0		2017-11-30	1.8034	4.11388		2018-12-01	0		2019-12-01	12.192
2008-12-01	0		2009-12-01	0		2010-12-01	0.762		2011-12-01	1.27		2012-12-01	0		2013-12-01	0		2014-12-01	0		2015-12-01	7.874		2016-12-01	1.524		2017-12-01	0		2017-12-01	1.143	2.43702		2018-12-02	3.81		2019-12-02	1.778
2008-12-02	0		2009-12-02	0		2010-12-02	0		2011-12-02	0		2012-12-02	0		2013-12-02	0		2014-12-02	0		2015-12-02	0		2016-12-02	0		2017-12-02	0		2017-12-02	0	0		2018-12-03	0		2019-12-03	0
2008-12-03	0		2009-12-03	0		2010-12-03	0		2011-12-03	0		2012-12-03	0		2013-12-03	3.81		2014-12-03	0.254		2015-12-03	0		2016-12-03	0		2017-12-03	0		2017-12-03	0.4064	1.19856		2018-12-04	0		2019-12-04	0
2008-12-04	0		2009-12-04	0		2010-12-04	11.938		2011-12-04	5.08		2012-12-04	0		2013-12-04	6.35		2014-12-04	0		2015-12-04	0		2016-12-04	3.302		2017-12-04	0		2017-12-04	2.667	4.06091		2018-12-05	0		2019-12-05	0
2008-12-05	0		2009-12-05	0		2010-12-05	0.254		2011-12-05	0		2012-12-05	0		2013-12-05	11.43		2014-12-05	0		2015-12-05	0		2016-12-05	0		2017-12-05	7.62		2017-12-05	1.9304	4.10297		2018-12-06	0.254		2019-12-06	0
2008-12-06	0.762		2009-12-06	0		2010-12-06	0.254		2011-12-06	0		2012-12-06	0		2013-12-06	0		2014-12-06	0		2015-12-06	0		2016-12-06	0.508		2017-12-06	0		2017-12-06	0.1524	0.273042		2018-12-07	0		2019-12-07	0
2008-12-07	0		2009-12-07	0		2010-12-07	0		2011-12-07	0		2012-12-07	0		2013-12-07	0		2014-12-07	0		2015-12-07	0		2016-12-07	0		2017-12-07	0.254		2017-12-07	0.0254	0.0803219		2018-12-08	0		2019-12-08	0
2008-12-08	0.254		2009-12-08	0		2010-12-08	0		2011-12-08	0		2012-12-08	0.762		2013-12-08	0.508		2014-12-08	0.254		2015-12-08	0		2016-12-08	0.254		2017-12-08	0		2017-12-08	0.2032	0.26233		2018-12-09	0		2019-12-09	1.524
2008-12-09	5.588		2009-12-09	5.334		2010-12-09	0		2011-12-09	0		2012-12-09	5.08		2013-12-09	2.032		2014-12-09	0		2015-12-09	2.286		2016-12-09	0		2017-12-09	0.254		2017-12-09	2.0574	2.41693		2018-12-10	0		2019-12-10	2.54
2008-12-10	0		2009-12-10	1.016		2010-12-10	0		2011-12-10	0		2012-12-10	29.464		2013-12-10	0.762		2014-12-10	0		2015-12-10	0		2016-12-10	0		2017-12-10	0		2017-12-10	3.1242	9.26243		2018-12-11	0		2019-12-11	0
2008-12-11	0		2009-12-11	0		2010-12-11	20.32		2011-12-11	0		2012-12-11	0		2013-12-11	0		2014-12-11	0		2015-12-11	3.556		2016-12-11	7.112		2017-12-11	3.556		2017-12-11	3.4544	6.40698		2018-12-12	0		2019-12-12	0.508
2008-12-12	0		2009-12-12	0		2010-12-12	20.32		2011-12-12	0		2012-12-12	0		2013-12-12	0		2014-12-12	0		2015-12-12	0		2016-12-12	0.254		2017-12-12	0		2017-12-12	2.0574	6.41732		2018-12-13	0		2019-12-13	1.524
2008-12-13	0		2009-12-13	0		2010-12-13	0		2011-12-13	0		2012-12-13	0		2013-12-13	0		2014-12-13	0		2015-12-13	2.794		2016-12-13	0		2017-12-13	0.762		2017-12-13	0.3556	0.889605		2018-12-14	0		2019-12-14	0.762
2008-12-14	10.16		2009-12-14	3.81		2010-12-14	0		2011-12-14	1.524		2012-12-14	0		2013-12-14	1.524		2014-12-14	0.254		2015-12-14	5.334		2016-12-14	0		2017-12-14	0		2017-12-14	2.2606	3.33		2018-12-15	0		2019-12-15	0
2008-12-15	0		2009-12-15	0		2010-12-15	0		2011-12-15	10.414		2012-12-15	5.08		2013-12-15	0		2014-12-15	0.762		2015-12-15	6.096		2016-12-15	0		2017-12-15	0		2017-12-15	2.2352	3.68237		2018-12-16	0		2019-12-16	0
2008-12-16	0.762		2009-12-16	0		2010-12-16	0		2011-12-16	0		2012-12-16	5.842		2013-12-16	0		2014-12-16	5.842		2015-12-16	3.81		2016-12-16	0.762		2017-12-16	1.27		2017-12-16	1.8288	2.40608		2018-12-17	0		2019-12-17	0
2008-12-17	2.794		2009-12-17	0		2010-12-17	0		2011-12-17	0		2012-12-17	0		2013-12-17	1.524		2014-12-17	0		2015-12-17	5.08		2016-12-17	7.112		2017-12-17	0		2017-12-17	1.651	2.56597		2018-12-18	0		2019-12-18	0
2008-12-18	0		2009-12-18	0		2010-12-18	0		2011-12-18	0		2012-12-18	0		2013-12-18	0		2014-12-18	0		2015-12-18	0		2016-12-18	0		2017-12-18	0		2017-12-18	0	0		2018-12-19	0		2019-12-19	0
2008-12-19	0		2009-12-19	0		2010-12-19	0		2011-12-19	0		2012-12-19	0		2013-12-19	0		2014-12-19	0.254		2015-12-19	0		2016-12-19	0		2017-12-19	0		2017-12-19	0.0254	0.0803219		2018-12-20	0		2019-12-20	0
2008-12-20	6.35		2009-12-20	1.016		2010-12-20	0		2011-12-20	0		2012-12-20	1.016		2013-12-20	1.778		2014-12-20	0		2015-12-20	0		2016-12-20	0		2017-12-20	0		2017-12-20	1.016	1.97838		2018-12-21	0		2019-12-21	0
2008-12-21	1.27		2009-12-21	0		2010-12-21	10.16		2011-12-21	0		2012-12-21	0		2013-12-21	0		2014-12-21	0		2015-12-21	0		2016-12-21	0		2017-12-21	0.254		2017-12-21	1.1684	3.18419		2018-12-22	0		2019-12-22	0
2008-12-22	0		2009-12-22	0.762		2010-12-22	0		2011-12-22	0.254		2012-12-22	0		2013-12-22	0		2014-12-22	6.604		2015-12-22	0.508		2016-12-22	0		2017-12-22	0		2017-12-22	0.8128	2.05236		2018-12-23	0.762		2019-12-23	0
2008-12-23	0		2009-12-23	0		2010-12-23	0		2011-12-23	0		2012-12-23	0		2013-12-23	1.27		2014-12-23	2.54		2015-12-23	2.794		2016-12-23	0		2017-12-23	0		2017-12-23	0.6604	1.13086		2018-12-24	0		2019-12-24	0
2008-12-24	0		2009-12-24	13.208		2010-12-24	8.128		2011-12-24	0		2012-12-24	0		2013-12-24	0		2014-12-24	0.762		2015-12-24	6.096		2016-12-24	1.524		2017-12-24	0		2017-12-24	2.9718	4.62198		2018-12-25	0		2019-12-25	0
2008-12-25	0		2009-12-25	12.192		2010-12-25	0.254		2011-12-25	0		2012-12-25	0		2013-12-25	3.048		2014-12-25	0		2015-12-25	0		2016-12-25	0		2017-12-25	0		2017-12-25	1.5494	3.85852		2018-12-26	0		2019-12-26	0
2008-12-26	0		2009-12-26	7.874		2010-12-26	0		2011-12-26	0		2012-12-26	0		2013-12-26	0		2014-12-26	0.254		2015-12-26	2.54		2016-12-26	28.702		2017-12-26	0		2017-12-26	3.937	9.05122		2018-12-27	11.43		2019-12-27	0
2008-12-27	0		2009-12-27	0		2010-12-27	0		2011-12-27	0		2012-12-27	0		2013-12-27	0		2014-12-27	7.366		2015-12-27	0		2016-12-27	0		2017-12-27	0		2017-12-27	0.7366	2.32933		2018-12-28	17.272		2019-12-28	1.016
2008-12-28	0		2009-12-28	0		2010-12-28	0		2011-12-28	0		2012-12-28	2.54		2013-12-28	0		2014-12-28	0		2015-12-28	0		2016-12-28	0		2017-12-28	1.27		2017-12-28	0.381	0.857185		2018-12-29	0		2019-12-29	27.178
2008-12-29	0		2009-12-29	0		2010-12-29	0		2011-12-29	0		2012-12-29	0.254		2013-12-29	0		2014-12-29	0		2015-12-29	5.08		2016-12-29	0		2017-12-29	0.254		2017-12-29	0.5588	1.59209		2018-12-30	0		2019-12-30	1.524
2008-12-30	0.762		2009-12-30	0		2010-12-30	1.016		2011-12-30	0		2012-12-30	0		2013-12-30	0		2014-12-30	0		2015-12-30	0.254		2016-12-30	0		2017-12-30	0.254		2017-12-30	0.2286	0.368081		2018-12-31	0		2019-12-31	10.922
2008-12-31	0		2009-12-31	0.762		2010-12-31	8.382		2011-12-31	0		2012-12-31	0		2013-12-31	1.27		2014-12-31	0		2015-12-31	0		2016-12-31	0		2017-12-31	0		2017-12-31	1.0414	2.61632			0			0

## Sheet: Temp data
Date	Maximum Temperature degrees (F)	Minimum Temperature degrees (F)		Date	Maximum Temperature degrees (F)	Minimum Temperature degrees (F)		Date	Maximum Temperature degrees (F)	Minimum Temperature degrees (F)		Date	Maximum Temperature degrees (F)	Minimum Temperature degrees (F)		Date	Maximum Temperature degrees (F)	Minimum Temperature degrees (F)		Date	Maximum Temperature degrees (F)	Minimum Temperature degrees (F)		Date	Maximum Temperature degrees (F)	Minimum Temperature degrees (F)		Date	Maximum Temperature degrees (F)	Minimum Temperature degrees (F)		Date	Maximum Temperature degrees (F)	Minimum Temperature degrees (F)		Date	Maximum Temperature degrees (F)	Minimum Temperature degrees (F)		Date	Maximum Temperature degrees (F)	Minimum Temperature degrees (F)		Date	Maximum Temperature degrees (F)	Minimum Temperature degrees (F)		Date	Maximum Temperature degrees (F)
2001-01-01	-8.33333	-15.5556		2002-01-01	-9.44444	-13.3333		2003-01-01	-5	-8.33333		2004-01-01	0	-10		2005-01-01	-5	-11.1111		2006-01-01	-0.555556	-5.55556		2007-01-01	0	-6.11111		2008-01-01	-8.33333	-18.3333		2009-01-01	-1.11111	-16.1111		2010-01-01	-12.7778	-17.7778		2011-01-01	-5	-17.7778		2012-01-01	5	-3.33333		2013-01-01	-11.1111
2001-01-02	-7.77778	-17.7778		2002-01-02	-7.77778	-17.7778		2003-01-02	-1.11111	-10		2004-01-02	2.22222	-6.11111		2005-01-02	-2.22222	-9.44444		2006-01-02	0	-1.11111		2007-01-02	2.22222	-7.77778		2008-01-02	-10	-21.1111		2009-01-02	-5	-18.3333		2010-01-02	-15	-27.7778		2011-01-02	-13.8889	-18.8889		2012-01-02	-2.77778	-9.44444		2013-01-02	-7.77778
2001-01-03	-3.33333	-9.44444		2002-01-03	-3.33333	-15.5556		2003-01-03	-2.22222	-11.1111		2004-01-03	1.66667	-12.7778		2005-01-03	-9.44444	-16.1111		2006-01-03	1.66667	-0.555556		2007-01-03	4.44444	-1.66667		2008-01-03	-2.77778	-16.1111		2009-01-03	-4.44444	-12.2222		2010-01-03	-18.8889	-27.7778		2011-01-03	-10	-18.8889		2012-01-03	-8.33333	-13.8889		2013-01-03	-6.66667
2001-01-04	3.88889	-8.33333		2002-01-04	0.555556	-7.22222		2003-01-04	1.11111	-5.55556		2004-01-04	-9.44444	-16.6667		2005-01-04	-9.44444	-12.2222		2006-01-04	1.11111	-0.555556		2007-01-04	5	0.555556		2008-01-04	-0.555556	-10		2009-01-04	-4.44444	-18.8889		2010-01-04	-14.4444	-26.6667		2011-01-04	-7.77778	-20.5556		2012-01-04	-2.77778	-12.7778		2013-01-04	-7.77778
2001-01-05	4.44444	-5		2002-01-05	1.11111	-3.88889		2003-01-05	0.555556	-2.77778		2004-01-05	-13.3333	-21.6667		2005-01-05	-11.1111	-18.3333		2006-01-05	0	-2.77778		2007-01-05	3.33333	0.555556		2008-01-05	1.11111	-5.55556		2009-01-05	-3.88889	-20		2010-01-05	-14.4444	-25		2011-01-05	-11.1111	-21.1111		2012-01-05	2.77778	-4.44444		2013-01-05	-0.555556
2001-01-06	3.33333	-9.44444		2002-01-06	-0.555556	-9.44444		2003-01-06	-0.555556	-6.11111		2004-01-06	-11.1111	-21.1111		2005-01-06	-8.88889	-15.5556		2006-01-06	-2.22222	-6.11111		2007-01-06	2.22222	-3.33333		2008-01-06	5.55556	0		2009-01-06	-2.77778	-8.88889		2010-01-06	-13.3333	-23.8889		2011-01-06	-5	-14.4444		2012-01-06	7.77778	-2.77778		2013-01-06	-3.33333
2001-01-07	2.77778	-9.44444		2002-01-07	-2.22222	-15		2003-01-07	11.6667	-5		2004-01-07	-6.11111	-15		2005-01-07	-6.66667	-13.8889		2006-01-07	2.22222	-3.88889		2007-01-07	2.77778	-1.66667		2008-01-07	4.44444	-2.22222		2009-01-07	-5.55556	-13.8889		2010-01-07	-10	-19.4444		2011-01-07	-8.88889	-14.4444		2012-01-07	7.22222	-3.88889		2013-01-07	-2.22222
2001-01-08	-5	-8.88889		2002-01-08	8.33333	-3.33333		2003-01-08	12.7778	0		2004-01-08	-7.22222	-13.3333		2005-01-08	-6.66667	-12.7778		2006-01-08	1.11111	-1.66667		2007-01-08	0.555556	-7.77778		2008-01-08	1.66667	-2.22222		2009-01-08	-8.88889	-19.4444		2010-01-08	-13.8889	-18.8889		2011-01-08	-10.5556	-17.2222		2012-01-08	1.11111	-7.22222		2013-01-08	2.22222
2001-01-09	-1.11111	-12.7778		2002-01-09	8.88889	3.88889		2003-01-09	9.44444	-4.44444		2004-01-09	-4.44444	-10.5556		2005-01-09	-2.22222	-10		2006-01-09	-1.11111	-6.11111		2007-01-09	-1.66667	-8.88889		2008-01-09	-0.555556	-12.2222		2009-01-09	-8.33333	-15.5556		2010-01-09	-14.4444	-24.4444		2011-01-09	-12.7778	-21.6667		2012-01-09	3.88889	-7.22222		2013-01-09	0.555556
2001-01-10	3.88889	-3.88889		2002-01-10	6.66667	0.555556		2003-01-10	-4.44444	-13.3333		2004-01-10	-2.77778	-6.66667		2005-01-10	-4.44444	-13.8889		2006-01-10	0.555556	-9.44444		2007-01-10	2.77778	-10.5556		2008-01-10	2.22222	-2.77778		2009-01-10	-6.66667	-16.6667		2010-01-10	-13.8889	-25		2011-01-10	-9.44444	-22.2222		2012-01-10	8.88889	-1.66667		2013-01-10	0.555556
2001-01-11	2.22222	-3.88889		2002-01-11	6.66667	-2.77778		2003-01-11	-10	-18.8889		2004-01-11	1.66667	-5		2005-01-11	-4.44444	-10.5556		2006-01-11	3.33333	-5		2007-01-11	3.33333	-1.66667		2008-01-11	0	-7.22222		2009-01-11	-8.33333	-12.7778		2010-01-11	-10	-14.4444		2011-01-11	-6.66667	-10.5556		2012-01-11	10.5556	-1.66667		2013-01-11	3.33333
2001-01-12	1.66667	-2.22222		2002-01-12	4.44444	-1.11111		2003-01-12	0.555556	-16.6667		2004-01-12	1.11111	-8.33333		2005-01-12	-0.555556	-5.55556		2006-01-12	6.66667	-1.66667		2007-01-12	-1.66667	-16.1111		2008-01-12	-2.77778	-6.66667		2009-01-12	-10	-15.5556		2010-01-12	-6.11111	-16.6667		2011-01-12	-5.55556	-13.3333		2012-01-12	2.77778	-12.7778		2013-01-12	4.44444
2001-01-13	0.555556	-3.88889		2002-01-13	1.11111	-3.88889		2003-01-13	-3.33333	-18.8889		2004-01-13	-1.11111	-10.5556		2005-01-13	-2.22222	-20.5556		2006-01-13	2.22222	-6.66667		2007-01-13	-11.6667	-18.3333		2008-01-13	-3.88889	-7.77778		2009-01-13	-10.5556	-28.3333		2010-01-13	-5.55556	-16.1111		2011-01-13	-6.66667	-17.7778		2012-01-13	-10.5556	-13.3333		2013-01-13	-8.88889
2001-01-14	1.11111	-0.555556		2002-01-14	0.555556	-3.88889		2003-01-14	-11.1111	-18.8889		2004-01-14	0	-7.77778		2005-01-14	-17.2222	-26.1111		2006-01-14	0	-8.88889		2007-01-14	-6.66667	-11.6667		2008-01-14	-6.11111	-18.3333		2009-01-14	-19.4444	-22.2222		2010-01-14	-2.77778	-8.88889		2011-01-14	-9.44444	-16.1111		2012-01-14	-11.6667	-15		2013-01-14	-13.8889
2001-01-15	0	-2.77778		2002-01-15	-2.22222	-6.11111		2003-01-15	-7.77778	-19.4444		2004-01-15	-3.33333	-13.3333		2005-01-15	-16.6667	-23.8889		2006-01-15	3.88889	-1.11111		2007-01-15	-8.88889	-14.4444		2008-01-15	-5.55556	-19.4444		2009-01-15	-20	-30		2010-01-15	-1.11111	-10.5556		2011-01-15	-8.33333	-14.4444		2012-01-15	-5.55556	-13.8889		2013-01-15	-10.5556
2001-01-16	-2.22222	-9.44444		2002-01-16	-5.55556	-9.44444		2003-01-16	-5	-12.2222		2004-01-16	-2.22222	-8.33333		2005-01-16	-15	-22.2222		2006-01-16	2.77778	-2.22222		2007-01-16	-10.5556	-21.6667		2008-01-16	-4.44444	-7.77778		2009-01-16	-15.5556	-30.5556		2010-01-16	-2.22222	-9.44444		2011-01-16	-10	-17.2222		2012-01-16	2.77778	-7.22222		2013-01-16	-1.66667
2001-01-17	-6.11111	-15		2002-01-17	-7.22222	-11.1111		2003-01-17	-7.22222	-17.7778		2004-01-17	0.555556	-3.88889		2005-01-17	-13.8889	-25.5556		2006-01-17	-0.555556	-9.44444		2007-01-17	-2.22222	-17.7778		2008-01-17	-7.22222	-16.6667		2009-01-17	-6.66667	-17.7778		2010-01-17	1.11111	-8.33333		2011-01-17	-7.22222	-17.2222		2012-01-17	-1.11111	-11.6667		2013-01-17	1.11111
2001-01-18	-1.66667	-8.88889		2002-01-18	-7.77778	-18.3333		2003-01-18	-6.11111	-13.3333		2004-01-18	-3.88889	-21.6667		2005-01-18	-3.33333	-20.5556		2006-01-18	-2.77778	-10		2007-01-18	-2.77778	-10		2008-01-18	-11.6667	-19.4444		2009-01-18	-2.77778	-13.3333		2010-01-18	2.22222	-6.66667		2011-01-18	-5	-13.8889		2012-01-18	-10	-17.2222		2013-01-18	-6.11111
2001-01-19	-4.44444	-20		2002-01-19	-0.555556	-13.8889		2003-01-19	-5	-17.2222		2004-01-19	-13.3333	-21.6667		2005-01-19	2.77778	-8.88889		2006-01-19	-3.33333	-5.55556		2007-01-19	-3.33333	-11.1111		2008-01-19	-17.7778	-26.1111		2009-01-19	-5.55556	-15		2010-01-19	0	-12.7778		2011-01-19	-12.7778	-17.2222		2012-01-19	-4.44444	-25		2013-01-19	4.44444
2001-01-20	-6.66667	-20		2002-01-20	-1.11111	-8.33333		2003-01-20	-7.77778	-16.1111		2004-01-20	-7.77778	-15.5556		2005-01-20	-6.11111	-9.44444		2006-01-20	-0.555556	-4.44444		2007-01-20	-3.88889	-16.1111		2008-01-20	-16.1111	-25.5556		2009-01-20	-5	-13.3333		2010-01-20	-6.11111	-8.33333		2011-01-20	-11.6667	-20		2012-01-20	-16.6667	-25		2013-01-20	2.22222
2001-01-21	-5	-17.7778		2002-01-21	0	-9.44444		2003-01-21	-12.2222	-20		2004-01-21	-1.11111	-13.8889		2005-01-21	-5.55556	-7.77778		2006-01-21	-0.555556	-10		2007-01-21	-1.66667	-7.77778		2008-01-21	-13.3333	-18.3333		2009-01-21	-1.11111	-9.44444		2010-01-21	-3.33333	-6.11111		2011-01-21	-13.8889	-30		2012-01-21	-12.7778	-18.8889		2013-01-21	-13.8889
2001-01-22	0	-15.5556		2002-01-22	7.22222	-3.88889		2003-01-22	-13.3333	-20.5556		2004-01-22	-13.8889	-24.4444		2005-01-22	-4.44444	-14.4444		2006-01-22	-0.555556	-7.77778		2007-01-22	-3.88889	-8.33333		2008-01-22	-12.7778	-20		2009-01-22	-0.555556	-12.2222		2010-01-22	-1.66667	-4.44444		2011-01-22	-15.5556	-28.8889		2012-01-22	-5.55556	-18.8889		2013-01-22	-20.5556
2001-01-23	0	-7.77778		2002-01-23	4.44444	-5		2003-01-23	-15	-25.5556		2004-01-23	-11.6667	-16.6667		2005-01-23	-5.55556	-17.2222		2006-01-23	-2.22222	-14.4444		2007-01-23	-5	-8.33333		2008-01-23	-13.8889	-20		2009-01-23	-5.55556	-14.4444		2010-01-23	0.555556	-2.22222		2011-01-23	-16.6667	-24.4444		2012-01-23	-3.88889	-6.66667		2013-01-23	-13.8889
2001-01-24	-3.33333	-10.5556		2002-01-24	1.66667	-12.2222		2003-01-24	-10.5556	-17.7778		2004-01-24	-8.33333	-18.3333		2005-01-24	2.22222	-8.33333		2006-01-24	3.88889	-2.22222		2007-01-24	-3.88889	-8.88889		2008-01-24	-12.7778	-25.5556		2009-01-24	-14.4444	-24.4444		2010-01-24	1.66667	0		2011-01-24	-11.1111	-24.4444		2012-01-24	-3.33333	-10.5556		2013-01-24	-10
2001-01-25	-3.88889	-17.7778		2002-01-25	8.33333	-2.22222		2003-01-25	-10	-12.2222		2004-01-25	-8.33333	-12.2222		2005-01-25	6.11111	-3.88889		2006-01-25	0.555556	-7.77778		2007-01-25	-3.88889	-13.3333		2008-01-25	-7.22222	-17.7778		2009-01-25	-13.3333	-21.6667		2010-01-25	0.555556	-5.55556		2011-01-25	-4.44444	-11.1111		2012-01-25	-5	-10.5556		2013-01-25	-9.44444
2001-01-26	-3.88889	-9.44444		2002-01-26	9.44444	-1.11111		2003-01-26	-12.2222	-22.7778		2004-01-26	-6.66667	-9.44444		2005-01-26	5	-7.22222		2006-01-26	6.66667	-6.11111		2007-01-26	3.88889	-8.33333		2008-01-26	-2.77778	-8.33333		2009-01-26	-13.8889	-23.3333		2010-01-26	-5.55556	-12.7778		2011-01-26	-8.33333	-13.3333		2012-01-26	0	-5		2013-01-26	-8.33333
2001-01-27	-2.22222	-17.7778		2002-01-27	7.22222	-3.88889		2003-01-27	-4.44444	-20.5556		2004-01-27	-7.77778	-17.7778		2005-01-27	-3.88889	-15.5556		2006-01-27	8.88889	5		2007-01-27	3.33333	-13.3333		2008-01-27	3.33333	-11.1111		2009-01-27	-10.5556	-21.1111		2010-01-27	-12.7778	-16.6667		2011-01-27	-3.88889	-8.88889		2012-01-27	3.33333	-7.22222		2013-01-27	-3.88889
2001-01-28	-2.77778	-11.1111		2002-01-28	-0.555556	-8.33333		2003-01-28	-2.77778	-6.11111		2004-01-28	-13.3333	-23.8889		2005-01-28	-2.77778	-10		2006-01-28	5.55556	-2.22222		2007-01-28	-11.6667	-20		2008-01-28	6.66667	-2.22222		2009-01-28	-8.33333	-19.4444		2010-01-28	-12.7778	-18.8889		2011-01-28	-3.33333	-6.11111		2012-01-28	1.11111	-7.77778		2013-01-28	-0.555556
2001-01-29	-1.11111	-12.7778		2002-01-29	-6.66667	-10.5556		2003-01-29	-6.11111	-18.3333		2004-01-29	-22.2222	-27.7778		2005-01-29	-1.11111	-4.44444		2006-01-29	1.66667	-0.555556		2007-01-29	-7.22222	-15		2008-01-29	3.88889	-21.6667		2009-01-29	-7.77778	-12.7778		2010-01-29	-15	-21.1111		2011-01-29	0.555556	-5.55556		2012-01-29	-3.33333	-11.1111		2013-01-29	0
2001-01-30	2.22222	-1.11111		2002-01-30	-6.11111	-11.6667		2003-01-30	-2.22222	-13.3333		2004-01-30	-21.1111	-31.6667		2005-01-30	1.66667	-2.77778		2006-01-30	2.77778	-3.33333		2007-01-30	-10.5556	-17.7778		2008-01-30	-18.3333	-26.1111		2009-01-30	-8.88889	-21.6667		2010-01-30	-12.7778	-21.6667		2011-01-30	-3.33333	-10.5556		2012-01-30	-5	-12.2222		2013-01-30	1.11111
2001-01-31	0.555556	-5		2002-01-31	-3.88889	-7.77778		2003-01-31	-0.555556	-2.22222		2004-01-31	-15.5556	-27.2222		2005-01-31	1.66667	-1.66667		2006-01-31	1.66667	-5		2007-01-31	-7.77778	-16.6667		2008-01-31	-10	-20.5556		2009-01-31	7.77778	-10		2010-01-31	-7.77778	-17.7778		2011-01-31	-7.22222	-10.5556		2012-01-31	5.55556	-5.55556		2013-01-31	-6.66667
2001-02-01	-3.33333	-21.1111		2002-02-01	-2.77778	-11.1111		2003-02-01	1.66667	-2.22222		2004-02-01	-8.33333	-15.5556		2005-02-01	2.22222	-0.555556		2006-02-01	1.11111	-3.88889		2007-02-01	-7.77778	-19.4444		2008-02-01	-2.77778	-13.8889		2009-02-01	6.11111	-4.44444		2010-02-01	-9.44444	-16.1111		2011-02-01	-7.22222	-16.1111		2012-02-01	7.77778	-1.66667		2013-02-01	-17.2222
2001-02-02	-16.6667	-25		2002-02-02	-1.11111	-11.6667		2003-02-02	1.66667	-0.555556		2004-02-02	-5	-8.88889		2005-02-02	6.11111	-2.77778		2006-02-02	6.66667	-3.88889		2007-02-02	-12.2222	-22.2222		2008-02-02	-1.11111	-5		2009-02-02	-1.11111	-16.6667		2010-02-02	-10	-13.8889		2011-02-02	-11.1111	-20		2012-02-02	1.11111	-1.66667		2013-02-02	-16.6667
2001-02-03	-6.66667	-17.7778		2002-02-03	-0.555556	-8.33333		2003-02-03	0	-4.44444		2004-02-03	-6.11111	-20.5556		2005-02-03	8.88889	0.555556		2006-02-03	4.44444	-8.33333		2007-02-03	-13.3333	-25.5556		2008-02-03	-3.33333	-10		2009-02-03	-13.3333	-21.1111		2010-02-03	-6.66667	-17.7778		2011-02-03	-12.7778	-21.1111		2012-02-03	0.555556	-1.66667		2013-02-03	-12.2222
2001-02-04	-5	-7.22222		2002-02-04	-5.55556	-18.3333		2003-02-04	-4.44444	-18.8889		2004-02-04	-11.6667	-25.5556		2005-02-04	11.1111	1.66667		2006-02-04	-6.11111	-15		2007-02-04	-21.1111	-26.6667		2008-02-04	-0.555556	-6.11111		2009-02-04	-8.33333	-22.2222		2010-02-04	-6.11111	-18.3333		2011-02-04	-7.22222	-15		2012-02-04	0.555556	-5.55556		2013-02-04	-11.1111
2001-02-05	-1.66667	-10		2002-02-05	0	-11.1111		2003-02-05	-8.33333	-19.4444		2004-02-05	-3.88889	-12.2222		2005-02-05	11.1111	1.66667		2006-02-05	-3.88889	-14.4444		2007-02-05	-17.2222	-28.3333		2008-02-05	0	-5		2009-02-05	2.77778	-12.7778		2010-02-05	-2.77778	-6.11111		2011-02-05	1.11111	-11.1111		2012-02-05	1.11111	-5		2013-02-05	-5
2001-02-06	0.555556	-10.5556		2002-02-06	5.55556	-6.11111		2003-02-06	-8.88889	-16.1111		2004-02-06	-2.77778	-7.77778		2005-02-06	8.88889	-5		2006-02-06	-3.33333	-12.2222		2007-02-06	-13.3333	-23.3333		2008-02-06	-1.66667	-7.22222		2009-02-06	5	-8.88889		2010-02-06	-0.555556	-6.11111		2011-02-06	-2.77778	-10.5556		2012-02-06	-1.66667	-3.88889		2013-02-06	-2.77778
2001-02-07	-2.22222	-11.1111		2002-02-07	5.55556	-3.33333		2003-02-07	-7.77778	-25.5556		2004-02-07	-2.22222	-12.2222		2005-02-07	-5	-12.2222		2006-02-07	-1.11111	-8.33333		2007-02-07	-15	-23.3333		2008-02-07	-4.44444	-13.8889		2009-02-07	3.88889	-2.77778		2010-02-07	-4.44444	-8.88889		2011-02-07	-2.22222	-12.2222		2012-02-07	6.11111	-4.44444		2013-02-07	-4.44444
2001-02-08	-3.33333	-6.11111		2002-02-08	10	-2.22222		2003-02-08	-5	-15		2004-02-08	-6.11111	-15		2005-02-08	-5	-10.5556		2006-02-08	-2.77778	-12.7778		2007-02-08	-12.7778	-23.8889		2008-02-08	-2.22222	-8.33333		2009-02-08	2.77778	-8.88889		2010-02-08	0.555556	-10		2011-02-08	-12.2222	-24.4444		2012-02-08	-2.77778	-12.2222		2013-02-08	-3.33333
2001-02-09	-3.88889	-11.1111		2002-02-09	7.77778	0.555556		2003-02-09	-5.55556	-20.5556		2004-02-09	-2.77778	-10.5556		2005-02-09	-5	-8.33333		2006-02-09	-4.44444	-12.2222		2007-02-09	-13.3333	-22.2222		2008-02-09	-4.44444	-15		2009-02-09	5	-1.66667		2010-02-09	-4.44444	-7.22222		2011-02-09	-15.5556	-24.4444		2012-02-09	-0.555556	-12.2222		2013-02-09	-3.88889
2001-02-10	-9.44444	-23.8889		2002-02-10	1.11111	-5.55556		2003-02-10	-6.11111	-22.7778		2004-02-10	-3.33333	-13.8889		2005-02-10	-2.22222	-11.6667		2006-02-10	-0.555556	-6.11111		2007-02-10	-11.6667	-23.8889		2008-02-10	-15	-25.5556		2009-02-10	7.77778	2.22222		2010-02-10	-3.88889	-16.6667		2011-02-10	-13.8889	-25		2012-02-10	2.77778	-13.3333		2013-02-10	-1.11111
2001-02-11	-8.88889	-19.4444		2002-02-11	4.44444	-6.11111		2003-02-11	-8.88889	-22.2222		2004-02-11	-4.44444	-10.5556		2005-02-11	8.33333	-3.88889		2006-02-11	-2.77778	-6.11111		2007-02-11	-2.22222	-15.5556		2008-02-11	-13.8889	-22.7778		2009-02-11	3.33333	0		2010-02-11	-6.11111	-18.8889		2011-02-11	-10.5556	-24.4444		2012-02-11	-9.44444	-18.3333		2013-02-11	0
2001-02-12	-3.33333	-9.44444		2002-02-12	5.55556	-3.33333		2003-02-12	-11.1111	-20.5556		2004-02-12	-7.22222	-13.8889		2005-02-12	11.1111	-3.33333		2006-02-12	-5	-12.2222		2007-02-12	-5.55556	-13.8889		2008-02-12	-8.33333	-15.5556		2009-02-12	0.555556	-3.33333		2010-02-12	-3.33333	-18.3333		2011-02-12	-1.11111	-18.8889		2012-02-12	-7.22222	-18.3333		2013-02-12	-3.88889
2001-02-13	-2.22222	-13.3333		2002-02-13	7.22222	-8.88889		2003-02-13	-3.33333	-13.8889		2004-02-13	-1.11111	-13.8889		2005-02-13	8.33333	1.66667		2006-02-13	-1.66667	-12.7778		2007-02-13	-7.22222	-13.3333		2008-02-13	-3.88889	-12.2222		2009-02-13	-2.77778	-7.77778		2010-02-13	-2.77778	-16.1111		2011-02-13	2.77778	-6.66667		2012-02-13	-1.11111	-13.8889		2013-02-13	1.11111
2001-02-14	-3.33333	-17.2222		2002-02-14	8.33333	0		2003-02-14	-3.88889	-12.7778		2004-02-14	-2.22222	-12.7778		2005-02-14	5	-0.555556		2006-02-14	3.33333	-8.33333		2007-02-14	-8.88889	-19.4444		2008-02-14	-7.22222	-12.7778		2009-02-14	-5.55556	-12.7778		2010-02-14	-3.33333	-13.8889		2011-02-14	8.33333	0.555556		2012-02-14	-1.11111	-6.66667		2013-02-14	2.77778
2001-02-15	-6.66667	-21.1111		2002-02-15	6.66667	-1.66667		2003-02-15	-6.66667	-16.1111		2004-02-15	-8.33333	-22.7778		2005-02-15	4.44444	-4.44444		2006-02-15	2.77778	-14.4444		2007-02-15	-10.5556	-21.1111		2008-02-15	-11.6667	-22.7778		2009-02-15	-3.88889	-14.4444		2010-02-15	-5	-12.7778		2011-02-15	2.77778	-0.555556		2012-02-15	0	-5.55556		2013-02-15	-2.22222
2001-02-16	-8.33333	-15.5556		2002-02-16	5.55556	0.555556		2003-02-16	-4.44444	-18.3333		2004-02-16	-4.44444	-15		2005-02-16	-1.66667	-8.88889		2006-02-16	-8.33333	-12.2222		2007-02-16	-6.66667	-18.3333		2008-02-16	2.77778	-14.4444		2009-02-16	3.33333	-8.88889		2010-02-16	-2.22222	-8.88889		2011-02-16	5	-3.33333		2012-02-16	2.77778	-6.11111		2013-02-16	-8.88889
2001-02-17	-11.6667	-22.7778		2002-02-17	6.11111	-6.66667		2003-02-17	0	-12.2222		2004-02-17	2.22222	-11.1111		2005-02-17	-8.33333	-12.7778		2006-02-17	-8.88889	-23.3333		2007-02-17	-4.44444	-11.6667		2008-02-17	1.66667	-7.22222		2009-02-17	3.33333	-4.44444		2010-02-17	1.11111	-8.88889		2011-02-17	10.5556	-2.77778		2012-02-17	4.44444	-3.88889		2013-02-17	-7.22222
2001-02-18	-2.77778	-20		2002-02-18	10	2.77778		2003-02-18	-0.555556	-6.11111		2004-02-18	7.22222	-6.11111		2005-02-18	-3.88889	-17.2222		2006-02-18	-12.2222	-25.5556		2007-02-18	-5	-11.6667		2008-02-18	1.11111	-17.7778		2009-02-18	3.33333	-8.33333		2010-02-18	2.22222	-11.6667		2011-02-18	6.66667	-7.22222		2012-02-18	4.44444	-8.88889		2013-02-18	-1.66667
2001-02-19	-2.22222	-6.11111		2002-02-19	6.66667	3.33333		2003-02-19	3.33333	-9.44444		2004-02-19	5	-1.11111		2005-02-19	-3.33333	-13.3333		2006-02-19	-5.55556	-16.6667		2007-02-19	5.55556	-7.22222		2008-02-19	-11.6667	-23.3333		2009-02-19	-8.33333	-16.6667		2010-02-19	1.66667	-15		2011-02-19	-5	-13.3333		2012-02-19	2.22222	-8.88889		2013-02-19	0
2001-02-20	-3.88889	-15		2002-02-20	3.33333	-3.33333		2003-02-20	7.77778	-1.11111		2004-02-20	1.66667	-1.11111		2005-02-20	1.11111	-6.66667		2006-02-20	0.555556	-12.2222		2007-02-20	5	-7.77778		2008-02-20	-13.3333	-24.4444		2009-02-20	-3.88889	-15.5556		2010-02-20	1.66667	-14.4444		2011-02-20	-3.33333	-13.3333		2012-02-20	6.11111	-6.11111		2013-02-20	-13.8889
2001-02-21	-9.44444	-22.7778		2002-02-21	0	-6.66667		2003-02-21	7.22222	-3.88889		2004-02-21	3.33333	-1.11111		2005-02-21	0	-12.7778		2006-02-21	0	-13.3333		2007-02-21	8.33333	1.11111		2008-02-21	-7.77778	-22.7778		2009-02-21	-5.55556	-9.44444		2010-02-21	0	-11.1111		2011-02-21	-3.88889	-6.11111		2012-02-21	5.55556	-2.22222		2013-02-21	-10
2001-02-22	-6.11111	-15.5556		2002-02-22	2.22222	-10		2003-02-22	-3.88889	-11.1111		2004-02-22	1.66667	-3.88889		2005-02-22	-2.22222	-13.8889		2006-02-22	2.77778	-7.22222		2007-02-22	7.22222	-7.77778		2008-02-22	-1.66667	-13.8889		2009-02-22	-7.77778	-17.7778		2010-02-22	-1.66667	-10.5556		2011-02-22	-6.11111	-16.6667		2012-02-22	1.11111	-7.22222		2013-02-22	-6.66667
2001-02-23	-5.55556	-17.2222		2002-02-23	10.5556	1.11111		2003-02-23	-7.22222	-16.6667		2004-02-23	1.66667	-0.555556		2005-02-23	-0.555556	-14.4444		2006-02-23	2.22222	-10		2007-02-23	-0.555556	-5		2008-02-23	0	-12.2222		2009-02-23	-5.55556	-18.8889		2010-02-23	-0.555556	-12.7778		2011-02-23	-3.33333	-13.8889		2012-02-23	0.555556	-6.66667		2013-02-23	-3.88889
2001-02-24	0.555556	-8.88889		2002-02-24	10.5556	-2.77778		2003-02-24	-12.2222	-20.5556		2004-02-24	3.88889	-4.44444		2005-02-24	-1.66667	-7.22222		2006-02-24	5	-10.5556		2007-02-24	-1.66667	-4.44444		2008-02-24	3.88889	-8.33333		2009-02-24	4.44444	-7.77778		2010-02-24	-5.55556	-18.3333		2011-02-24	0	-6.66667		2012-02-24	2.77778	-3.88889		2013-02-24	-1.11111
2001-02-25	0.555556	-6.11111		2002-02-25	-2.77778	-10		2003-02-25	-7.22222	-20		2004-02-25	1.66667	-2.77778		2005-02-25	1.11111	-10.5556		2006-02-25	3.33333	-11.6667		2007-02-25	-1.11111	-5		2008-02-25	2.22222	-2.22222		2009-02-25	3.33333	0		2010-02-25	-7.77778	-18.3333		2011-02-25	-3.88889	-16.6667		2012-02-25	-2.77778	-12.7778		2013-02-25	1.11111
2001-02-26	-6.11111	-14.4444		2002-02-26	-6.66667	-11.6667		2003-02-26	-1.66667	-16.1111		2004-02-26	3.88889	-5.55556		2005-02-26	0	-10		2006-02-26	2.22222	-14.4444		2007-02-26	0	-4.44444		2008-02-26	2.22222	-8.88889		2009-02-26	0.555556	-6.66667		2010-02-26	-2.22222	-17.7778		2011-02-26	-12.7778	-20.5556		2012-02-26	-2.22222	-11.6667		2013-02-26	2.22222
2001-02-27	-8.88889	-21.1111		2002-02-27	-5	-16.6667		2003-02-27	3.33333	-8.88889		2004-02-27	5	-1.66667		2005-02-27	0.555556	-2.77778		2006-02-27	0	-6.11111		2007-02-27	0.555556	-5		2008-02-27	-4.44444	-11.1111		2009-02-27	-6.66667	-17.7778		2010-02-27	-0.555556	-15.5556		2011-02-27	-12.7778	-19.4444		2012-02-27	2.77778	-5.55556		2013-02-27	1.11111
2001-02-28	-2.77778	-19.4444		2002-02-28	-5.55556	-8.88889		2003-02-28	3.88889	-8.88889		2004-02-28	8.33333	1.11111		2005-02-28	-2.22222	-8.33333		2006-02-28	3.33333	-6.11111		2007-02-28	2.77778	-5		2008-02-28	-1.11111	-10		2009-02-28	-7.77778	-21.1111		2010-02-28	3.33333	-12.2222		2011-02-28	-3.33333	-16.6667		2012-02-28	-1.66667	-6.66667		2013-02-28	2.22222
	-17.7778	-17.7778			-17.7778	-17.7778			-17.7778	-17.7778		2004-02-29	10	2.22222			-17.7778	-17.7778			-17.7778	-17.7778			-17.7778	-17.7778		2008-02-29	0.555556	-5			-17.7778	-17.7778			-17.7778	-17.7778			-17.7778	-17.7778		2012-02-29	0	-2.77778			-17.7778
2001-03-01	1.66667	-7.77778		2002-03-01	-7.77778	-17.2222		2003-03-01	4.44444	-5		2004-03-01	7.22222	3.88889		2005-03-01	-3.88889	-12.7778		2006-03-01	5.55556	-1.66667		2007-03-01	1.11111	-3.33333		2008-03-01	0	-13.3333		2009-03-01	-7.77778	-18.8889		2010-03-01	2.22222	-9.44444		2011-03-01	-3.88889	-16.1111		2012-03-01	0.555556	-1.11111		2013-03-01	-2.22222
2001-03-02	5	-5.55556		2002-03-02	-7.22222	-12.7778		2003-03-02	2.77778	-19.4444		2004-03-02	6.11111	1.66667		2005-03-02	-1.11111	-15.5556		2006-03-02	3.33333	-2.22222		2007-03-02	-3.33333	-6.66667		2008-03-02	2.77778	-3.88889		2009-03-02	-5	-16.6667		2010-03-02	4.44444	-8.88889		2011-03-02	2.77778	-21.1111		2012-03-02	2.22222	-3.33333		2013-03-02	-1.66667
2001-03-03	8.88889	-8.33333		2002-03-03	-8.88889	-20.5556		2003-03-03	-2.77778	-16.1111		2004-03-03	1.66667	-2.77778		2005-03-03	3.33333	-15		2006-03-03	2.22222	-3.88889		2007-03-03	-5	-10.5556		2008-03-03	0.555556	-13.3333		2009-03-03	-1.66667	-12.7778		2010-03-03	4.44444	-7.77778		2011-03-03	-7.22222	-20.5556		2012-03-03	2.22222	-8.33333		2013-03-03	-0.555556
2001-03-04	4.44444	-11.1111		2002-03-04	-6.66667	-17.7778		2003-03-04	-3.33333	-16.6667		2004-03-04	2.22222	-2.77778		2005-03-04	5	-2.77778		2006-03-04	4.44444	-7.22222		2007-03-04	1.66667	-15.5556		2008-03-04	-2.22222	-15		2009-03-04	3.88889	-5		2010-03-04	4.44444	-8.33333		2011-03-04	-1.11111	-7.77778		2012-03-04	-3.88889	-14.4444		2013-03-04	-1.11111
2001-03-05	-2.77778	-10.5556		2002-03-05	-5	-10.5556		2003-03-05	-7.77778	-21.6667		2004-03-05	2.22222	-1.11111		2005-03-05	3.88889	-1.66667		2006-03-05	3.33333	-0.555556		2007-03-05	0	-12.7778		2008-03-05	-2.22222	-5		2009-03-05	5.55556	0.555556		2010-03-05	4.44444	-7.22222		2011-03-05	-2.22222	-9.44444		2012-03-05	-2.77778	-14.4444		2013-03-05	-4.44444
2001-03-06	0.555556	-11.6667		2002-03-06	-5	-7.77778		2003-03-06	-3.88889	-12.7778		2004-03-06	2.22222	-4.44444		2005-03-06	15	1.11111		2006-03-06	1.11111	-3.88889		2007-03-06	-7.22222	-13.8889		2008-03-06	-5	-17.2222		2009-03-06	7.77778	0.555556		2010-03-06	5.55556	-5.55556		2011-03-06	-3.33333	-13.3333		2012-03-06	1.11111	-9.44444		2013-03-06	-2.22222
2001-03-07	1.11111	-7.22222		2002-03-07	-3.88889	-11.1111		2003-03-07	-3.33333	-10.5556		2004-03-07	1.66667	-1.11111		2005-03-07	14.4444	-6.11111		2006-03-07	1.66667	-1.11111		2007-03-07	1.66667	-9.44444		2008-03-07	-8.88889	-22.2222		2009-03-07	5.55556	-4.44444		2010-03-07	5	-4.44444		2011-03-07	-2.22222	-12.2222		2012-03-07	13.8889	-1.66667		2013-03-07	-3.33333
2001-03-08	0	-5.55556		2002-03-08	-1.66667	-6.11111		2003-03-08	-6.11111	-15		2004-03-08	1.66667	-7.77778		2005-03-08	-2.77778	-11.1111		2006-03-08	5	0.555556		2007-03-08	2.77778	-9.44444		2008-03-08	-7.22222	-19.4444		2009-03-08	1.66667	-4.44444		2010-03-08	8.33333	0		2011-03-08	-2.22222	-5.55556		2012-03-08	8.88889	-6.66667		2013-03-08	-1.11111
2001-03-09	0.555556	-10.5556		2002-03-09	-0.555556	-10.5556		2003-03-09	-12.7778	-22.7778		2004-03-09	7.22222	-5.55556		2005-03-09	-1.66667	-11.6667		2006-03-09	8.33333	0		2007-03-09	8.33333	0		2008-03-09	-1.66667	-13.3333		2009-03-09	1.66667	-5		2010-03-09	2.22222	0		2011-03-09	2.77778	-3.33333		2012-03-09	1.66667	-10		2013-03-09	2.77778
2001-03-10	0	-6.66667		2002-03-10	-6.66667	-16.1111		2003-03-10	-8.88889	-21.6667		2004-03-10	7.22222	1.11111		2005-03-10	3.33333	-2.77778		2006-03-10	13.3333	-2.22222		2007-03-10	8.88889	-2.77778		2008-03-10	0	-12.7778		2009-03-10	2.22222	-1.11111		2010-03-10	3.33333	0		2011-03-10	1.66667	-3.88889		2012-03-10	5.55556	-10		2013-03-10	1.66667
2001-03-11	0.555556	-12.7778		2002-03-11	0	-8.88889		2003-03-11	3.88889	-11.1111		2004-03-11	2.22222	-15.5556		2005-03-11	0	-4.44444		2006-03-11	12.7778	3.88889		2007-03-11	11.1111	-1.66667		2008-03-11	8.88889	-2.22222		2009-03-11	-1.11111	-20		2010-03-11	4.44444	1.11111		2011-03-11	0.555556	-7.22222		2012-03-11	17.7778	5		2013-03-11	0.555556
2001-03-12	-0.555556	-5		2002-03-12	7.77778	-7.77778		2003-03-12	1.11111	-8.88889		2004-03-12	-0.555556	-14.4444		2005-03-12	0	-13.3333		2006-03-12	6.66667	-3.33333		2007-03-12	13.3333	3.33333		2008-03-12	8.88889	-1.66667		2009-03-12	-7.77778	-21.6667		2010-03-12	6.11111	1.66667		2011-03-12	5.55556	-8.88889		2012-03-12	18.3333	7.22222		2013-03-12	-2.22222
2001-03-13	2.22222	-6.11111		2002-03-13	7.77778	-0.555556		2003-03-13	0.555556	-7.77778		2004-03-13	4.44444	-3.33333		2005-03-13	-2.22222	-11.6667		2006-03-13	4.44444	-5		2007-03-13	17.2222	6.66667		2008-03-13	10	1.11111		2009-03-13	2.77778	-12.2222		2010-03-13	4.44444	2.22222		2011-03-13	-5.55556	-10.5556		2012-03-13	10.5556	1.11111		2013-03-13	-2.77778
2001-03-14	11.6667	-1.66667		2002-03-14	1.66667	-3.33333		2003-03-14	15.5556	-1.11111		2004-03-14	6.11111	-2.77778		2005-03-14	-2.77778	-11.1111		2006-03-14	-2.77778	-11.6667		2007-03-14	15	2.22222		2008-03-14	10	-1.11111		2009-03-14	10	-3.33333		2010-03-14	6.66667	2.77778		2011-03-14	-1.66667	-11.1111		2012-03-14	17.7778	1.11111		2013-03-14	-0.555556
2001-03-15	7.77778	-3.33333		2002-03-15	0.555556	-5.55556		2003-03-15	19.4444	2.22222		2004-03-15	0.555556	-6.11111		2005-03-15	2.77778	-10		2006-03-15	-2.22222	-13.8889		2007-03-15	5	-2.77778		2008-03-15	2.77778	-6.11111		2009-03-15	13.3333	0.555556		2010-03-15	16.6667	3.33333		2011-03-15	3.33333	-9.44444		2012-03-15	21.1111	4.44444		2013-03-15	3.88889
2001-03-16	4.44444	-3.33333		2002-03-16	5	-12.2222		2003-03-16	18.8889	8.33333		2004-03-16	2.22222	-6.11111		2005-03-16	1.66667	-7.22222		2006-03-16	1.11111	-4.44444		2007-03-16	3.88889	-7.22222		2008-03-16	3.33333	-6.66667		2009-03-16	18.8889	3.33333		2010-03-16	14.4444	4.44444		2011-03-16	5.55556	-3.33333		2012-03-16	16.1111	5		2013-03-16	0
2001-03-17	9.44444	-7.77778		2002-03-17	4.44444	-2.22222		2003-03-17	15	2.77778		2004-03-17	5.55556	-1.66667		2005-03-17	1.66667	-7.77778		2006-03-17	5.55556	-11.6667		2007-03-17	4.44444	-6.11111		2008-03-17	1.11111	-1.11111		2009-03-17	18.3333	5.55556		2010-03-17	9.44444	1.11111		2011-03-17	11.1111	-2.77778		2012-03-17	25.5556	6.11111		2013-03-17	-5.55556
2001-03-18	5	-7.77778		2002-03-18	5.55556	-4.44444		2003-03-18	13.3333	3.33333		2004-03-18	5	0		2005-03-18	0.555556	-4.44444		2006-03-18	2.22222	-11.6667		2007-03-18	4.44444	-3.33333		2008-03-18	3.33333	0		2009-03-18	11.6667	-1.66667		2010-03-18	13.3333	1.66667		2011-03-18	10	-1.11111		2012-03-18	26.1111	15.5556		2013-03-18	-3.33333
2001-03-19	2.77778	-3.33333		2002-03-19	3.33333	0		2003-03-19	9.44444	2.22222		2004-03-19	11.6667	-1.66667		2005-03-19	3.33333	-6.11111		2006-03-19	3.88889	-8.88889		2007-03-19	5	2.22222		2008-03-19	7.77778	-3.33333		2009-03-19	8.33333	-6.66667		2010-03-19	16.1111	-0.555556		2011-03-19	3.33333	-5		2012-03-19	25.5556	16.6667		2013-03-19	-2.77778
2001-03-20	8.88889	-1.11111		2002-03-20	4.44444	-7.77778		2003-03-20	7.77778	-0.555556		2004-03-20	11.6667	-1.66667		2005-03-20	5	-6.11111		2006-03-20	3.88889	-3.33333		2007-03-20	6.11111	-5.55556		2008-03-20	7.77778	-3.88889		2009-03-20	7.77778	-3.33333		2010-03-20	0	-5.55556		2011-03-20	8.33333	-5		2012-03-20	25	13.8889		2013-03-20	-6.66667
2001-03-21	10	-2.77778		2002-03-21	-4.44444	-15		2003-03-21	3.88889	1.11111		2004-03-21	-1.66667	-8.88889		2005-03-21	4.44444	-4.44444		2006-03-21	2.22222	-6.66667		2007-03-21	12.7778	5		2008-03-21	3.88889	-2.22222		2009-03-21	15	1.11111		2010-03-21	2.77778	-5		2011-03-21	6.11111	1.11111		2012-03-21	16.6667	12.2222		2013-03-21	-7.22222
2001-03-22	7.22222	-1.11111		2002-03-22	-5.55556	-13.3333		2003-03-22	13.3333	0.555556		2004-03-22	6.11111	-8.33333		2005-03-22	6.11111	-4.44444		2006-03-22	6.66667	-6.66667		2007-03-22	12.2222	-0.555556		2008-03-22	2.77778	-3.33333		2009-03-22	15	3.88889		2010-03-22	9.44444	-3.33333		2011-03-22	5.55556	0.555556		2012-03-22	17.7778	12.7778		2013-03-22	-2.77778
2001-03-23	2.22222	-6.11111		2002-03-23	1.11111	-8.88889		2003-03-23	21.6667	2.22222		2004-03-23	10.5556	-2.77778		2005-03-23	8.33333	-1.66667		2006-03-23	6.11111	0		2007-03-23	18.3333	1.11111		2008-03-23	0.555556	-3.33333		2009-03-23	13.8889	5.55556		2010-03-23	12.7778	0		2011-03-23	1.66667	-3.33333		2012-03-23	19.4444	13.8889		2013-03-23	2.77778
2001-03-24	-2.22222	-12.7778		2002-03-24	0	-8.33333		2003-03-24	21.1111	6.11111		2004-03-24	18.3333	2.77778		2005-03-24	9.44444	0		2006-03-24	4.44444	-1.11111		2007-03-24	17.7778	6.11111		2008-03-24	1.66667	-10.5556		2009-03-24	11.6667	6.66667		2010-03-24	13.8889	-1.66667		2011-03-24	-2.77778	-11.6667		2012-03-24	21.1111	10		2013-03-24	3.88889
2001-03-25	-7.22222	-13.8889		2002-03-25	-2.22222	-13.3333		2003-03-25	13.3333	1.66667		2004-03-25	17.7778	6.11111		2005-03-25	8.88889	-3.88889		2006-03-25	5.55556	0		2007-03-25	22.2222	13.3333		2008-03-25	5	1.66667		2009-03-25	9.44444	-1.66667		2010-03-25	11.6667	-6.11111		2011-03-25	-1.11111	-11.1111		2012-03-25	20	2.22222		2013-03-25	-0.555556
2001-03-26	-2.22222	-13.3333		2002-03-26	4.44444	-10.5556		2003-03-26	11.6667	-1.66667		2004-03-26	18.3333	4.44444		2005-03-26	9.44444	-3.33333		2006-03-26	6.66667	-2.22222		2007-03-26	26.6667	10		2008-03-26	6.11111	-3.88889		2009-03-26	0	-3.33333		2010-03-26	1.66667	-6.11111		2011-03-26	-0.555556	-11.1111		2012-03-26	13.3333	1.66667		2013-03-26	2.22222
2001-03-27	3.33333	-10.5556		2002-03-27	10.5556	-3.88889		2003-03-27	10.5556	0		2004-03-27	17.7778	7.22222		2005-03-27	13.3333	-0.555556		2006-03-27	6.11111	2.22222		2007-03-27	25.5556	5		2008-03-27	5.55556	-2.77778		2009-03-27	-0.555556	-8.33333		2010-03-27	10	-3.33333		2011-03-27	-1.66667	-11.1111		2012-03-27	8.88889	2.22222		2013-03-27	2.77778
2001-03-28	3.88889	-3.88889		2002-03-28	10.5556	3.88889		2003-03-28	1.11111	-1.66667		2004-03-28	15.5556	6.66667		2005-03-28	18.8889	3.33333		2006-03-28	10.5556	-1.66667		2007-03-28	13.3333	5.55556		2008-03-28	6.66667	-5.55556		2009-03-28	3.88889	-6.11111		2010-03-28	10.5556	-0.555556		2011-03-28	1.11111	-10		2012-03-28	19.4444	3.88889		2013-03-28	6.11111
2001-03-29	2.77778	0		2002-03-29	10	0.555556		2003-03-29	5.55556	-2.22222		2004-03-29	7.77778	2.77778		2005-03-29	21.1111	8.33333		2006-03-29	10.5556	1.66667		2007-03-29	13.3333	5.55556		2008-03-29	7.77778	-2.22222		2009-03-29	5.55556	-6.66667		2010-03-29	10.5556	0		2011-03-29	2.77778	-7.22222		2012-03-29	11.6667	3.33333		2013-03-29	5.55556
2001-03-30	4.44444	1.11111		2002-03-30	7.22222	-0.555556		2003-03-30	6.66667	-3.88889		2004-03-30	5.55556	-1.11111		2005-03-30	20	5.55556		2006-03-30	12.7778	6.11111		2007-03-30	12.7778	5.55556		2008-03-30	10	3.33333		2009-03-30	6.66667	-1.11111		2010-03-30	14.4444	1.11111		2011-03-30	5.55556	-6.66667		2012-03-30	15	3.33333		2013-03-30	7.77778
2001-03-31	3.88889	0		2002-03-31	5	-2.77778		2003-03-31	12.7778	0		2004-03-31	7.77778	-4.44444		2005-03-31	12.7778	3.33333		2006-03-31	12.2222	6.11111		2007-03-31	8.33333	4.44444		2008-03-31	7.77778	-0.555556		2009-03-31	6.66667	0.555556		2010-03-31	22.7778	8.88889		2011-03-31	7.22222	-4.44444		2012-03-31	10	3.33333		2013-03-31	10
2001-04-01	6.11111	-4.44444		2002-04-01	-2.22222	-5.55556		2003-04-01	15.5556	6.11111		2004-04-01	11.6667	-3.33333		2005-04-01	12.7778	1.11111		2006-04-01	9.44444	2.77778		2007-04-01	8.33333	4.44444		2008-04-01	3.88889	-3.33333		2009-04-01	6.66667	0		2010-04-01	23.3333	8.88889		2011-04-01	7.22222	0.555556		2012-04-01	10	5		2013-04-01	2.77778
2001-04-02	6.11111	0		2002-04-02	2.77778	-2.77778		2003-04-02	15.5556	3.88889		2004-04-02	16.1111	-2.22222		2005-04-02	12.7778	-2.22222		2006-04-02	8.88889	3.33333		2007-04-02	10	2.77778		2008-04-02	5.55556	-5		2009-04-02	5.55556	-1.11111		2010-04-02	26.1111	10.5556		2011-04-02	7.22222	-0.555556		2012-04-02	18.3333	7.22222		2013-04-02	0
2001-04-03	7.77778	-1.66667		2002-04-03	0.555556	-7.77778		2003-04-03	7.77778	-0.555556		2004-04-03	15.5556	2.77778		2005-04-03	19.4444	2.77778		2006-04-03	9.44444	0.555556		2007-04-03	9.44444	-0.555556		2008-04-03	13.8889	0		2009-04-03	7.77778	-2.77778		2010-04-03	19.4444	3.88889		2011-04-03	10.5556	0		2012-04-03	20.5556	6.66667		2013-04-03	1.66667
2001-04-04	11.6667	0		2002-04-04	2.77778	-5		2003-04-04	-0.555556	-3.88889		2004-04-04	11.1111	-2.22222		2005-04-04	22.7778	8.33333		2006-04-04	12.2222	-1.66667		2007-04-04	-0.555556	-9.44444		2008-04-04	15.5556	1.11111		2009-04-04	7.22222	-2.77778		2010-04-04	15.5556	4.44444		2011-04-04	11.6667	1.11111		2012-04-04	17.2222	4.44444		2013-04-04	6.66667
2001-04-05	11.6667	5		2002-04-05	6.11111	-10		2003-04-05	2.22222	-6.66667		2004-04-05	21.6667	2.22222		2005-04-05	22.7778	12.7778		2006-04-05	16.6667	1.11111		2007-04-05	-1.11111	-9.44444		2008-04-05	17.7778	3.88889		2009-04-05	6.11111	-0.555556		2010-04-05	19.4444	5		2011-04-05	7.22222	-1.66667		2012-04-05	16.6667	3.88889		2013-04-05	8.88889
2001-04-06	10.5556	2.77778		2002-04-06	7.22222	-5.55556		2003-04-06	3.88889	-5.55556		2004-04-06	21.6667	7.77778		2005-04-06	21.6667	5.55556		2006-04-06	16.1111	9.44444		2007-04-06	-1.11111	-9.44444		2008-04-06	18.8889	7.22222		2009-04-06	5.55556	-2.22222		2010-04-06	15.5556	7.22222		2011-04-06	12.2222	-0.555556		2012-04-06	15	2.22222		2013-04-06	5
2001-04-07	15	5		2002-04-07	12.7778	6.11111		2003-04-07	4.44444	-1.11111		2004-04-07	20	6.11111		2005-04-07	18.3333	2.22222		2006-04-07	#VALUE!	3.33333		2007-04-07	0.555556	-10		2008-04-07	9.44444	0		2009-04-07	8.88889	-2.77778		2010-04-07	11.1111	3.33333		2011-04-07	13.3333	2.22222		2012-04-07	15.5556	4.44444		2013-04-07	10
2001-04-08	11.6667	3.33333		2002-04-08	12.2222	4.44444		2003-04-08	10	-6.11111		2004-04-08	20	2.22222		2005-04-08	20.5556	4.44444		2006-04-08	11.1111	-2.77778		2007-04-08	3.33333	-6.66667		2008-04-08	3.33333	0.555556		2009-04-08	9.44444	-1.11111		2010-04-08	12.2222	-0.555556		2011-04-08	17.2222	3.88889		2012-04-08	13.8889	1.66667		2013-04-08	7.22222
2001-04-09	11.1111	1.66667		2002-04-09	11.1111	-1.66667		2003-04-09	13.8889	-1.66667		2004-04-09	11.6667	0.555556		2005-04-09	23.8889	8.88889		2006-04-09	15.5556	0.555556		2007-04-09	5.55556	-7.77778		2008-04-09	7.22222	0		2009-04-09	11.1111	-1.11111		2010-04-09	10.5556	-1.66667		2011-04-09	17.2222	5.55556		2012-04-09	15.5556	3.33333		2013-04-09	6.11111
2001-04-10	13.8889	3.33333		2002-04-10	11.6667	6.66667		2003-04-10	20.5556	1.66667		2004-04-10	6.11111	-1.11111		2005-04-10	24.4444	13.8889		2006-04-10	24.4444	7.22222		2007-04-10	5.55556	-3.33333		2008-04-10	7.77778	0.555556		2009-04-10	11.6667	-1.11111		2010-04-10	18.3333	2.77778		2011-04-10	15	8.33333		2012-04-10	8.33333	-2.22222		2013-04-10	5.55556
2001-04-11	13.8889	6.66667		2002-04-11	10	5		2003-04-11	20.5556	5.55556		2004-04-11	6.11111	-5		2005-04-11	20.5556	13.8889		2006-04-11	25	15		2007-04-11	5	-0.555556		2008-04-11	2.22222	0		2009-04-11	12.7778	-0.555556		2010-04-11	17.2222	2.22222		2011-04-11	23.3333	5.55556		2012-04-11	5.55556	-3.33333		2013-04-11	3.33333
2001-04-12	10.5556	3.33333		2002-04-12	17.2222	5.55556		2003-04-12	19.4444	2.77778		2004-04-12	7.77778	-2.77778		2005-04-12	14.4444	6.11111		2006-04-12	21.6667	10.5556		2007-04-12	6.66667	-2.22222		2008-04-12	0.555556	-1.66667		2009-04-12	14.4444	3.88889		2010-04-12	20.5556	7.22222		2011-04-12	16.1111	3.33333		2012-04-12	11.6667	-1.66667		2013-04-12	0.555556
2001-04-13	13.3333	-0.555556		2002-04-13	18.3333	6.66667		2003-04-13	24.4444	6.66667		2004-04-13	14.4444	-1.11111		2005-04-13	17.2222	1.66667		2006-04-13	26.6667	7.22222		2007-04-13	11.1111	-0.555556		2008-04-13	6.66667	-2.77778		2009-04-13	14.4444	5		2010-04-13	18.8889	7.22222		2011-04-13	19.4444	7.77778		2012-04-13	17.2222	2.77778		2013-04-13	1.11111
2001-04-14	17.2222	2.77778		2002-04-14	23.3333	11.1111		2003-04-14	31.6667	16.6667		2004-04-14	20.5556	5		2005-04-14	19.4444	3.88889		2006-04-14	27.7778	15		2007-04-14	14.4444	-1.11111		2008-04-14	11.6667	-4.44444		2009-04-14	17.7778	0.555556		2010-04-14	19.4444	7.77778		2011-04-14	15.5556	0		2012-04-14	11.1111	8.33333		2013-04-14	1.11111
2001-04-15	16.6667	4.44444		2002-04-15	31.6667	12.2222		2003-04-15	31.6667	11.1111		2004-04-15	22.2222	7.77778		2005-04-15	20.5556	7.77778		2006-04-15	25	8.88889		2007-04-15	17.2222	1.11111		2008-04-15	18.3333	4.44444		2009-04-15	19.4444	3.33333		2010-04-15	22.7778	13.3333		2011-04-15	8.88889	0.555556		2012-04-15	22.7778	10		2013-04-15	2.22222
2001-04-16	4.44444	-5		2002-04-16	32.2222	19.4444		2003-04-16	17.7778	1.11111		2004-04-16	21.6667	7.22222		2005-04-16	20	11.1111		2006-04-16	22.7778	12.2222		2007-04-16	23.3333	5		2008-04-16	19.4444	9.44444		2009-04-16	21.6667	6.66667		2010-04-16	20.5556	6.66667		2011-04-16	8.33333	-1.11111		2012-04-16	22.7778	1.11111		2013-04-16	2.77778
2001-04-17	8.88889	-1.66667		2002-04-17	28.3333	9.44444		2003-04-17	3.88889	-0.555556		2004-04-17	21.1111	7.77778		2005-04-17	20.5556	6.11111		2006-04-17	21.6667	7.22222		2007-04-17	23.8889	7.22222		2008-04-17	17.7778	3.88889		2009-04-17	22.7778	12.7778		2010-04-17	15	3.88889		2011-04-17	4.44444	-0.555556		2012-04-17	3.88889	-1.11111		2013-04-17	6.11111
2001-04-18	13.8889	-1.66667		2002-04-18	29.4444	11.1111		2003-04-18	7.22222	0		2004-04-18	31.1111	14.4444		2005-04-18	26.6667	14.4444		2006-04-18	21.1111	7.22222		2007-04-18	17.7778	2.77778		2008-04-18	11.6667	5.55556		2009-04-18	22.7778	8.88889		2010-04-18	18.3333	4.44444		2011-04-18	8.33333	0		2012-04-18	13.8889	2.22222		2013-04-18	3.88889
2001-04-19	17.7778	6.11111		2002-04-19	25.5556	2.77778		2003-04-19	10.5556	4.44444		2004-04-19	30.5556	5		2005-04-19	26.1111	14.4444		2006-04-19	21.1111	7.77778		2007-04-19	18.8889	4.44444		2008-04-19	9.44444	3.88889		2009-04-19	17.2222	3.33333		2010-04-19	18.8889	5		2011-04-19	9.44444	0.555556		2012-04-19	16.1111	5		2013-04-19	-0.555556
2001-04-20	20.5556	10		2002-04-20	10.5556	0.555556		2003-04-20	10.5556	3.88889		2004-04-20	13.8889	5.55556		2005-04-20	17.7778	9.44444		2006-04-20	16.6667	7.22222		2007-04-20	21.6667	8.88889		2008-04-20	20.5556	4.44444		2009-04-20	9.44444	3.88889		2010-04-20	19.4444	9.44444		2011-04-20	6.66667	-1.11111		2012-04-20	7.77778	0		2013-04-20	1.66667
2001-04-21	20.5556	8.88889		2002-04-21	10	-1.11111		2003-04-21	16.1111	5.55556		2004-04-21	12.7778	3.33333		2005-04-21	16.6667	3.88889		2006-04-21	13.3333	5.55556		2007-04-21	27.2222	13.8889		2008-04-21	24.4444	13.3333		2009-04-21	15	1.66667		2010-04-21	21.6667	4.44444		2011-04-21	6.11111	-1.11111		2012-04-21	13.8889	1.66667		2013-04-21	4.44444
2001-04-22	10	3.33333		2002-04-22	5	-1.11111		2003-04-22	16.1111	3.33333		2004-04-22	15	1.11111		2005-04-22	16.6667	6.11111		2006-04-22	16.1111	6.11111		2007-04-22	27.7778	15.5556		2008-04-22	23.3333	4.44444		2009-04-22	16.1111	3.88889		2010-04-22	15	0.555556		2011-04-22	8.88889	0.555556		2012-04-22	10.5556	5.55556		2013-04-22	8.33333
2001-04-23	8.33333	2.22222		2002-04-23	18.8889	1.66667		2003-04-23	21.1111	3.88889		2004-04-23	16.6667	5		2005-04-23	8.33333	-1.11111		2006-04-23	22.2222	7.77778		2007-04-23	18.8889	8.88889		2008-04-23	23.8889	6.66667		2009-04-23	28.3333	9.44444		2010-04-23	17.7778	2.77778		2011-04-23	6.11111	3.33333		2012-04-23	11.6667	1.11111		2013-04-23	5
2001-04-24	16.6667	1.66667		2002-04-24	18.8889	5.55556		2003-04-24	20.5556	7.22222		2004-04-24	16.1111	2.77778		2005-04-24	14.4444	0.555556		2006-04-24	22.2222	6.66667		2007-04-24	18.3333	7.77778		2008-04-24	23.3333	11.6667		2009-04-24	28.8889	16.1111		2010-04-24	19.4444	9.44444		2011-04-24	8.33333	0.555556		2012-04-24	17.2222	5		2013-04-24	4.44444
2001-04-25	21.1111	3.88889		2002-04-25	6.66667	-1.11111		2003-04-25	19.4444	7.22222		2004-04-25	16.1111	4.44444		2005-04-25	14.4444	6.66667		2006-04-25	13.8889	1.11111		2007-04-25	17.2222	7.77778		2008-04-25	15	4.44444		2009-04-25	17.7778	3.88889		2010-04-25	13.8889	7.77778		2011-04-25	15.5556	2.77778		2012-04-25	21.6667	8.88889		2013-04-25	9.44444
2001-04-26	24.4444	13.3333		2002-04-26	10.5556	-2.77778		2003-04-26	22.7778	3.33333		2004-04-26	16.1111	4.44444		2005-04-26	8.33333	2.77778		2006-04-26	20	4.44444		2007-04-26	15.5556	7.77778		2008-04-26	5.55556	-1.11111		2009-04-26	13.3333	5		2010-04-26	15.5556	5.55556		2011-04-26	17.7778	6.66667		2012-04-26	21.6667	6.11111		2013-04-26	9.44444
2001-04-27	23.8889	7.22222		2002-04-27	10.5556	0.555556		2003-04-27	23.3333	15		2004-04-27	13.3333	-1.11111		2005-04-27	6.11111	0		2006-04-27	22.2222	6.66667		2007-04-27	23.8889	5.55556		2008-04-27	7.77778	-1.66667		2009-04-27	15.5556	4.44444		2010-04-27	16.6667	2.77778		2011-04-27	7.22222	1.11111		2012-04-27	12.7778	4.44444		2013-04-27	20.5556
2001-04-28	23.3333	12.7778		2002-04-28	3.88889	0		2003-04-28	22.2222	5		2004-04-28	31.6667	11.1111		2005-04-28	10	0.555556		2006-04-28	21.6667	8.33333		2007-04-28	25	11.1111		2008-04-28	3.33333	-1.66667		2009-04-28	16.1111	1.66667		2010-04-28	15	2.77778		2011-04-28	4.44444	0.555556		2012-04-28	12.7778	6.11111		2013-04-28	22.2222
2001-04-29	28.3333	15		2002-04-29	16.6667	3.88889		2003-04-29	15.5556	6.11111		2004-04-29	32.7778	7.77778		2005-04-29	10.5556	2.77778		2006-04-29	11.6667	7.77778		2007-04-29	28.3333	13.8889		2008-04-29	10	-2.22222		2009-04-29	16.1111	7.77778		2010-04-29	20	8.33333		2011-04-29	12.7778	1.66667		2012-04-29	7.22222	3.33333		2013-04-29	26.1111
2001-04-30	28.3333	15.5556		2002-04-30	16.1111	2.22222		2003-04-30	15.5556	8.88889		2004-04-30	15.5556	5.55556		2005-04-30	9.44444	0.555556		2006-04-30	13.3333	8.33333		2007-04-30	27.2222	11.6667		2008-04-30	16.6667	3.88889		2009-04-30	16.1111	11.6667		2010-04-30	21.1111	12.7778		2011-04-30	16.6667	5.55556		2012-04-30	13.3333	6.11111		2013-04-30	22.2222
2001-05-01	27.2222	12.7778		2002-05-01	16.1111	3.33333		2003-05-01	21.1111	3.88889		2004-05-01	16.1111	1.11111		2005-05-01	8.88889	0.555556		2006-05-01	16.6667	11.1111		2007-05-01	18.8889	9.44444		2008-05-01	19.4444	7.77778		2009-05-01	16.1111	5.55556		2010-05-01	20	8.88889		2011-05-01	15	0		2012-05-01	16.1111	6.66667		2013-05-01	20.5556
2001-05-02	26.1111	13.3333		2002-05-02	11.6667	-0.555556		2003-05-02	20.5556	5.55556		2004-05-02	11.6667	4.44444		2005-05-02	6.66667	-1.66667		2006-05-02	20	10.5556		2007-05-02	18.8889	6.66667		2008-05-02	17.7778	5.55556		2009-05-02	15	3.88889		2010-05-02	16.6667	8.33333		2011-05-02	3.88889	-0.555556		2012-05-02	22.7778	12.2222		2013-05-02	3.88889
2001-05-03	20	12.7778		2002-05-03	17.7778	-0.555556		2003-05-03	21.1111	6.66667		2004-05-03	16.6667	2.77778		2005-05-03	11.6667	-2.22222		2006-05-03	19.4444	11.1111		2007-05-03	22.2222	8.33333		2008-05-03	12.2222	2.22222		2009-05-03	16.6667	7.22222		2010-05-03	17.7778	8.33333		2011-05-03	3.33333	-1.11111		2012-05-03	26.1111	15.5556		2013-05-03	6.66667
2001-05-04	17.7778	10.5556		2002-05-04	18.3333	8.88889		2003-05-04	20.5556	10.5556		2004-05-04	17.2222	10		2005-05-04	18.8889	2.22222		2006-05-04	15.5556	7.22222		2007-05-04	22.2222	12.2222		2008-05-04	19.4444	5.55556		2009-05-04	19.4444	5		2010-05-04	14.4444	3.33333		2011-05-04	13.8889	2.22222		2012-05-04	24.4444	10		2013-05-04	1.11111
2001-05-05	17.2222	10.5556		2002-05-05	23.8889	1.66667		2003-05-05	11.1111	7.22222		2004-05-05	26.1111	2.22222		2005-05-05	23.8889	11.1111		2006-05-05	11.6667	5		2007-05-05	17.2222	12.2222		2008-05-05	19.4444	3.88889		2009-05-05	22.2222	11.1111		2010-05-05	26.1111	7.22222		2011-05-05	17.7778	6.66667		2012-05-05	21.6667	11.6667		2013-05-05	7.77778
2001-05-06	19.4444	10		2002-05-06	23.3333	6.11111		2003-05-06	16.6667	8.88889		2004-05-06	28.3333	13.3333		2005-05-06	22.2222	10.5556		2006-05-06	20.5556	3.88889		2007-05-06	20	12.7778		2008-05-06	23.3333	8.33333		2009-05-06	21.6667	11.6667		2010-05-06	12.2222	4.44444		2011-05-06	15.5556	5.55556		2012-05-06	15	10.5556		2013-05-06	17.2222
2001-05-07	20	9.44444		2002-05-07	12.7778	3.33333		2003-05-07	18.3333	8.88889		2004-05-07	18.8889	6.11111		2005-05-07	22.2222	13.3333		2006-05-07	21.6667	9.44444		2007-05-07	20.5556	13.3333		2008-05-07	17.7778	8.88889		2009-05-07	22.2222	10.5556		2010-05-07	11.6667	5.55556		2011-05-07	20	9.44444		2012-05-07	16.1111	10.5556		2013-05-07	22.7778
2001-05-08	18.8889	10		2002-05-08	10	5.55556		2003-05-08	17.2222	7.77778		2004-05-08	21.1111	7.77778		2005-05-08	25	15		2006-05-08	20.5556	12.7778		2007-05-08	23.3333	12.7778		2008-05-08	17.7778	6.66667		2009-05-08	23.8889	7.77778		2010-05-08	7.77778	0		2011-05-08	20.5556	11.1111		2012-05-08	17.7778	9.44444		2013-05-08	24.4444
2001-05-09	23.3333	8.88889		2002-05-09	10	3.88889		2003-05-09	17.2222	10.5556		2004-05-09	31.1111	12.2222		2005-05-09	24.4444	15.5556		2006-05-09	22.7778	13.8889		2007-05-09	26.6667	11.6667		2008-05-09	17.7778	7.22222		2009-05-09	17.2222	5		2010-05-09	10.5556	0		2011-05-09	17.7778	11.1111		2012-05-09	14.4444	6.66667		2013-05-09	23.8889
2001-05-10	23.8889	14.4444		2002-05-10	16.1111	2.22222		2003-05-10	16.6667	7.22222		2004-05-10	28.8889	14.4444		2005-05-10	20	12.2222		2006-05-10	22.2222	11.1111		2007-05-10	30	12.7778		2008-05-10	17.7778	7.77778		2009-05-10	13.8889	3.88889		2010-05-10	14.4444	6.11111		2011-05-10	18.8889	11.1111		2012-05-10	17.7778	6.11111		2013-05-10	13.3333
2001-05-11	19.4444	9.44444		2002-05-11	16.1111	6.66667		2003-05-11	13.8889	7.77778		2004-05-11	23.8889	10.5556		2005-05-11	19.4444	9.44444		2006-05-11	15.5556	6.11111		2007-05-11	30	11.6667		2008-05-11	13.3333	3.33333		2009-05-11	12.2222	3.88889		2010-05-11	13.8889	4.44444		2011-05-11	30	14.4444		2012-05-11	22.2222	11.6667		2013-05-11	18.3333
2001-05-12	20	5		2002-05-12	10	4.44444		2003-05-12	18.3333	7.77778		2004-05-12	24.4444	12.2222		2005-05-12	12.2222	1.11111		2006-05-12	10.5556	3.33333		2007-05-12	21.6667	9.44444		2008-05-12	17.7778	5		2009-05-12	18.8889	9.44444		2010-05-12	6.66667	4.44444		2011-05-12	24.4444	13.8889		2012-05-12	20.5556	8.88889		2013-05-12	10
2001-05-13	22.7778	8.88889		2002-05-13	15.5556	3.88889		2003-05-13	21.1111	5		2004-05-13	15	3.88889		2005-05-13	11.1111	2.77778		2006-05-13	11.1111	3.33333		2007-05-13	31.1111	11.6667		2008-05-13	17.7778	8.88889		2009-05-13	21.1111	12.2222		2010-05-13	11.1111	6.66667		2011-05-13	13.8889	8.33333		2012-05-13	20	7.77778		2013-05-13	13.3333
2001-05-14	34.4444	12.7778		2002-05-14	17.7778	5.55556		2003-05-14	20.5556	10.5556		2004-05-14	11.6667	3.88889		2005-05-14	12.2222	5.55556		2006-05-14	15.5556	5		2007-05-14	32.2222	22.7778		2008-05-14	18.3333	4.44444		2009-05-14	21.6667	4.44444		2010-05-14	11.1111	7.22222		2011-05-14	11.6667	5.55556		2012-05-14	23.3333	12.2222		2013-05-14	20
2001-05-15	34.4444	22.7778		2002-05-15	25	12.2222		2003-05-15	22.2222	6.66667		2004-05-15	15	0.555556		2005-05-15	12.7778	4.44444		2006-05-15	18.8889	9.44444		2007-05-15	29.4444	12.2222		2008-05-15	22.2222	6.11111		2009-05-15	16.1111	4.44444		2010-05-15	20.5556	6.66667		2011-05-15	10.5556	5.55556		2012-05-15	29.4444	14.4444		2013-05-15	34.4444
2001-05-16	33.3333	15		2002-05-16	24.4444	8.88889		2003-05-16	22.2222	10.5556		2004-05-16	21.6667	8.33333		2005-05-16	14.4444	3.33333		2006-05-16	22.7778	11.1111		2007-05-16	16.1111	7.22222		2008-05-16	25.5556	11.6667		2009-05-16	22.2222	2.77778		2010-05-16	22.7778	10.5556		2011-05-16	16.6667	3.88889		2012-05-16	22.2222	6.66667		2013-05-16	25
2001-05-17	25	11.6667		2002-05-17	15	2.77778		2003-05-17	23.3333	11.1111		2004-05-17	20	13.3333		2005-05-17	17.2222	9.44444		2006-05-17	21.1111	11.1111		2007-05-17	21.1111	3.88889		2008-05-17	26.1111	12.2222		2009-05-17	13.3333	3.33333		2010-05-17	23.3333	10		2011-05-17	20	6.11111		2012-05-17	20.5556	11.1111		2013-05-17	26.6667
2001-05-18	25	10.5556		2002-05-18	13.3333	5		2003-05-18	23.8889	13.3333		2004-05-18	21.6667	6.11111		2005-05-18	18.3333	12.7778		2006-05-18	20	8.88889		2007-05-18	28.3333	11.6667		2008-05-18	20.5556	6.11111		2009-05-18	18.8889	9.44444		2010-05-18	24.4444	11.1111		2011-05-18	19.4444	6.11111		2012-05-18	27.7778	14.4444		2013-05-18	15
2001-05-19	25	13.8889		2002-05-19	13.8889	3.33333		2003-05-19	23.3333	13.3333		2004-05-19	23.3333	10		2005-05-19	17.2222	13.3333		2006-05-19	19.4444	7.77778		2007-05-19	28.8889	17.2222		2008-05-19	15.5556	6.11111		2009-05-19	26.1111	11.6667		2010-05-19	24.4444	8.33333		2011-05-19	22.7778	11.6667		2012-05-19	32.7778	19.4444		2013-05-19	25.5556
2001-05-20	23.8889	14.4444		2002-05-20	15	0.555556		2003-05-20	14.4444	4.44444		2004-05-20	22.7778	17.2222		2005-05-20	19.4444	11.1111		2006-05-20	21.1111	9.44444		2007-05-20	28.3333	3.88889		2008-05-20	17.2222	5		2009-05-20	33.8889	11.6667		2010-05-20	26.1111	10.5556		2011-05-20	21.1111	13.3333		2012-05-20	30	12.7778		2013-05-20	26.6667
2001-05-21	16.1111	8.88889		2002-05-21	19.4444	5.55556		2003-05-21	17.2222	3.88889		2004-05-21	20.5556	10		2005-05-21	20.5556	12.7778		2006-05-21	17.7778	3.88889		2007-05-21	28.3333	11.6667		2008-05-21	18.8889	3.88889		2009-05-21	33.3333	13.8889		2010-05-21	27.7778	13.8889		2011-05-21	22.2222	15		2012-05-21	15.5556	6.66667		2013-05-21	21.1111
2001-05-22	12.2222	6.11111		2002-05-22	23.8889	9.44444		2003-05-22	17.2222	8.88889		2004-05-22	13.8889	10		2005-05-22	22.7778	15		2006-05-22	21.6667	2.77778		2007-05-22	28.3333	18.3333		2008-05-22	21.1111	8.33333		2009-05-22				2010-05-22	18.3333	12.7778		2011-05-22	21.1111	13.3333		2012-05-22	23.3333	12.7778		2013-05-22	15.5556
2001-05-23	11.1111	2.22222		2002-05-23	22.7778	12.7778		2003-05-23	17.7778	6.11111		2004-05-23	12.7778	7.22222		2005-05-23	22.7778	12.2222		2006-05-23	28.8889	12.2222		2007-05-23	26.6667	18.8889		2008-05-23	20.5556	8.88889		2009-05-23	23.3333	13.3333		2010-05-23	25.5556	14.4444		2011-05-23	19.4444	13.8889		2012-05-23	29.4444	16.1111		2013-05-23	11.6667
2001-05-24	11.6667	6.11111		2002-05-24	13.8889	5.55556		2003-05-24	21.1111	9.44444		2004-05-24	13.8889	5		2005-05-24	23.8889	10		2006-05-24	28.8889	19.4444		2007-05-24	20	9.44444		2008-05-24	21.6667	8.88889		2009-05-24	22.2222	7.22222		2010-05-24	30	21.6667		2011-05-24	22.7778	13.8889		2012-05-24	30	16.6667		2013-05-24	16.1111
2001-05-25	13.3333	10.5556		2002-05-25	18.3333	8.33333		2003-05-25	23.8889	6.66667		2004-05-25	13.8889	9.44444		2005-05-25	23.3333	13.8889		2006-05-25	26.1111	16.1111		2007-05-25	19.4444	6.11111		2008-05-25	27.7778	15.5556		2009-05-25	23.3333	10.5556		2010-05-25	34.4444	17.7778		2011-05-25	18.8889	9.44444		2012-05-25	17.2222	10.5556		2013-05-25	18.8889
2001-05-26	14.4444	9.44444		2002-05-26	20.5556	12.7778		2003-05-26	23.8889	9.44444		2004-05-26	20.5556	4.44444		2005-05-26	20	10.5556		2006-05-26	27.7778	15.5556		2007-05-26	22.7778	12.7778		2008-05-26	27.2222	13.8889		2009-05-26	24.4444	13.3333		2010-05-26	31.1111	14.4444		2011-05-26	16.6667	6.66667		2012-05-26	20	13.3333		2013-05-26	16.1111
2001-05-27	16.6667	8.88889		2002-05-27	26.1111	12.2222		2003-05-27	27.2222	8.88889		2004-05-27	20	12.2222		2005-05-27	16.1111	8.88889		2006-05-27	29.4444	18.3333		2007-05-27	21.1111	7.22222		2008-05-27	15.5556	3.33333		2009-05-27	17.7778	9.44444		2010-05-27	25.5556	15		2011-05-27	16.6667	6.66667		2012-05-27	19.4444	14.4444		2013-05-27	14.4444
2001-05-28	23.3333	8.88889		2002-05-28	25.5556	13.8889		2003-05-28	27.7778	16.1111		2004-05-28	20.5556	7.22222		2005-05-28	17.2222	8.33333		2006-05-28	35	23.8889		2007-05-28	27.7778	12.7778		2008-05-28	20.5556	7.77778		2009-05-28	11.6667	5		2010-05-28	26.6667	13.8889		2011-05-28	16.6667	9.44444		2012-05-28	31.6667	17.2222		2013-05-28	15
2001-05-29	22.7778	11.1111		2002-05-29	29.4444	13.3333		2003-05-29	26.1111	11.1111		2004-05-29	21.1111	12.7778		2005-05-29	18.8889	9.44444		2006-05-29	35	23.8889		2007-05-29	27.2222	21.1111		2008-05-29	20.5556	11.6667		2009-05-29	26.1111	10		2010-05-29	28.8889	16.6667		2011-05-29	20	10		2012-05-29	25	12.2222		2013-05-29	15
2001-05-30	22.2222	8.88889		2002-05-30	32.2222	15		2003-05-30	26.1111	15.5556		2004-05-30	21.6667	12.7778		2005-05-30	23.8889	9.44444		2006-05-30	32.2222	19.4444		2007-05-30	28.3333	17.7778		2008-05-30	21.1111	11.1111		2009-05-30	25	12.2222		2010-05-30	31.6667	20		2011-05-30	18.8889	12.7778		2012-05-30	17.7778	7.22222		2013-05-30	22.7778
2001-05-31	21.6667	11.1111		2002-05-31	31.6667	16.6667		2003-05-31	17.2222	7.77778		2004-05-31	20.5556	11.1111		2005-05-31	26.1111	11.1111		2006-05-31	28.3333	16.6667		2007-05-31	26.6667	15		2008-05-31	25	13.3333		2009-05-31	21.1111	5.55556		2010-05-31	26.1111	10.5556		2011-05-31	30	16.1111		2012-05-31	15.5556	9.44444		2013-05-31	24.4444
2001-06-01	19.4444	9.44444		2002-06-01	30	17.2222		2003-06-01	23.3333	6.66667		2004-06-01	16.1111	11.6667		2005-06-01	25.5556	16.6667		2006-06-01	27.7778	16.1111		2007-06-01	23.8889	14.4444		2008-06-01	26.6667	12.2222		2009-06-01	27.7778	7.77778		2010-06-01	25	15.5556		2011-06-01	21.6667	11.6667		2012-06-01	17.2222	6.66667		2013-06-01	24.4444
2001-06-02	18.3333	7.77778		2002-06-02	27.7778	15		2003-06-02	22.7778	12.7778		2004-06-02	21.1111	9.44444		2005-06-02	28.8889	16.1111		2006-06-02	27.2222	13.3333		2007-06-02	23.8889	13.8889		2008-06-02	26.6667	15		2009-06-02	21.6667	9.44444		2010-06-02	27.2222	12.7778		2011-06-02	23.3333	13.8889		2012-06-02	21.1111	11.1111		2013-06-02	21.6667
2001-06-03	18.8889	7.22222		2002-06-03	18.8889	9.44444		2003-06-03	22.7778	10.5556		2004-06-03	22.7778	7.77778		2005-06-03	28.3333	18.3333		2006-06-03	27.2222	12.7778		2007-06-03	20.5556	13.8889		2008-06-03	19.4444	12.7778		2009-06-03	22.7778	6.66667		2010-06-03	21.1111	10		2011-06-03	25	15		2012-06-03	23.3333	11.1111		2013-06-03	18.3333
2001-06-04	19.4444	8.33333		2002-06-04	12.2222	8.88889		2003-06-04	23.3333	11.6667		2004-06-04	25.5556	11.1111		2005-06-04	23.3333	18.3333		2006-06-04	28.3333	17.7778		2007-06-04	23.8889	14.4444		2008-06-04	21.1111	12.7778		2009-06-04	20.5556	7.77778		2010-06-04	23.8889	16.6667		2011-06-04	31.6667	16.6667		2012-06-04	25	14.4444		2013-06-04	19.4444
2001-06-05	18.3333	10.5556		2002-06-05	23.8889	6.66667		2003-06-05	25	10.5556		2004-06-05	25.5556	16.1111		2005-06-05	25.5556	17.7778		2006-06-05	30.5556	18.3333		2007-06-05	21.6667	9.44444		2008-06-05	22.2222	14.4444		2009-06-05	25	12.7778		2010-06-05	26.1111	16.1111		2011-06-05	27.7778	15		2012-06-05	27.7778	14.4444		2013-06-05	16.6667
2001-06-06	16.6667	11.6667		2002-06-06	25.5556	11.6667		2003-06-06	23.3333	14.4444		2004-06-06	26.6667	13.8889		2005-06-06	27.7778	16.1111		2006-06-06	29.4444	16.6667		2007-06-06	21.1111	10.5556		2008-06-06	22.7778	16.6667		2009-06-06	22.2222	7.77778		2010-06-06	20	12.2222		2011-06-06	27.7778	18.3333		2012-06-06	27.2222	16.6667		2013-06-06	13.8889
2001-06-07	21.1111	12.7778		2002-06-07	28.8889	15.5556		2003-06-07	18.8889	13.3333		2004-06-07	34.4444	21.1111		2005-06-07	32.2222	18.8889		2006-06-07	29.4444	17.7778		2007-06-07	31.6667	18.8889		2008-06-07	26.1111	15.5556		2009-06-07	9.44444	8.33333		2010-06-07	22.7778	10.5556		2011-06-07	35	22.7778		2012-06-07	26.6667	18.3333		2013-06-07	13.3333
2001-06-08	26.1111	11.1111		2002-06-08	26.6667	15.5556		2003-06-08	20.5556	12.2222		2004-06-08	33.8889	21.1111		2005-06-08	32.2222	15		2006-06-08	29.4444	16.6667		2007-06-08	28.3333	11.6667		2008-06-08	25.5556	15		2009-06-08	12.2222	8.33333		2010-06-08	23.3333	15		2011-06-08	38.3333	21.6667		2012-06-08	27.2222	19.4444		2013-06-08	17.2222
2001-06-09	30	16.1111		2002-06-09	29.4444	18.8889		2003-06-09	23.3333	10.5556		2004-06-09	24.4444	14.4444		2005-06-09	26.6667	15.5556		2006-06-09	25	13.3333		2007-06-09	27.7778	12.7778		2008-06-09	22.7778	12.2222		2009-06-09	12.2222	6.66667		2010-06-09	19.4444	15		2011-06-09	24.4444	9.44444		2012-06-09	30.5556	20.5556		2013-06-09	20.5556
2001-06-10	27.7778	17.7778		2002-06-10	29.4444	21.1111		2003-06-10	22.7778	15		2004-06-10	18.8889	13.3333		2005-06-10	26.6667	17.2222		2006-06-10	16.1111	8.88889		2007-06-10	31.6667	16.1111		2008-06-10	22.7778	12.7778		2009-06-10	17.7778	10		2010-06-10	21.1111	11.6667		2011-06-10	18.3333	9.44444		2012-06-10	32.2222	21.6667		2013-06-10	18.8889
2001-06-11	28.8889	16.1111		2002-06-11	28.3333	17.2222		2003-06-11	18.3333	10		2004-06-11	20.5556	12.7778		2005-06-11	26.1111	18.8889		2006-06-11	19.4444	11.1111		2007-06-11	31.6667	20		2008-06-11	21.6667	12.7778		2009-06-11	18.8889	11.6667		2010-06-11	17.7778	13.8889		2011-06-11	15	8.88889		2012-06-11	33.3333	15.5556		2013-06-11	23.3333
2001-06-12	26.1111	14.4444		2002-06-12	23.8889	15.5556		2003-06-12	22.2222	12.7778		2004-06-12	27.2222	15		2005-06-12	26.1111	15.5556		2006-06-12	23.8889	8.88889		2007-06-12	31.6667	21.1111		2008-06-12	25	16.6667		2009-06-12	21.6667	10		2010-06-12	21.6667	10.5556		2011-06-12	18.8889	8.33333		2012-06-12	22.2222	9.44444		2013-06-12	23.3333
2001-06-13	28.8889	17.7778		2002-06-13	22.2222	13.3333		2003-06-13	27.7778	16.1111		2004-06-13	26.6667	16.6667		2005-06-13	26.6667	17.2222		2006-06-13	28.3333	13.8889		2007-06-13	31.1111	20.5556		2008-06-13	25	13.8889		2009-06-13	21.6667	9.44444		2010-06-13	15.5556	11.6667		2011-06-13	19.4444	11.1111		2012-06-13	19.4444	10.5556		2013-06-13	23.3333
2001-06-14	29.4444	18.3333		2002-06-14	23.3333	11.6667		2003-06-14	27.2222	15		2004-06-14	25	15		2005-06-14	27.2222	15		2006-06-14	28.3333	16.1111		2007-06-14	32.2222	18.8889		2008-06-14	24.4444	14.4444		2009-06-14	25	15		2010-06-14	18.3333	14.4444		2011-06-14	23.8889	15.5556		2012-06-14	22.7778	15.5556		2013-06-14	23.8889
2001-06-15	25.5556	14.4444		2002-06-15	24.4444	12.7778		2003-06-15	29.4444	13.8889		2004-06-15	27.7778	12.7778		2005-06-15	22.7778	13.8889		2006-06-15	28.8889	18.8889		2007-06-15	32.2222	20		2008-06-15	24.4444	12.7778		2009-06-15	27.7778	14.4444		2010-06-15	19.4444	15		2011-06-15	25.5556	13.3333		2012-06-15	20	13.3333		2013-06-15	25
2001-06-16	24.4444	13.3333		2002-06-16	25	11.1111		2003-06-16	31.1111	17.2222		2004-06-16	27.2222	18.8889		2005-06-16	25	12.2222		2006-06-16	31.6667	22.2222		2007-06-16	32.2222	20.5556		2008-06-16	22.2222	11.1111		2009-06-16	26.1111	17.2222		2010-06-16	23.8889	15		2011-06-16	21.1111	13.3333		2012-06-16	25.5556	17.2222		2013-06-16	22.7778
2001-06-17	25	12.7778		2002-06-17	24.4444	15		2003-06-17	30.5556	20.5556		2004-06-17	22.7778	16.1111		2005-06-17	26.6667	12.2222		2006-06-17	30	18.3333		2007-06-17	32.2222	20		2008-06-17	25	11.6667		2009-06-17	23.3333	14.4444		2010-06-17	25.5556	15.5556		2011-06-17	23.3333	13.3333		2012-06-17	26.6667	13.8889		2013-06-17	28.3333
2001-06-18	30	17.2222		2002-06-18	27.2222	15.5556		2003-06-18	30	16.6667		2004-06-18	22.7778	13.3333		2005-06-18	28.8889	13.8889		2006-06-18	28.3333	17.7778		2007-06-18	32.2222	17.2222		2008-06-18	25	13.8889		2009-06-18	23.8889	16.1111		2010-06-18	30	17.7778		2011-06-18	26.1111	16.6667		2012-06-18	25.5556	17.2222		2013-06-18	26.1111
2001-06-19	30	12.2222		2002-06-19	26.1111	20		2003-06-19	26.1111	12.7778		2004-06-19	20	6.11111		2005-06-19	30.5556	18.8889		2006-06-19	26.6667	16.6667		2007-06-19	25	14.4444		2008-06-19	28.3333	13.8889		2009-06-19	28.3333	20.5556		2010-06-19	28.8889	16.6667		2011-06-19	21.1111	17.2222		2012-06-19	30.5556	17.2222		2013-06-19	22.7778
2001-06-20	26.1111	13.3333		2002-06-20	27.2222	16.1111		2003-06-20	27.2222	13.3333		2004-06-20	21.1111	11.1111		2005-06-20	30.5556	18.3333		2006-06-20	24.4444	13.3333		2007-06-20	31.1111	15.5556		2008-06-20	28.3333	15.5556		2009-06-20	27.2222	17.7778		2010-06-20	22.2222	13.3333		2011-06-20	23.8889	14.4444		2012-06-20	32.7778	18.3333		2013-06-20	28.3333
2001-06-21	26.1111	13.3333		2002-06-21	23.8889	16.1111		2003-06-21	29.4444	15		2004-06-21	22.2222	13.3333		2005-06-21	30	16.1111		2006-06-21	27.7778	16.6667		2007-06-21	30.5556	16.6667		2008-06-21	26.1111	15		2009-06-21	30	18.8889		2010-06-21	26.6667	18.8889		2011-06-21	23.8889	16.6667		2012-06-21	26.6667	15.5556		2013-06-21	31.6667
2001-06-22	23.8889	9.44444		2002-06-22	31.6667	19.4444		2003-06-22	30	20		2004-06-22	23.8889	9.44444		2005-06-22	31.6667	18.3333		2006-06-22	26.6667	17.2222		2007-06-22	24.4444	17.2222		2008-06-22	25.5556	14.4444		2009-06-22	25.5556	20.5556		2010-06-22	25.5556	18.8889		2011-06-22	24.4444	17.2222		2012-06-22	23.8889	13.8889		2013-06-22	25.5556
2001-06-23	27.2222	12.7778		2002-06-23	31.6667	21.1111		2003-06-23	29.4444	20.5556		2004-06-23	23.8889	10.5556		2005-06-23	35	25		2006-06-23	27.7778	13.8889		2007-06-23	27.2222	16.6667		2008-06-23	26.6667	12.7778		2009-06-23	33.8889	19.4444		2010-06-23	31.1111	19.4444		2011-06-23	18.8889	10		2012-06-23	26.1111	17.7778		2013-06-23	26.1111
2001-06-24	28.8889	17.7778		2002-06-24	30.5556	19.4444		2003-06-24	30	20.5556		2004-06-24	16.6667	10.5556		2005-06-24	35	22.2222		2006-06-24	26.6667	16.6667		2007-06-24	28.8889	16.6667		2008-06-24	30	17.7778		2009-06-24	35	23.3333		2010-06-24	25	15		2011-06-24	16.1111	10		2012-06-24	25.5556	18.3333		2013-06-24	27.2222
2001-06-25	35.5556	22.2222		2002-06-25	31.6667	20		2003-06-25	30	18.3333		2004-06-25	20	10		2005-06-25	27.2222	16.1111		2006-06-25	25	15		2007-06-25	30.5556	17.7778		2008-06-25	30.5556	21.6667		2009-06-25	29.4444	18.8889		2010-06-25	27.2222	16.6667		2011-06-25	23.3333	13.3333		2012-06-25	27.7778	13.3333		2013-06-25	26.6667
2001-06-26	35	23.8889		2002-06-26	31.6667	19.4444		2003-06-26	23.3333	11.6667		2004-06-26	21.1111	8.88889		2005-06-26	30.5556	21.1111		2006-06-26	27.2222	11.6667		2007-06-26	33.3333	23.3333		2008-06-26	30	17.7778		2009-06-26	30.5556	16.1111		2010-06-26	28.3333	17.2222		2011-06-26	20	15.5556		2012-06-26	25	15		2013-06-26	27.7778
2001-06-27	33.3333	23.3333		2002-06-27	28.8889	17.7778		2003-06-27	23.3333	13.3333		2004-06-27	21.6667	11.6667		2005-06-27	30	21.6667		2006-06-27	26.1111	12.7778		2007-06-27	31.6667	18.3333		2008-06-27	28.8889	18.8889		2009-06-27	31.1111	19.4444		2010-06-27	28.3333	18.8889		2011-06-27	24.4444	17.2222		2012-06-27	26.6667	17.2222		2013-06-27	30
2001-06-28	32.7778	21.6667		2002-06-28	30	18.8889		2003-06-28	23.3333	16.1111		2004-06-28	24.4444	10		2005-06-28	28.3333	17.7778		2006-06-28	25.5556	13.8889		2007-06-28	25.5556	13.3333		2008-06-28	24.4444	14.4444		2009-06-28	25.5556	15.5556		2010-06-28	27.2222	16.6667		2011-06-28	23.3333	13.3333		2012-06-28	33.3333	21.6667		2013-06-28	29.4444
2001-06-29	32.2222	21.1111		2002-06-29	33.3333	22.2222		2003-06-29	25.5556	13.3333		2004-06-29	28.3333	13.8889		2005-06-29	26.1111	19.4444		2006-06-29	27.7778	14.4444		2007-06-29	26.1111	11.1111		2008-06-29	25.5556	15.5556		2009-06-29	25	15.5556		2010-06-29	22.2222	12.7778		2011-06-29	25	15.5556		2012-06-29	30	15.5556		2013-06-29	22.2222
2001-06-30	31.1111	21.1111		2002-06-30	35.5556	26.1111		2003-06-30	28.3333	15.5556		2004-06-30	29.4444	17.7778		2005-06-30	27.7778	17.2222		2006-06-30	31.6667	18.3333		2007-06-30	28.3333	13.8889		2008-06-30	27.2222	12.7778		2009-06-30	22.2222	12.2222		2010-06-30	22.2222	11.1111		2011-06-30	28.8889	18.8889		2012-06-30	31.6667	18.3333		2013-06-30	23.3333
2001-07-01	29.4444	11.6667		2002-07-01	35.5556	26.6667		2003-07-01	28.8889	17.2222		2004-07-01	28.3333	16.6667		2005-07-01	23.3333	15		2006-07-01	31.6667	21.1111		2007-07-01	28.3333	16.6667		2008-07-01	30.5556	17.7778		2009-07-01	18.8889	12.2222		2010-07-01	25	17.2222		2011-07-01	33.8889	22.7778		2012-07-01	31.6667	21.1111		2013-07-01	26.1111
2001-07-02	19.4444	12.2222		2002-07-02	33.3333	24.4444		2003-07-02	31.1111	21.1111		2004-07-02	30	17.2222		2005-07-02	26.6667	14.4444		2006-07-02	31.1111	18.3333		2007-07-02	27.2222	18.3333		2008-07-02	30	21.6667		2009-07-02	21.1111	12.7778		2010-07-02	29.4444	18.3333		2011-07-02	36.1111	17.7778		2012-07-02	33.3333	23.3333		2013-07-02	27.2222
2001-07-03	28.8889	13.3333		2002-07-03	30	21.6667		2003-07-03	31.1111	18.8889		2004-07-03	30	19.4444		2005-07-03	26.6667	18.3333		2006-07-03	31.1111	20		2007-07-03	28.8889	20.5556		2008-07-03	25	11.6667		2009-07-03	25	15.5556		2010-07-03	29.4444	21.1111		2011-07-03	27.7778	15.5556		2012-07-03	35.5556	18.8889		2013-07-03	26.6667
2001-07-04	28.8889	17.2222		2002-07-04	29.4444	16.1111		2003-07-04	31.6667	17.2222		2004-07-04	26.6667	17.2222		2005-07-04	26.1111	17.2222		2006-07-04	28.8889	15.5556		2007-07-04	30.5556	18.3333		2008-07-04	27.7778	13.3333		2009-07-04	25.5556	18.3333		2010-07-04	31.6667	22.2222		2011-07-04	29.4444	17.7778		2012-07-04	33.8889	21.1111		2013-07-04	27.7778
2001-07-05	25	11.6667		2002-07-05	27.7778	20.5556		2003-07-05	30	16.6667		2004-07-05	26.6667	16.6667		2005-07-05	25.5556	14.4444		2006-07-05	28.8889	15.5556		2007-07-05	30	17.2222		2008-07-05	30	18.3333		2009-07-05	26.1111	13.3333		2010-07-05	28.3333	20		2011-07-05	30.5556	19.4444		2012-07-05	37.2222	25		2013-07-05	30
2001-07-06	30.5556	15.5556		2002-07-06	35	22.2222		2003-07-06	29.4444	20.5556		2004-07-06	21.1111	13.3333		2005-07-06	25.5556	12.7778		2006-07-06	27.2222	13.8889		2007-07-06	30.5556	17.2222		2008-07-06	32.7778	21.1111		2009-07-06	27.2222	14.4444		2010-07-06	27.7778	20		2011-07-06	28.8889	16.6667		2012-07-06	32.7778	23.3333		2013-07-06	30
2001-07-07	31.1111	21.1111		2002-07-07	31.6667	21.6667		2003-07-07	28.3333	20		2004-07-07	18.8889	11.6667		2005-07-07	28.3333	16.1111		2006-07-07	28.8889	15		2007-07-07	35.5556	16.6667		2008-07-07	31.1111	18.3333		2009-07-07	27.2222	16.6667		2010-07-07	29.4444	17.7778		2011-07-07	28.3333	18.3333		2012-07-07	37.2222	16.6667		2013-07-07	31.1111
2001-07-08	32.7778	19.4444		2002-07-08	32.2222	25		2003-07-08	25	17.2222		2004-07-08	24.4444	10.5556		2005-07-08	28.8889	20.5556		2006-07-08	29.4444	18.3333		2007-07-08	35.5556	21.6667		2008-07-08	28.3333	18.3333		2009-07-08	27.2222	17.2222		2010-07-08	28.8889	16.6667		2011-07-08	30.5556	19.4444		2012-07-08	27.7778	18.8889		2013-07-08	31.1111
2001-07-09	33.3333	18.3333		2002-07-09	30.5556	21.1111		2003-07-09	23.8889	15.5556		2004-07-09	26.1111	17.7778		2005-07-09	32.2222	20.5556		2006-07-09	31.1111	21.6667		2007-07-09	28.3333	17.2222		2008-07-09	28.3333	13.8889		2009-07-09	25.5556	15.5556		2010-07-09	27.7778	16.6667		2011-07-09	30.5556	23.8889		2012-07-09	31.6667	18.8889		2013-07-09	28.8889
2001-07-10	33.3333	19.4444		2002-07-10	30	15		2003-07-10	20.5556	15		2004-07-10	27.7778	16.6667		2005-07-10	32.7778	22.7778		2006-07-10	31.6667	18.8889		2007-07-10	27.2222	19.4444		2008-07-10	28.8889	15		2009-07-10	26.6667	16.1111		2010-07-10	28.8889	17.7778		2011-07-10	29.4444	21.1111		2012-07-10	28.3333	16.6667		2013-07-10	28.3333
2001-07-11	28.3333	15		2002-07-11	25	15.5556		2003-07-11	25	14.4444		2004-07-11	27.7778	20		2005-07-11	32.7778	21.6667		2006-07-11	26.6667	13.8889		2007-07-11	23.8889	13.3333		2008-07-11	32.7778	18.3333		2009-07-11	30	15		2010-07-11	29.4444	17.7778		2011-07-11	31.6667	18.8889		2012-07-11	29.4444	16.6667		2013-07-11	25
2001-07-12	28.3333	15		2002-07-12	26.6667	13.3333		2003-07-12	26.6667	13.8889		2004-07-12	30	17.2222		2005-07-12	31.6667	20.5556		2006-07-12	28.3333	20		2007-07-12	24.4444	13.8889		2008-07-12	32.2222	15.5556		2009-07-12	24.4444	15		2010-07-12	27.7778	15		2011-07-12	28.3333	18.3333		2012-07-12	31.1111	14.4444		2013-07-12	27.7778
2001-07-13	30	15.5556		2002-07-13	27.2222	15		2003-07-13	28.3333	16.1111		2004-07-13	28.3333	19.4444		2005-07-13	31.6667	22.2222		2006-07-13	31.6667	17.7778		2007-07-13	25.5556	10.5556		2008-07-13	25.5556	15.5556		2009-07-13	25	13.8889		2010-07-13	25	15		2011-07-13	23.8889	13.3333		2012-07-13	31.1111	20		2013-07-13	30
2001-07-14	31.1111	18.8889		2002-07-14	29.4444	16.1111		2003-07-14	28.3333	19.4444		2004-07-14	27.7778	17.2222		2005-07-14	32.2222	19.4444		2006-07-14	31.1111	20.5556		2007-07-14	25.5556	17.7778		2008-07-14	29.4444	14.4444		2009-07-14	26.1111	18.3333		2010-07-14	27.7778	20		2011-07-14	23.3333	17.7778		2012-07-14	30.5556	19.4444		2013-07-14	25.5556
2001-07-15	30.5556	21.6667		2002-07-15	29.4444	19.4444		2003-07-15	25	17.7778		2004-07-15	27.7778	16.6667		2005-07-15	33.3333	22.2222		2006-07-15	33.8889	18.3333		2007-07-15	27.7778	15		2008-07-15	33.3333	20.5556		2009-07-15	25.5556	17.2222		2010-07-15	32.2222	16.1111		2011-07-15	21.6667	16.1111		2012-07-15	32.2222	20.5556		2013-07-15	28.3333
2001-07-16	30.5556	18.3333		2002-07-16	32.2222	21.1111		2003-07-16	28.3333	15		2004-07-16	27.7778	19.4444		2005-07-16	34.4444	23.3333		2006-07-16	36.6667	21.6667		2007-07-16	29.4444	16.6667		2008-07-16	32.7778	21.1111		2009-07-16	23.8889	12.7778		2010-07-16	28.3333	20		2011-07-16	23.3333	20		2012-07-16	33.3333	23.8889		2013-07-16	29.4444
2001-07-17	32.2222	18.8889		2002-07-17	33.3333	21.6667		2003-07-17	28.8889	21.1111		2004-07-17	26.6667	15.5556		2005-07-17	35	25		2006-07-17	36.1111	23.8889		2007-07-17	30	20		2008-07-17	31.6667	20.5556		2009-07-17	19.4444	12.7778		2010-07-17	31.1111	17.2222		2011-07-17	29.4444	21.1111		2012-07-17	36.1111	25		2013-07-17	31.6667
2001-07-18	33.3333	18.8889		2002-07-18	32.7778	22.7778		2003-07-18	26.6667	13.8889		2004-07-18	27.2222	14.4444		2005-07-18	33.3333	19.4444		2006-07-18	32.7778	25.5556		2007-07-18	31.6667	20		2008-07-18	28.3333	18.8889		2009-07-18	16.1111	11.6667		2010-07-18	32.7778	17.7778		2011-07-18	32.7778	25.5556		2012-07-18	32.2222	21.1111		2013-07-18	32.2222
2001-07-19	32.7778	20.5556		2002-07-19	27.2222	21.1111		2003-07-19	28.8889	14.4444		2004-07-19	30.5556	20.5556		2005-07-19	31.6667	12.2222		2006-07-19	31.6667	15.5556		2007-07-19	25.5556	17.7778		2008-07-19	28.3333	17.2222		2009-07-19	18.3333	10		2010-07-19	27.7778	17.2222		2011-07-19	34.4444	25		2012-07-19	26.6667	19.4444		2013-07-19	32.7778
2001-07-20	32.2222	22.2222		2002-07-20	30	21.1111		2003-07-20	28.3333	19.4444		2004-07-20	32.2222	21.6667		2005-07-20	31.6667	19.4444		2006-07-20	29.4444	18.3333		2007-07-20	25.5556	11.6667		2008-07-20	28.3333	16.6667		2009-07-20	24.4444	12.7778		2010-07-20	25.5556	15.5556		2011-07-20	34.4444	25		2012-07-20	28.3333	18.8889		2013-07-20	27.2222
2001-07-21	32.2222	22.7778		2002-07-21	32.7778	25		2003-07-21	27.7778	16.1111		2004-07-21	34.4444	21.6667		2005-07-21	31.6667	21.1111		2006-07-21	28.3333	19.4444		2007-07-21	27.7778	14.4444		2008-07-21	28.3333	18.8889		2009-07-21	27.2222	15.5556		2010-07-21	28.3333	16.6667		2011-07-21	34.4444	19.4444		2012-07-21	30.5556	21.1111		2013-07-21	25
2001-07-22	32.7778	21.1111		2002-07-22	30	19.4444		2003-07-22	23.3333	13.8889		2004-07-22	33.8889	17.7778		2005-07-22	31.1111	18.8889		2006-07-22	28.3333	18.3333		2007-07-22	27.2222	19.4444		2008-07-22	27.7778	16.6667		2009-07-22	24.4444	13.3333		2010-07-22	30	18.8889		2011-07-22	29.4444	20.5556		2012-07-22	29.4444	20.5556		2013-07-22	26.1111
2001-07-23	30.5556	21.1111		2002-07-23	23.3333	13.3333		2003-07-23	25	10.5556		2004-07-23	25	13.3333		2005-07-23	30.5556	19.4444		2006-07-23	28.8889	16.1111		2007-07-23	28.3333	22.2222		2008-07-23	28.3333	14.4444		2009-07-23	25.5556	14.4444		2010-07-23	22.7778	18.8889		2011-07-23	31.6667	22.7778		2012-07-23	31.6667	24.4444		2013-07-23	28.3333
2001-07-24	30.5556	20		2002-07-24	22.7778	16.6667		2003-07-24	27.2222	13.3333		2004-07-24	23.8889	11.6667		2005-07-24	31.1111	24.4444		2006-07-24	32.2222	16.6667		2007-07-24	31.6667	21.6667		2008-07-24	28.3333	19.4444		2009-07-24	27.7778	17.7778		2010-07-24	28.8889	17.2222		2011-07-24	28.8889	15.5556		2012-07-24	34.4444	20.5556		2013-07-24	22.2222
2001-07-25	25.5556	15		2002-07-25	26.6667	17.2222		2003-07-25	29.4444	20		2004-07-25	26.1111	12.2222		2005-07-25	30.5556	20		2006-07-25	34.4444	20.5556		2007-07-25	32.7778	21.6667		2008-07-25	30	19.4444		2009-07-25	27.2222	15.5556		2010-07-25	27.2222	15.5556		2011-07-25	27.2222	16.6667		2012-07-25	26.6667	20.5556		2013-07-25	24.4444
2001-07-26	25	15		2002-07-26	32.7778	18.3333		2003-07-26	31.6667	23.3333		2004-07-26	26.6667	13.3333		2005-07-26	25	15		2006-07-26	31.1111	18.8889		2007-07-26	35	23.8889		2008-07-26	28.3333	15.5556		2009-07-26	23.3333	15.5556		2010-07-26	27.7778	17.7778		2011-07-26	29.4444	17.2222		2012-07-26	32.7778	20		2013-07-26	25.5556
2001-07-27	25.5556	17.7778		2002-07-27	31.1111	19.4444		2003-07-27	30	19.4444		2004-07-27	26.6667	13.3333		2005-07-27	22.7778	11.1111		2006-07-27	31.1111	20		2007-07-27	30.5556	21.6667		2008-07-27	28.3333	17.2222		2009-07-27	27.2222	18.3333		2010-07-27	28.8889	21.6667		2011-07-27	27.7778	20.5556		2012-07-27	28.3333	16.6667		2013-07-27	20
2001-07-28	25.5556	19.4444		2002-07-28	32.7778	20.5556		2003-07-28	28.8889	17.2222		2004-07-28	26.1111	18.8889		2005-07-28	26.1111	16.1111		2006-07-28	32.2222	19.4444		2007-07-28	30.5556	19.4444		2008-07-28	30	17.7778		2009-07-28	27.7778	15		2010-07-28	32.7778	17.7778		2011-07-28	30	21.6667		2012-07-28	26.1111	15.5556		2013-07-28	15
2001-07-29	28.3333	16.1111		2002-07-29	28.3333	18.8889		2003-07-29	30.5556	17.7778		2004-07-29	25	16.6667		2005-07-29	25.5556	13.3333		2006-07-29	36.6667	23.8889		2007-07-29	31.1111	16.1111		2008-07-29	32.7778	23.3333		2009-07-29	23.3333	11.6667		2010-07-29	26.1111	15.5556		2011-07-29	30	18.3333		2012-07-29	28.8889	18.3333		2013-07-29	21.1111
2001-07-30	34.4444	21.6667		2002-07-30	33.3333	21.1111		2003-07-30	29.4444	18.8889		2004-07-30	26.1111	13.3333		2005-07-30	31.6667	19.4444		2006-07-30	35.5556	25		2007-07-30	32.2222	18.3333		2008-07-30	31.6667	18.3333		2009-07-30	23.8889	13.3333		2010-07-30	27.7778	19.4444		2011-07-30	30.5556	20.5556		2012-07-30	28.3333	20		2013-07-30	24.4444
2001-07-31	35.5556	25		2002-07-31	32.2222	21.6667		2003-07-31	28.8889	17.2222		2004-07-31	26.1111	11.6667		2005-07-31	31.6667	21.1111		2006-07-31	35	25.5556		2007-07-31	32.2222	21.6667		2008-07-31	31.1111	18.3333		2009-07-31	23.8889	12.7778		2010-07-31	22.2222	17.7778		2011-07-31	31.1111	18.3333		2012-07-31	31.1111	18.3333		2013-07-31	21.1111
2001-08-01	35.5556	23.3333		2002-08-01	32.2222	22.2222		2003-08-01	26.6667	15.5556		2004-08-01	30	18.3333		2005-08-01	32.2222	19.4444		2006-08-01	37.2222	22.7778		2007-08-01	32.7778	22.2222		2008-08-01	28.8889	20		2009-08-01	25.5556	13.8889		2010-08-01	28.3333	18.8889		2011-08-01	32.2222	24.4444		2012-08-01	30	20		2013-08-01	25
2001-08-02	29.4444	20		2002-08-02	24.4444	13.8889		2003-08-02	25.5556	15.5556		2004-08-02	29.4444	18.3333		2005-08-02	33.8889	22.2222		2006-08-02	27.7778	16.6667		2007-08-02	31.6667	17.2222		2008-08-02	28.8889	13.8889		2009-08-02	21.1111	12.2222		2010-08-02	29.4444	21.6667		2011-08-02	28.8889	18.3333		2012-08-02	32.7778	20.5556		2013-08-02	26.1111
2001-08-03	31.1111	17.7778		2002-08-03	25	16.1111		2003-08-03	23.8889	16.1111		2004-08-03	28.8889	18.8889		2005-08-03	33.3333	23.3333		2006-08-03	30	17.2222		2007-08-03	31.1111	13.3333		2008-08-03	28.3333	20		2009-08-03	26.6667	15.5556		2010-08-03	29.4444	22.2222		2011-08-03	29.4444	17.2222		2012-08-03	31.1111	18.8889		2013-08-03	23.3333
2001-08-04	33.8889	21.1111		2002-08-04	25.5556	18.8889		2003-08-04	25.5556	15		2004-08-04	25.5556	15		2005-08-04	32.2222	17.7778		2006-08-04	31.1111	18.3333		2007-08-04	30	17.7778		2008-08-04	29.4444	20		2009-08-04	26.6667	16.1111		2010-08-04	32.7778	20		2011-08-04	28.8889	17.2222		2012-08-04	31.6667	17.7778		2013-08-04	23.8889
2001-08-05	36.1111	23.8889		2002-08-05	26.6667	18.8889		2003-08-05	25.5556	15.5556		2004-08-05	25	10.5556		2005-08-05	27.2222	14.4444		2006-08-05	30	21.6667		2007-08-05	23.3333	16.1111		2008-08-05	29.4444	18.8889		2009-08-05	23.3333	11.1111		2010-08-05	30	17.2222		2011-08-05	28.8889	18.8889		2012-08-05	25	13.3333		2013-08-05	23.3333
2001-08-06	36.6667	26.1111		2002-08-06	26.1111	15.5556		2003-08-06	28.8889	16.6667		2004-08-06	25.5556	11.1111		2005-08-06	28.8889	15.5556		2006-08-06	28.8889	21.1111		2007-08-06	27.2222	17.2222		2008-08-06	29.4444	17.7778		2009-08-06	25	14.4444		2010-08-06	25.5556	15.5556		2011-08-06	28.8889	20.5556		2012-08-06	24.4444	15		2013-08-06	25.5556
2001-08-07	36.6667	21.1111		2002-08-07	26.1111	16.6667		2003-08-07	28.8889	17.7778		2004-08-07	25	16.1111		2005-08-07	32.2222	17.2222		2006-08-07	28.3333	15		2007-08-07	32.7778	22.7778		2008-08-07	26.6667	16.6667		2009-08-07	25	16.6667		2010-08-07	27.7778	17.7778		2011-08-07	28.8889	17.7778		2012-08-07	30	18.3333		2013-08-07	27.7778
2001-08-08	35.5556	24.4444		2002-08-08	27.7778	18.3333		2003-08-08	28.3333	15		2004-08-08	28.3333	17.7778		2005-08-08	33.3333	21.6667		2006-08-08	27.7778	16.1111		2007-08-08	32.7778	17.2222		2008-08-08	26.6667	13.3333		2009-08-08	20	16.6667		2010-08-08	30.5556	19.4444		2011-08-08	27.2222	17.7778		2012-08-08	30	17.7778		2013-08-08	22.7778
2001-08-09	32.7778	23.8889		2002-08-09	29.4444	18.8889		2003-08-09	30	15		2004-08-09	28.3333	17.7778		2005-08-09	32.7778	20.5556		2006-08-09	27.7778	19.4444		2007-08-09	32.2222	22.2222		2008-08-09	28.3333	18.3333		2009-08-09	28.8889	18.8889		2010-08-09	33.3333	21.6667		2011-08-09	27.2222	16.1111		2012-08-09	26.6667	15.5556		2013-08-09	23.3333
2001-08-10	25.5556	12.2222		2002-08-10	27.2222	18.8889		2003-08-10	30	18.3333		2004-08-10	18.8889	12.2222		2005-08-10	27.2222	17.2222		2006-08-10	28.3333	19.4444		2007-08-10	34.4444	18.8889		2008-08-10	27.7778	11.1111		2009-08-10	27.2222	17.7778		2010-08-10	32.7778	21.6667		2011-08-10	22.7778	12.7778		2012-08-10	24.4444	12.2222		2013-08-10	22.7778
2001-08-11	26.1111	11.6667		2002-08-11	31.6667	16.6667		2003-08-11	29.4444	17.2222		2004-08-11	17.7778	8.33333		2005-08-11	25.5556	16.1111		2006-08-11	27.7778	18.8889		2007-08-11	33.8889	19.4444		2008-08-11	27.2222	13.3333		2009-08-11	26.1111	15		2010-08-11	30	21.6667		2011-08-11	25.5556	15		2012-08-11	24.4444	10		2013-08-11	22.7778
2001-08-12	27.7778	17.2222		2002-08-12	31.1111	20		2003-08-12	28.8889	12.7778		2004-08-12	21.6667	7.77778		2005-08-12	25.5556	17.2222		2006-08-12	27.2222	18.3333		2007-08-12	32.2222	18.8889		2008-08-12	25	17.7778		2009-08-12	28.3333	16.6667		2010-08-12	32.2222	19.4444		2011-08-12	27.2222	18.3333		2012-08-12	25	16.1111		2013-08-12	25
2001-08-13	26.1111	11.1111		2002-08-13	23.3333	14.4444		2003-08-13	30	16.1111		2004-08-13	22.2222	8.88889		2005-08-13	25	12.7778		2006-08-13	26.6667	19.4444		2007-08-13	30	14.4444		2008-08-13	27.7778	13.3333		2009-08-13	30.5556	20		2010-08-13	32.2222	19.4444		2011-08-13	24.4444	16.6667		2012-08-13	20	12.2222		2013-08-13	25
2001-08-14	25.5556	15		2002-08-14	27.7778	15		2003-08-14	30.5556	20		2004-08-14	23.8889	7.77778		2005-08-14	24.4444	10.5556		2006-08-14	25.5556	14.4444		2007-08-14	29.4444	19.4444		2008-08-14	26.6667	15.5556		2009-08-14	28.3333	19.4444		2010-08-14	28.3333	18.3333		2011-08-14	25.5556	14.4444		2012-08-14	27.7778	13.3333		2013-08-14	22.7778
2001-08-15	25.5556	17.7778		2002-08-15	27.7778	18.3333		2003-08-15	34.4444	22.2222		2004-08-15	25	12.2222		2005-08-15	26.1111	12.2222		2006-08-15	27.7778	12.2222		2007-08-15	26.6667	18.3333		2008-08-15	27.7778	13.8889		2009-08-15	31.1111	21.1111		2010-08-15	28.3333	16.1111		2011-08-15	27.2222	18.3333		2012-08-15	25.5556	16.6667		2013-08-15	23.8889
2001-08-16	24.4444	15.5556		2002-08-16	27.2222	14.4444		2003-08-16	33.8889	21.1111		2004-08-16	24.4444	14.4444		2005-08-16	29.4444	15		2006-08-16	28.8889	17.7778		2007-08-16	26.6667	16.6667		2008-08-16	29.4444	15.5556		2009-08-16	26.6667	20.5556		2010-08-16	23.3333	14.4444		2011-08-16	27.7778	17.7778		2012-08-16	27.7778	14.4444		2013-08-16	25
2001-08-17	27.7778	13.3333		2002-08-17	26.1111	16.1111		2003-08-17	32.7778	18.8889		2004-08-17	25	15		2005-08-17	28.8889	17.7778		2006-08-17	28.3333	16.6667		2007-08-17	26.1111	12.7778		2008-08-17	30.5556	20		2009-08-17	24.4444	15.5556		2010-08-17	23.8889	12.2222		2011-08-17	27.7778	15		2012-08-17	21.1111	8.33333		2013-08-17	26.1111
2001-08-18	27.2222	13.8889		2002-08-18	22.2222	8.88889		2003-08-18	35	22.2222		2004-08-18	25	16.1111		2005-08-18	25.5556	19.4444		2006-08-18	25	19.4444		2007-08-18	21.6667	13.8889		2008-08-18	32.7778	18.8889		2009-08-18	26.1111	11.1111		2010-08-18	24.4444	15.5556		2011-08-18	25.5556	13.8889		2012-08-18	22.7778	11.1111		2013-08-18	26.6667
2001-08-19	25.5556	13.3333		2002-08-19	23.3333	12.2222		2003-08-19	35	23.3333		2004-08-19	21.6667	5.55556		2005-08-19	25.5556	17.2222		2006-08-19	24.4444	16.1111		2007-08-19	16.6667	13.8889		2008-08-19	32.2222	17.7778		2009-08-19	24.4444	15.5556		2010-08-19	24.4444	17.7778		2011-08-19	27.7778	18.3333		2012-08-19	25	13.3333		2013-08-19	27.2222
2001-08-20	26.6667	13.3333		2002-08-20	25	12.7778		2003-08-20	32.7778	20.5556		2004-08-20	21.6667	11.1111		2005-08-20	26.6667	13.8889		2006-08-20	27.2222	12.2222		2007-08-20	18.3333	15		2008-08-20	30	19.4444		2009-08-20	19.4444	16.1111		2010-08-20	25	19.4444		2011-08-20	26.6667	13.8889		2012-08-20	23.8889	8.33333		2013-08-20	29.4444
2001-08-21	27.2222	17.7778		2002-08-21	23.8889	17.7778		2003-08-21	32.2222	21.1111		2004-08-21	21.1111	3.88889		2005-08-21	25	13.3333		2006-08-21	30	18.3333		2007-08-21	24.4444	17.7778		2008-08-21	28.8889	18.8889		2009-08-21	18.3333	13.3333		2010-08-21	28.8889	19.4444		2011-08-21	24.4444	13.8889		2012-08-21	25	10.5556		2013-08-21	31.1111
2001-08-22	29.4444	18.8889		2002-08-22	23.3333	17.2222		2003-08-22	28.8889	13.8889		2004-08-22	28.3333	17.2222		2005-08-22	22.2222	10		2006-08-22	28.3333	14.4444		2007-08-22	23.8889	18.3333		2008-08-22	30.5556	20		2009-08-22	21.6667	10		2010-08-22	27.2222	16.1111		2011-08-22	24.4444	13.3333		2012-08-22	26.6667	13.8889		2013-08-22	28.8889
2001-08-23	29.4444	19.4444		2002-08-23	22.7778	18.3333		2003-08-23	30	17.7778		2004-08-23	27.7778	11.6667		2005-08-23	23.8889	8.88889		2006-08-23	27.2222	15		2007-08-23	25	16.6667		2008-08-23	27.7778	14.4444		2009-08-23	22.7778	11.1111		2010-08-23	30	20		2011-08-23	28.3333	18.3333		2012-08-23	26.6667	17.7778		2013-08-23	28.3333
2001-08-24	28.3333	16.6667		2002-08-24	28.3333	16.1111		2003-08-24	36.1111	21.6667		2004-08-24	24.4444	17.2222		2005-08-24	23.3333	14.4444		2006-08-24	23.8889	17.7778		2007-08-24	25.5556	15		2008-08-24	24.4444	11.1111		2009-08-24	24.4444	15.5556		2010-08-24	30.5556	17.7778		2011-08-24	30.5556	19.4444		2012-08-24	28.8889	18.8889		2013-08-24	29.4444
2001-08-25	27.2222	18.3333		2002-08-25	28.8889	16.1111		2003-08-25	33.3333	19.4444		2004-08-25	27.7778	16.6667		2005-08-25	27.7778	19.4444		2006-08-25	21.1111	17.7778		2007-08-25	24.4444	14.4444		2008-08-25	25.5556	10		2009-08-25	26.6667	17.7778		2010-08-25	23.3333	13.3333		2011-08-25	25.5556	13.8889		2012-08-25	31.1111	18.8889		2013-08-25	31.6667
2001-08-26	27.2222	14.4444		2002-08-26	28.3333	16.1111		2003-08-26	33.3333	20.5556		2004-08-26	26.1111	18.3333		2005-08-26	26.1111	18.3333		2006-08-26	25	15.5556		2007-08-26	27.2222	15		2008-08-26	25.5556	13.3333		2009-08-26	25.5556	13.8889		2010-08-26	22.2222	10.5556		2011-08-26	27.7778	17.7778		2012-08-26	23.3333	18.8889		2013-08-26	34.4444
2001-08-27	27.2222	18.8889		2002-08-27	27.7778	16.6667		2003-08-27	32.7778	14.4444		2004-08-27	22.7778	15		2005-08-27	25.5556	14.4444		2006-08-27	28.8889	13.8889		2007-08-27	27.2222	18.8889		2008-08-27	25.5556	15.5556		2009-08-27	23.8889	12.7778		2010-08-27	25	16.1111		2011-08-27	28.8889	13.3333		2012-08-27	29.4444	14.4444		2013-08-27	34.4444
2001-08-28	28.3333	13.3333		2002-08-28	27.2222	18.3333		2003-08-28	31.6667	20		2004-08-28	21.6667	14.4444		2005-08-28	25.5556	14.4444		2006-08-28	27.2222	17.2222		2007-08-28	25.5556	20		2008-08-28	25	15		2009-08-28	25	15.5556		2010-08-28	30	18.3333		2011-08-28	24.4444	13.3333		2012-08-28	29.4444	16.6667		2013-08-28	33.8889
2001-08-29	27.2222	16.1111		2002-08-29	26.6667	18.3333		2003-08-29	30.5556	15		2004-08-29	21.6667	10.5556		2005-08-29	25.5556	14.4444		2006-08-29	23.8889	13.8889		2007-08-29	23.3333	14.4444		2008-08-29	26.6667	11.6667		2009-08-29	23.8889	9.44444		2010-08-29	30.5556	19.4444		2011-08-29	24.4444	12.2222		2012-08-29	27.7778	20		2013-08-29	32.2222
2001-08-30	26.1111	18.3333		2002-08-30	26.1111	17.2222		2003-08-30	24.4444	10.5556		2004-08-30	23.8889	13.8889		2005-08-30	25	13.3333		2006-08-30	27.2222	13.3333		2007-08-30	24.4444	10.5556		2008-08-30	29.4444	12.2222		2009-08-30	17.7778	7.22222		2010-08-30	32.7778	21.1111		2011-08-30	26.6667	16.6667		2012-08-30	32.7778	22.2222		2013-08-30	33.3333
2001-08-31	24.4444	11.6667		2002-08-31	27.7778	19.4444		2003-08-31	25	10		2004-08-31	27.7778	12.7778		2005-08-31	25	12.7778		2006-08-31	26.1111	15.5556		2007-08-31	28.3333	13.3333		2008-08-31	29.4444	18.3333		2009-08-31	19.4444	7.77778		2010-08-31	31.6667	18.8889		2011-08-31	20.5556	16.6667		2012-08-31	32.7778	15.5556		2013-08-31	28.3333
2001-09-01	23.8889	10		2002-09-01	30.5556	20		2003-09-01	27.2222	10.5556		2004-09-01	30	15.5556		2005-09-01	25	12.7778		2006-09-01	24.4444	13.3333		2007-09-01	27.7778	16.1111		2008-09-01	31.1111	20		2009-09-01	21.1111	8.88889		2010-09-01	28.3333	13.8889		2011-09-01	28.3333	18.3333		2012-09-01	28.3333	16.1111		2013-09-01	30.5556
2001-09-02	30	16.1111		2002-09-02	28.3333	17.7778		2003-09-02	28.8889	14.4444		2004-09-02	31.1111	21.1111		2005-09-02	25	12.2222		2006-09-02	23.8889	14.4444		2007-09-02	30	18.3333		2008-09-02	30.5556	17.7778		2009-09-02	21.6667	10		2010-09-02	23.3333	13.8889		2011-09-02	32.2222	21.6667		2012-09-02	28.8889	14.4444		2013-09-02	22.7778
2001-09-03	28.3333	17.2222		2002-09-03	26.6667	13.3333		2003-09-03	28.8889	14.4444		2004-09-03	30	17.7778		2005-09-03	23.8889	10		2006-09-03	22.2222	15.5556		2007-09-03	31.6667	15.5556		2008-09-03	18.8889	10		2009-09-03	22.7778	12.2222		2010-09-03	21.1111	12.7778		2011-09-03	25.5556	18.3333		2012-09-03	30	17.7778		2013-09-03	18.8889
2001-09-04	27.7778	11.1111		2002-09-04	29.4444	13.3333		2003-09-04	23.8889	10.5556		2004-09-04	30	17.7778		2005-09-04	25.5556	16.1111		2006-09-04	25	13.3333		2007-09-04	32.7778	20.5556		2008-09-04	18.8889	10.5556		2009-09-04	23.3333	10		2010-09-04	15	7.77778		2011-09-04	25	11.6667		2012-09-04	32.2222	19.4444		2013-09-04	24.4444
2001-09-05	29.4444	17.2222		2002-09-05	28.3333	19.4444		2003-09-05	30	11.1111		2004-09-05	28.8889	21.1111		2005-09-05	30	19.4444		2006-09-05	26.6667	12.7778		2007-09-05	32.7778	20		2008-09-05	22.2222	8.88889		2009-09-05	24.4444	12.2222		2010-09-05	18.8889	8.33333		2011-09-05	19.4444	7.22222		2012-09-05	32.2222	15.5556		2013-09-05	28.8889
2001-09-06	28.8889	18.8889		2002-09-06	29.4444	17.7778		2003-09-06	32.7778	18.3333		2004-09-06	23.8889	15		2005-09-06	28.8889	18.8889		2006-09-06	27.7778	14.4444		2007-09-06	31.6667	22.2222		2008-09-06	21.6667	8.88889		2009-09-06	25.5556	15		2010-09-06	21.6667	11.1111		2011-09-06	21.1111	10		2012-09-06	27.7778	12.2222		2013-09-06	27.2222
2001-09-07	27.2222	18.3333		2002-09-07	33.3333	22.7778		2003-09-07	33.8889	17.2222		2004-09-07	20.5556	11.1111		2005-09-07	26.6667	14.4444		2006-09-07	27.7778	16.1111		2007-09-07	28.8889	16.1111		2008-09-07	21.6667	10.5556		2009-09-07	26.1111	13.3333		2010-09-07	20.5556	11.1111		2011-09-07	22.2222	10		2012-09-07	26.6667	13.8889		2013-09-07	32.2222
2001-09-08	22.7778	13.8889		2002-09-08	32.7778	20		2003-09-08	32.7778	16.6667		2004-09-08	20	7.77778		2005-09-08	23.8889	13.3333		2006-09-08	27.7778	15		2007-09-08	24.4444	10		2008-09-08	18.8889	8.88889		2009-09-08	25.5556	15.5556		2010-09-08	16.1111	6.66667		2011-09-08	23.8889	13.3333		2012-09-08	20.5556	8.88889		2013-09-08	32.7778
2001-09-09	20.5556	10.5556		2002-09-09	32.2222	23.3333		2003-09-09	31.6667	17.7778		2004-09-09	25	12.7778		2005-09-09	27.7778	16.1111		2006-09-09	15.5556	9.44444		2007-09-09	19.4444	10.5556		2008-09-09	21.1111	6.11111		2009-09-09	25.5556	15.5556		2010-09-09	18.8889	9.44444		2011-09-09	27.7778	15.5556		2012-09-09	25	9.44444		2013-09-09	23.8889
2001-09-10	20.5556	11.1111		2002-09-10	30.5556	14.4444		2003-09-10	29.4444	20.5556		2004-09-10	28.8889	16.1111		2005-09-10	31.1111	20.5556		2006-09-10	15	10		2007-09-10	19.4444	11.6667		2008-09-10	20.5556	12.2222		2009-09-10	25.5556	17.7778		2010-09-10	17.7778	11.1111		2011-09-10	30	15.5556		2012-09-10	22.7778	11.6667		2013-09-10	32.7778
2001-09-11	28.3333	10.5556		2002-09-11	25	11.1111		2003-09-11	28.3333	21.1111		2004-09-11	28.3333	18.8889		2005-09-11	31.1111	22.2222		2006-09-11	14.4444	10.5556		2007-09-11	18.8889	11.6667		2008-09-11	25	14.4444		2009-09-11	27.7778	16.1111		2010-09-11	20.5556	12.7778		2011-09-11	28.8889	16.6667		2012-09-11	27.7778	14.4444		2013-09-11	26.6667
2001-09-12	27.7778	12.7778		2002-09-12	26.1111	12.7778		2003-09-12	24.4444	14.4444		2004-09-12	29.4444	15.5556		2005-09-12	30.5556	21.1111		2006-09-12	18.8889	11.1111		2007-09-12	18.8889	3.88889		2008-09-12	23.8889	13.8889		2009-09-12	27.2222	16.6667		2010-09-12	20.5556	11.1111		2011-09-12	30	18.3333		2012-09-12	34.4444	15		2013-09-12	28.3333
2001-09-13	22.2222	10.5556		2002-09-13	25.5556	16.6667		2003-09-13	23.8889	15		2004-09-13	30.5556	20		2005-09-13	25	16.1111		2006-09-13	23.8889	7.77778		2007-09-13	18.8889	14.4444		2008-09-13	22.2222	12.7778		2009-09-13	27.7778	15.5556		2010-09-13	25	10.5556		2011-09-13	30.5556	10.5556		2012-09-13	16.6667	10		2013-09-13	22.2222
2001-09-14	19.4444	8.33333		2002-09-14	21.1111	15.5556		2003-09-14	20	11.1111		2004-09-14	29.4444	18.8889		2005-09-14	22.2222	10		2006-09-14	26.6667	11.1111		2007-09-14	15.5556	5.55556		2008-09-14	17.2222	12.2222		2009-09-14	28.8889	15.5556		2010-09-14	21.6667	10		2011-09-14	20	5		2012-09-14	23.3333	7.77778		2013-09-14	20.5556
2001-09-15	18.3333	10.5556		2002-09-15	20.5556	7.22222		2003-09-15	22.7778	10		2004-09-15	23.3333	15.5556		2005-09-15	23.8889	12.2222		2006-09-15	26.6667	15.5556		2007-09-15	17.7778	0		2008-09-15	18.3333	7.77778		2009-09-15	27.2222	12.2222		2010-09-15	19.4444	11.1111		2011-09-15	13.8889	0.555556		2012-09-15	23.3333	10.5556		2013-09-15	21.6667
2001-09-16	17.7778	13.8889		2002-09-16	27.7778	10		2003-09-16	28.8889	11.6667		2004-09-16	20.5556	8.33333		2005-09-16	25.5556	13.3333		2006-09-16	27.7778	16.6667		2007-09-16	23.3333	11.6667		2008-09-16	26.6667	10.5556		2009-09-16	27.7778	13.8889		2010-09-16	17.2222	8.88889		2011-09-16	14.4444	3.33333		2012-09-16	28.8889	12.7778		2013-09-16	18.3333
2001-09-17	17.7778	13.3333		2002-09-17	27.7778	13.3333		2003-09-17	28.8889	18.8889		2004-09-17	22.7778	12.2222		2005-09-17	25	13.3333		2006-09-17	27.2222	13.3333		2007-09-17	28.8889	15		2008-09-17	26.6667	11.6667		2009-09-17	23.8889	13.3333		2010-09-17	12.7778	9.44444		2011-09-17	15	8.33333		2012-09-17	25.5556	10		2013-09-17	18.3333
2001-09-18	18.3333	13.8889		2002-09-18	25.5556	17.2222		2003-09-18	27.2222	11.1111		2004-09-18	24.4444	13.8889		2005-09-18	27.2222	13.3333		2006-09-18	15	7.22222		2007-09-18	28.8889	20		2008-09-18	27.2222	13.3333		2009-09-18	27.2222	14.4444		2010-09-18	17.2222	6.66667		2011-09-18	18.8889	9.44444		2012-09-18	16.6667	5		2013-09-18	18.8889
2001-09-19	19.4444	13.8889		2002-09-19	23.3333	17.7778		2003-09-19	15	8.33333		2004-09-19	30.5556	18.3333		2005-09-19	26.1111	16.6667		2006-09-19	11.1111	6.11111		2007-09-19	20.5556	13.3333		2008-09-19	27.2222	17.2222		2009-09-19	27.7778	16.6667		2010-09-19	14.4444	6.66667		2011-09-19	13.3333	8.33333		2012-09-19	15.5556	6.66667		2013-09-19	22.7778
2001-09-20	19.4444	8.33333		2002-09-20	21.6667	13.8889		2003-09-20	23.3333	6.11111		2004-09-20	28.8889	18.3333		2005-09-20	28.3333	13.8889		2006-09-20	14.4444	2.77778		2007-09-20	23.8889	10		2008-09-20	26.1111	13.8889		2009-09-20	27.7778	15		2010-09-20	16.6667	9.44444		2011-09-20	22.2222	10.5556		2012-09-20	22.7778	8.33333		2013-09-20	25
2001-09-21	21.6667	12.7778		2002-09-21	21.6667	11.1111		2003-09-21	23.3333	10.5556		2004-09-21	26.6667	16.1111		2005-09-21	31.1111	15.5556		2006-09-21	14.4444	4.44444		2007-09-21	26.6667	18.3333		2008-09-21	28.3333	12.7778		2009-09-21	24.4444	13.8889		2010-09-21	25.5556	10.5556		2011-09-21	21.1111	10		2012-09-21	17.7778	8.88889		2013-09-21	17.7778
2001-09-22	20.5556	7.22222		2002-09-22	16.6667	7.22222		2003-09-22	16.6667	9.44444		2004-09-22	28.8889	16.6667		2005-09-22	31.1111	14.4444		2006-09-22	13.8889	10.5556		2007-09-22	23.8889	8.88889		2008-09-22	27.2222	16.6667		2009-09-22	23.8889	14.4444		2010-09-22	20.5556	7.22222		2011-09-22	14.4444	6.66667		2012-09-22	16.1111	3.33333		2013-09-22	16.6667
2001-09-23	12.7778	9.44444		2002-09-23	13.8889	5		2003-09-23	20.5556	5.55556		2004-09-23	27.7778	14.4444		2005-09-23	19.4444	7.22222		2006-09-23	16.1111	12.2222		2007-09-23	29.4444	13.3333		2008-09-23	26.1111	17.7778		2009-09-23	20.5556	15.5556		2010-09-23	17.2222	9.44444		2011-09-23	11.1111	6.66667		2012-09-23	14.4444	0.555556		2013-09-23	21.6667
2001-09-24	13.3333	2.22222		2002-09-24	16.6667	2.22222		2003-09-24	19.4444	10.5556		2004-09-24	17.2222	12.2222		2005-09-24	20	12.7778		2006-09-24	17.7778	6.66667		2007-09-24	29.4444	21.1111		2008-09-24	19.4444	10.5556		2009-09-24	24.4444	12.7778		2010-09-24	21.6667	11.1111		2011-09-24	14.4444	3.33333		2012-09-24	15.5556	2.77778		2013-09-24	22.2222
2001-09-25	16.1111	0		2002-09-25	16.1111	8.88889		2003-09-25	13.3333	3.33333		2004-09-25	22.2222	7.22222		2005-09-25	18.8889	16.1111		2006-09-25	18.3333	8.88889		2007-09-25	26.6667	11.6667		2008-09-25	24.4444	11.1111		2009-09-25	25	14.4444		2010-09-25	15	6.11111		2011-09-25	15.5556	5.55556		2012-09-25	23.8889	6.11111		2013-09-25	23.3333
2001-09-26	20.5556	5		2002-09-26	12.7778	6.11111		2003-09-26	13.8889	10.5556		2004-09-26	24.4444	8.88889		2005-09-26	20	10		2006-09-26	23.3333	7.22222		2007-09-26	19.4444	5.55556		2008-09-26	28.8889	16.6667		2009-09-26	18.3333	9.44444		2010-09-26	15	2.77778		2011-09-26	18.3333	7.77778		2012-09-26	18.3333	3.88889		2013-09-26	22.2222
2001-09-27	21.6667	5		2002-09-27	18.3333	2.77778		2003-09-27	13.8889	7.77778		2004-09-27	24.4444	15		2005-09-27	24.4444	9.44444		2006-09-27	22.7778	7.77778		2007-09-27	21.6667	10.5556		2008-09-27	28.3333	14.4444		2009-09-27	23.3333	11.6667		2010-09-27	17.7778	5		2011-09-27	20.5556	11.1111		2012-09-27	17.2222	2.77778		2013-09-27	26.6667
2001-09-28	21.1111	3.88889		2002-09-28	17.7778	6.66667		2003-09-28	11.1111	4.44444		2004-09-28	20.5556	6.11111		2005-09-28	24.4444	8.88889		2006-09-28	12.2222	4.44444		2007-09-28	20	5.55556		2008-09-28	16.6667	8.33333		2009-09-28	21.6667	8.33333		2010-09-28	22.7778	7.77778		2011-09-28	18.3333	11.6667		2012-09-28	19.4444	5.55556		2013-09-28	28.3333
2001-09-29	19.4444	8.33333		2002-09-29	15.5556	10.5556		2003-09-29	11.6667	1.66667		2004-09-29	20	3.88889		2005-09-29	16.6667	3.33333		2006-09-29	16.1111	6.66667		2007-09-29	20	13.8889		2008-09-29	17.2222	12.7778		2009-09-29	13.3333	4.44444		2010-09-29	17.2222	10.5556		2011-09-29	25.5556	12.7778		2012-09-29	23.8889	7.77778		2013-09-29	19.4444
2001-09-30	24.4444	7.77778		2002-09-30	28.3333	14.4444		2003-09-30	10.5556	1.66667		2004-09-30	21.6667	9.44444		2005-09-30	25	11.1111		2006-09-30	19.4444	8.33333		2007-09-30	21.6667	16.1111		2008-09-30	15	5		2009-09-30	12.2222	1.66667		2010-09-30	22.2222	10		2011-09-30	17.7778	7.22222		2012-09-30	26.6667	7.22222		2013-09-30	23.8889
2001-10-01	23.8889	9.44444		2002-10-01	28.3333	13.8889		2003-10-01	10	-0.555556		2004-10-01	21.6667	4.44444		2005-10-01	28.3333	12.7778		2006-10-01	28.3333	7.77778		2007-10-01	17.2222	12.7778		2008-10-01	13.8889	5		2009-10-01	14.4444	3.88889		2010-10-01	21.1111	7.22222		2011-10-01	16.1111	1.66667		2012-10-01	24.4444	10.5556		2013-10-01	25.5556
2001-10-02	30	7.77778		2002-10-02	20	6.66667		2003-10-02	13.3333	-4.44444		2004-10-02	13.8889	0		2005-10-02	28.3333	17.7778		2006-10-02	28.3333	15		2007-10-02	18.3333	14.4444		2008-10-02	20	5		2009-10-02	10	6.66667		2010-10-02	18.8889	3.88889		2011-10-02	17.2222	3.88889		2012-10-02	21.1111	5		2013-10-02	23.3333
2001-10-03	29.4444	10.5556		2002-10-03	11.1111	4.44444		2003-10-03	14.4444	10.5556		2004-10-03	21.6667	7.22222		2005-10-03	29.4444	21.6667		2006-10-03	26.6667	12.7778		2007-10-03	22.7778	8.33333		2008-10-03	18.8889	3.88889		2009-10-03	8.88889	6.11111		2010-10-03	12.2222	1.11111		2011-10-03	25.5556	7.22222		2012-10-03	21.6667	7.77778		2013-10-03	23.8889
2001-10-04	15	7.22222		2002-10-04	12.2222	8.33333		2003-10-04	16.6667	4.44444		2004-10-04	18.3333	-0.555556		2005-10-04	27.7778	16.1111		2006-10-04	23.8889	10.5556		2007-10-04	25	13.3333		2008-10-04	17.2222	3.33333		2009-10-04	10.5556	6.11111		2010-10-04	15	3.33333		2011-10-04	27.2222	10		2012-10-04	25	7.22222		2013-10-04	14.4444
2001-10-05	12.2222	1.66667		2002-10-05	12.7778	3.33333		2003-10-05	19.4444	2.77778		2004-10-05	20	0		2005-10-05	21.6667	12.2222		2006-10-05	17.2222	1.66667		2007-10-05	26.6667	16.6667		2008-10-05	16.6667	7.77778		2009-10-05	11.6667	2.22222		2010-10-05	17.7778	5.55556		2011-10-05	27.7778	11.6667		2012-10-05	9.44444	1.11111		2013-10-05	14.4444
2001-10-06	8.33333	-1.66667		2002-10-06	11.6667	4.44444		2003-10-06	23.8889	7.77778		2004-10-06	25.5556	11.6667		2005-10-06	12.2222	2.77778		2006-10-06	18.8889	7.22222		2007-10-06	30	20.5556		2008-10-06	21.1111	11.6667		2009-10-06	11.1111	4.44444		2010-10-06	22.7778	7.77778		2011-10-06	30	13.3333		2012-10-06	7.22222	1.11111		2013-10-06	15
2001-10-07	13.8889	-2.77778		2002-10-07	7.22222	-0.555556		2003-10-07	30	8.88889		2004-10-07	24.4444	14.4444		2005-10-07	10	-0.555556		2006-10-07	26.1111	12.7778		2007-10-07	30	22.2222		2008-10-07	20.5556	10		2009-10-07	7.22222	2.77778		2010-10-07	20.5556	6.11111		2011-10-07	27.7778	13.8889		2012-10-07	5.55556	-2.77778		2013-10-07	11.1111
2001-10-08	17.7778	6.66667		2002-10-08	17.2222	5		2003-10-08	29.4444	15		2004-10-08	20	15.5556		2005-10-08	12.7778	0		2006-10-08	25.5556	12.2222		2007-10-08	26.1111	10.5556		2008-10-08	21.1111	5		2009-10-08	17.2222	3.33333		2010-10-08	22.7778	8.33333		2011-10-08	27.7778	17.7778		2012-10-08	11.1111	-1.66667		2013-10-08	18.3333
2001-10-09	17.7778	9.44444		2002-10-09	15.5556	0		2003-10-09	27.2222	16.6667		2004-10-09	20	6.66667		2005-10-09	14.4444	2.77778		2006-10-09	15	7.22222		2007-10-09	15	8.33333		2008-10-09	19.4444	7.77778		2009-10-09	9.44444	-1.11111		2010-10-09	30	11.6667		2011-10-09	27.7778	17.2222		2012-10-09	16.6667	3.88889		2013-10-09	23.8889
2001-10-10	17.2222	11.6667		2002-10-10	18.3333	6.11111		2003-10-10	26.1111	14.4444		2004-10-10	21.6667	7.22222		2005-10-10	17.2222	3.88889		2006-10-10	12.2222	1.66667		2007-10-10	9.44444	4.44444		2008-10-10	20	7.77778		2009-10-10	8.33333	-4.44444		2010-10-10	27.2222	11.1111		2011-10-10	27.7778	15		2012-10-10	9.44444	-1.66667		2013-10-10	23.3333
2001-10-11	19.4444	5		2002-10-11	23.8889	12.2222		2003-10-11	22.2222	11.1111		2004-10-11	20.5556	7.77778		2005-10-11	17.2222	3.88889		2006-10-11	11.1111	-1.11111		2007-10-11	10	6.11111		2008-10-11	23.8889	12.2222		2009-10-11	3.88889	-3.88889		2010-10-11	24.4444	10.5556		2011-10-11	23.8889	12.2222		2012-10-11	11.6667	0		2013-10-11	24.4444
2001-10-12	18.8889	6.11111		2002-10-12	22.7778	8.33333		2003-10-12	18.8889	7.22222		2004-10-12	17.2222	4.44444		2005-10-12	16.6667	11.1111		2006-10-12	2.22222	-4.44444		2007-10-12	10.5556	5		2008-10-12	25	17.2222		2009-10-12	4.44444	-1.11111		2010-10-12	25	11.6667		2011-10-12	23.3333	12.2222		2012-10-12	9.44444	-5		2013-10-12	22.2222
2001-10-13	17.2222	8.88889		2002-10-13	11.1111	-1.11111		2003-10-13	18.3333	9.44444		2004-10-13	16.1111	5.55556		2005-10-13	16.6667	11.6667		2006-10-13	5.55556	1.66667		2007-10-13	16.1111	3.33333		2008-10-13	24.4444	8.33333		2009-10-13	1.66667	-4.44444		2010-10-13	20.5556	6.66667		2011-10-13	19.4444	10.5556		2012-10-13	11.1111	-2.22222		2013-10-13	12.2222
2001-10-14	10.5556	3.88889		2002-10-14	17.2222	1.66667		2003-10-14	15.5556	5		2004-10-14	8.88889	2.77778		2005-10-14	21.1111	7.77778		2006-10-14	8.33333	0		2007-10-14	15	7.77778		2008-10-14	11.1111	3.33333		2009-10-14	3.88889	-3.33333		2010-10-14	17.7778	6.11111		2011-10-14	13.8889	7.22222		2012-10-14	10.5556	6.66667		2013-10-14	14.4444
2001-10-15	10.5556	5		2002-10-15	16.6667	3.88889		2003-10-15	14.4444	3.88889		2004-10-15	6.11111	0		2005-10-15	18.8889	6.66667		2006-10-15	16.6667	-1.66667		2007-10-15	10.5556	7.77778		2008-10-15	11.6667	7.22222		2009-10-15	6.11111	0		2010-10-15	19.4444	4.44444		2011-10-15	12.2222	5.55556		2012-10-15	13.3333	2.22222		2013-10-15	11.6667
2001-10-16	9.44444	0.555556		2002-10-16	6.11111	-5.55556		2003-10-16	12.2222	0		2004-10-16	5.55556	1.66667		2005-10-16	19.4444	3.33333		2006-10-16	16.1111	8.33333		2007-10-16	12.7778	9.44444		2008-10-16	12.2222	0.555556		2009-10-16	3.33333	0		2010-10-16	15.5556	5		2011-10-16	14.4444	5.55556		2012-10-16	15.5556	3.33333		2013-10-16	11.1111
2001-10-17	12.2222	-2.22222		2002-10-17	3.88889	-1.66667		2003-10-17	15.5556	0.555556		2004-10-17	3.33333	-2.22222		2005-10-17	19.4444	11.6667		2006-10-17	12.2222	7.77778		2007-10-17	18.3333	10.5556		2008-10-17	11.1111	3.33333		2009-10-17	6.66667	-0.555556		2010-10-17	17.7778	5.55556		2011-10-17	13.3333	3.88889		2012-10-17	17.7778	8.88889		2013-10-17	11.6667
2001-10-18	12.7778	7.22222		2002-10-18	7.77778	1.66667		2003-10-18	23.8889	7.77778		2004-10-18	10.5556	0.555556		2005-10-18	25	6.66667		2006-10-18	7.77778	1.66667		2007-10-18	16.6667	13.3333		2008-10-18	13.8889	2.22222		2009-10-18	9.44444	0		2010-10-18	13.8889	3.33333		2011-10-18	13.3333	3.88889		2012-10-18	16.1111	5.55556		2013-10-18	13.8889
2001-10-19	17.7778	2.77778		2002-10-19	5.55556	0.555556		2003-10-19	26.1111	5.55556		2004-10-19	10	5.55556		2005-10-19	25	4.44444		2006-10-19	3.33333	1.11111		2007-10-19	13.8889	9.44444		2008-10-19	18.8889	7.77778		2009-10-19	16.6667	2.77778		2010-10-19	12.2222	3.33333		2011-10-19	6.66667	3.33333		2012-10-19	8.88889	4.44444		2013-10-19	10
2001-10-20	17.7778	3.33333		2002-10-20	2.77778	-1.11111		2003-10-20	25.5556	13.3333		2004-10-20	12.2222	7.22222		2005-10-20	14.4444	2.22222		2006-10-20	7.77778	0		2007-10-20	22.2222	5		2008-10-20	17.7778	5		2009-10-20	13.8889	7.22222		2010-10-20	15	3.88889		2011-10-20	8.33333	0.555556		2012-10-20	10	0.555556		2013-10-20	6.66667
2001-10-21	17.2222	1.66667		2002-10-21	1.66667	0		2003-10-21	24.4444	9.44444		2004-10-21	11.1111	6.11111		2005-10-21	13.8889	2.77778		2006-10-21	6.66667	1.11111		2007-10-21	21.1111	10.5556		2008-10-21	11.6667	-2.22222		2009-10-21	11.6667	6.66667		2010-10-21	17.7778	3.33333		2011-10-21	11.1111	-1.66667		2012-10-21	12.2222	1.11111		2013-10-21	5.55556
2001-10-22	16.1111	1.11111		2002-10-22	2.77778	-1.66667		2003-10-22	18.8889	2.77778		2004-10-22	12.2222	8.88889		2005-10-22	9.44444	0		2006-10-22	3.88889	-2.77778		2007-10-22	12.2222	6.11111		2008-10-22	10	3.88889		2009-10-22	7.22222	1.66667		2010-10-22	10.5556	1.11111		2011-10-22	15	-0.555556		2012-10-22	21.1111	5.55556		2013-10-22	3.33333
2001-10-23	17.2222	10.5556		2002-10-23	2.22222	-3.88889		2003-10-23	18.3333	5		2004-10-23	17.7778	8.33333		2005-10-23	8.33333	3.88889		2006-10-23	3.88889	-1.11111		2007-10-23	18.8889	2.22222		2008-10-23	11.6667	4.44444		2009-10-23	5.55556	0.555556		2010-10-23	19.4444	3.33333		2011-10-23	14.4444	3.33333		2012-10-23	16.1111	8.33333		2013-10-23	3.88889
2001-10-24	16.1111	2.22222		2002-10-24	4.44444	-2.22222		2003-10-24	15	3.33333		2004-10-24	18.3333	1.66667		2005-10-24	7.77778	3.33333		2006-10-24	7.77778	-4.44444		2007-10-24	15.5556	2.77778		2008-10-24	11.6667	7.22222		2009-10-24	3.33333	-0.555556		2010-10-24	17.7778	10		2011-10-24	12.7778	2.77778		2012-10-24	16.6667	10		2013-10-24	2.77778
2001-10-25	3.88889	-0.555556		2002-10-25	5	2.22222		2003-10-25	13.3333	2.77778		2004-10-25	17.7778	6.11111		2005-10-25	11.6667	-2.22222		2006-10-25	10.5556	0.555556		2007-10-25	14.4444	2.77778		2008-10-25	16.1111	5		2009-10-25	10	0		2010-10-25	15	10		2011-10-25	15	3.33333		2012-10-25	14.4444	3.88889		2013-10-25	5
2001-10-26	3.33333	0.555556		2002-10-26	5	2.77778		2003-10-26	5.55556	-2.22222		2004-10-26	12.2222	5.55556		2005-10-26	11.6667	0.555556		2006-10-26	10	1.66667		2007-10-26	13.8889	0.555556		2008-10-26	14.4444	1.11111		2009-10-26	8.33333	4.44444		2010-10-26	16.1111	10		2011-10-26	12.2222	3.88889		2012-10-26	3.88889	0		2013-10-26	13.8889
2001-10-27	6.66667	-2.77778		2002-10-27	4.44444	-3.33333		2003-10-27	5.55556	0		2004-10-27	8.88889	5.55556		2005-10-27	12.7778	-0.555556		2006-10-27	13.8889	-2.22222		2007-10-27	12.7778	2.77778		2008-10-27	4.44444	0		2009-10-27	9.44444	1.11111		2010-10-27	10	0.555556		2011-10-27	12.7778	2.77778		2012-10-27	2.77778	-1.66667		2013-10-27	7.77778
2001-10-28	18.3333	2.77778		2002-10-28	5	1.11111		2003-10-28	7.22222	1.66667		2004-10-28	11.6667	8.33333		2005-10-28	16.1111	2.22222		2006-10-28	13.3333	2.22222		2007-10-28	14.4444	-2.77778		2008-10-28	9.44444	-3.33333		2009-10-28	12.2222	2.77778		2010-10-28	5	0.555556		2011-10-28	10.5556	0.555556		2012-10-28	5.55556	-2.77778		2013-10-28	13.3333
2001-10-29	17.7778	4.44444		2002-10-29	6.66667	3.88889		2003-10-29	3.33333	1.11111		2004-10-29	23.3333	11.1111		2005-10-29	20	7.22222		2006-10-29	12.7778	-2.22222		2007-10-29	17.7778	5.55556		2008-10-29	12.7778	-0.555556		2009-10-29	10.5556	5.55556		2010-10-29	3.88889	-3.33333		2011-10-29	12.2222	-2.77778		2012-10-29	7.22222	-1.66667		2013-10-29	6.11111
2001-10-30	8.88889	5		2002-10-30	6.11111	1.11111		2003-10-30	4.44444	1.11111		2004-10-30	23.3333	6.11111		2005-10-30	19.4444	10.5556		2006-10-30	18.8889	2.77778		2007-10-30	21.1111	8.88889		2008-10-30	21.6667	3.88889		2009-10-30	12.7778	10		2010-10-30	11.1111	-2.22222		2011-10-30	11.1111	-2.77778		2012-10-30	6.11111	-2.22222		2013-10-30	6.11111
2001-10-31	15.5556	5.55556		2002-10-31	1.11111	-5		2003-10-31	4.44444	2.77778		2004-10-31	8.88889	4.44444		2005-10-31	10.5556	5		2006-10-31	18.8889	-3.33333		2007-10-31	20	6.66667		2008-10-31	21.1111	6.66667		2009-10-31	13.8889	0.555556		2010-10-31	10	-2.22222		2011-10-31	9.44444	-0.555556		2012-10-31	8.88889	-5		2013-10-31	10.5556
2001-11-01	19.4444	11.6667		2002-11-01	2.22222	-6.66667		2003-11-01	2.22222	-2.77778		2004-11-01	8.33333	2.77778		2005-11-01	12.2222	1.66667		2006-11-01	0.555556	-6.11111		2007-11-01	14.4444	-0.555556		2008-11-01	15	0.555556		2009-11-01	6.11111	0		2010-11-01	8.88889	-1.66667		2011-11-01	10	-0.555556		2012-11-01	9.44444	-5		2013-11-01	9.44444
2001-11-02	15	6.11111		2002-11-02	6.66667	-3.88889		2003-11-02	5.55556	0.555556		2004-11-02	8.88889	5		2005-11-02	21.1111	1.11111		2006-11-02	-1.11111	-3.88889		2007-11-02	12.2222	5.55556		2008-11-02	20	7.77778		2009-11-02	13.3333	1.11111		2010-11-02	11.1111	0.555556		2011-11-02	12.2222	6.11111		2012-11-02	6.66667	-3.33333		2013-11-02	10.5556
2001-11-03	19.4444	1.66667		2002-11-03	7.22222	-2.77778		2003-11-03	3.33333	-2.22222		2004-11-03	11.1111	0		2005-11-03	18.8889	5		2006-11-03	2.77778	-7.77778		2007-11-03	10.5556	0		2008-11-03	23.3333	10		2009-11-03	8.88889	-3.88889		2010-11-03	12.7778	0.555556		2011-11-03	9.44444	-2.77778		2012-11-03	2.77778	-3.33333		2013-11-03	8.88889
2001-11-04	16.1111	2.77778		2002-11-04	2.77778	-2.77778		2003-11-04	1.11111	0		2004-11-04	9.44444	2.22222		2005-11-04	9.44444	2.22222		2006-11-04	12.2222	1.11111		2007-11-04	12.2222	0.555556		2008-11-04	21.6667	10.5556		2009-11-04	7.22222	-6.11111		2010-11-04	12.2222	2.77778		2011-11-04	11.1111	-2.77778		2012-11-04	5	-3.33333		2013-11-04	11.6667
2001-11-05	21.6667	6.11111		2002-11-05	2.22222	-2.22222		2003-11-05	0.555556	-2.77778		2004-11-05	12.7778	0.555556		2005-11-05	10.5556	2.77778		2006-11-05	17.2222	1.11111		2007-11-05	11.6667	2.77778		2008-11-05	20.5556	13.8889		2009-11-05	6.66667	-2.77778		2010-11-05	6.66667	-4.44444		2011-11-05	12.2222	-1.66667		2012-11-05	6.11111	-2.22222		2013-11-05	7.77778
2001-11-06	20	11.6667		2002-11-06	6.11111	0		2003-11-06	1.11111	-10.5556		2004-11-06	18.3333	4.44444		2005-11-06	8.88889	2.77778		2006-11-06	14.4444	5		2007-11-06	2.77778	0		2008-11-06	18.3333	8.88889		2009-11-06	11.1111	-1.66667		2010-11-06	6.11111	-3.88889		2011-11-06	13.8889	3.88889		2012-11-06	5.55556	1.66667		2013-11-06	6.11111
2001-11-07	18.8889	6.66667		2002-11-07	18.3333	-2.22222		2003-11-07	-1.11111	-8.33333		2004-11-07	15.5556	3.88889		2005-11-07	16.1111	6.11111		2006-11-07	14.4444	6.11111		2007-11-07	5.55556	-4.44444		2008-11-07	8.88889	0		2009-11-07	16.1111	6.11111		2010-11-07	13.3333	0		2011-11-07	12.2222	2.22222		2012-11-07	5.55556	2.22222		2013-11-07	2.77778
2001-11-08	16.1111	3.33333		2002-11-08	16.6667	2.77778		2003-11-08	-1.66667	-10.5556		2004-11-08	4.44444	-0.555556		2005-11-08	13.3333	3.88889		2006-11-08	22.2222	11.6667		2007-11-08	5	-2.77778		2008-11-08	3.33333	-0.555556		2009-11-08	16.6667	5		2010-11-08	14.4444	1.66667		2011-11-08	8.88889	-0.555556		2012-11-08	7.22222	1.11111		2013-11-08	1.11111
2001-11-09	12.7778	1.11111		2002-11-09	12.7778	4.44444		2003-11-09	7.22222	-7.77778		2004-11-09	15.5556	0.555556		2005-11-09	13.8889	4.44444		2006-11-09	20.5556	2.22222		2007-11-09	4.44444	-3.88889		2008-11-09	-0.555556	-5		2009-11-09	16.1111	2.22222		2010-11-09	16.1111	6.66667		2011-11-09	7.22222	0.555556		2012-11-09	11.1111	0.555556		2013-11-09	6.11111
2001-11-10	13.3333	4.44444		2002-11-10	11.1111	0.555556		2003-11-10	5.55556	1.66667		2004-11-10	13.8889	6.11111		2005-11-10	13.8889	-2.22222		2006-11-10	5	-1.66667		2007-11-10	5.55556	0.555556		2008-11-10	1.66667	-6.66667		2009-11-10	15	-0.555556		2010-11-10	19.4444	7.22222		2011-11-10	8.33333	0		2012-11-10	11.1111	1.11111		2013-11-10	5.55556
2001-11-11	13.8889	0		2002-11-11	5.55556	-1.11111		2003-11-11	15	2.77778		2004-11-11	6.11111	-5		2005-11-11	16.6667	1.11111		2006-11-11	1.11111	-7.77778		2007-11-11	16.1111	2.77778		2008-11-11	0	-5.55556		2009-11-11	15.5556	-1.11111		2010-11-11	18.8889	2.22222		2011-11-11	2.77778	-3.88889		2012-11-11	19.4444	1.66667		2013-11-11	5
2001-11-12	18.3333	3.33333		2002-11-12	7.22222	-3.88889		2003-11-12	10.5556	0		2004-11-12	5.55556	-6.66667		2005-11-12	14.4444	6.11111		2006-11-12	3.88889	-3.33333		2007-11-12	14.4444	4.44444		2008-11-12	2.22222	-0.555556		2009-11-12	13.3333	8.33333		2010-11-12	10.5556	2.22222		2011-11-12	10	-1.11111		2012-11-12	1.66667	-7.22222		2013-11-12	-3.88889
2001-11-13	16.1111	8.88889		2002-11-13	5	-7.22222		2003-11-13	2.77778	-5.55556		2004-11-13	8.88889	-5		2005-11-13	15	2.77778		2006-11-13	5	0		2007-11-13	14.4444	2.22222		2008-11-13	6.11111	1.66667		2009-11-13	11.6667	5.55556		2010-11-13	5	-0.555556		2011-11-13	17.7778	0		2012-11-13	-4.44444	-8.33333		2013-11-13	-2.77778
2001-11-14	17.2222	11.6667		2002-11-14	5	-5		2003-11-14	7.77778	-2.22222		2004-11-14	7.77778	-2.22222		2005-11-14	5.55556	-2.77778		2006-11-14	4.44444	-0.555556		2007-11-14	11.6667	2.22222		2008-11-14	6.11111	-0.555556		2009-11-14	9.44444	5.55556		2010-11-14	0	0		2011-11-14	8.33333	1.11111		2012-11-14	5.55556	-7.77778		2013-11-14	8.88889
2001-11-15	17.2222	8.33333		2002-11-15	-1.11111	-8.33333		2003-11-15	5	3.88889		2004-11-15	11.1111	0.555556		2005-11-15	5	1.11111		2006-11-15	2.77778	0		2007-11-15	3.88889	0		2008-11-15	3.33333	-2.22222		2009-11-15	7.77778	-3.88889		2010-11-15	0.555556	-3.33333		2011-11-15	10.5556	-4.44444		2012-11-15	10	0.555556		2013-11-15	10
2001-11-16	17.7778	4.44444		2002-11-16	0.555556	-4.44444		2003-11-16	6.11111	4.44444		2004-11-16	10.5556	3.33333		2005-11-16	1.66667	-8.88889		2006-11-16	2.77778	-5.55556		2007-11-16	7.22222	-1.66667		2008-11-16	-0.555556	-4.44444		2009-11-16	8.33333	-3.33333		2010-11-16	3.88889	-3.88889		2011-11-16	9.44444	-4.44444		2012-11-16	10	-6.66667		2013-11-16	12.7778
2001-11-17	20.5556	7.77778		2002-11-17	2.77778	-7.22222		2003-11-17	11.6667	4.44444		2004-11-17	11.6667	6.66667		2005-11-17	-7.77778	-15		2006-11-17	3.88889	-3.33333		2007-11-17	4.44444	-0.555556		2008-11-17	-0.555556	-5		2009-11-17	8.88889	-3.88889		2010-11-17	1.11111	-2.22222		2011-11-17	2.22222	-9.44444		2012-11-17	6.11111	-6.66667		2013-11-17	8.88889
2001-11-18	18.3333	6.66667		2002-11-18	6.11111	-2.22222		2003-11-18	10.5556	4.44444		2004-11-18	9.44444	5.55556		2005-11-18	5.55556	-8.33333		2006-11-18	3.33333	0.555556		2007-11-18	3.33333	-2.77778		2008-11-18	-1.11111	-9.44444		2009-11-18	8.33333	-2.77778		2010-11-18	2.22222	-3.88889		2011-11-18	2.77778	-9.44444		2012-11-18	12.2222	2.22222		2013-11-18	5.55556
2001-11-19	6.66667	-1.66667		2002-11-19	8.88889	0		2003-11-19	10	1.11111		2004-11-19	7.22222	2.77778		2005-11-19	6.11111	2.77778		2006-11-19	5	-7.77778		2007-11-19	5.55556	1.11111		2008-11-19	1.66667	-2.77778		2009-11-19	10	-1.66667		2010-11-19	1.66667	-3.88889		2011-11-19	8.33333	-1.11111		2012-11-19	13.3333	5.55556		2013-11-19	0.555556
2001-11-20	7.77778	-3.88889		2002-11-20	8.33333	-0.555556		2003-11-20	11.6667	3.88889		2004-11-20	5	2.77778		2005-11-20	3.88889	0		2006-11-20	7.77778	-6.66667		2007-11-20	5.55556	0		2008-11-20	-0.555556	-7.77778		2009-11-20	7.77778	5		2010-11-20	2.77778	-8.88889		2011-11-20	-0.555556	-9.44444		2012-11-20	14.4444	5		2013-11-20	6.11111
2001-11-21	16.1111	1.11111		2002-11-21	5	-1.66667		2003-11-21	7.22222	-4.44444		2004-11-21	4.44444	-2.77778		2005-11-21	6.11111	0.555556		2006-11-21	11.1111	3.33333		2007-11-21	2.77778	-2.22222		2008-11-21	-5	-12.7778		2009-11-21	11.1111	-0.555556		2010-11-21	-1.66667	-9.44444		2011-11-21	-4.44444	-9.44444		2012-11-21	11.6667	-0.555556		2013-11-21	5.55556
2001-11-22	12.2222	1.66667		2002-11-22	1.66667	-6.11111		2003-11-22	0.555556	-1.66667		2004-11-22	6.11111	1.11111		2005-11-22	3.88889	-3.33333		2006-11-22	12.2222	2.22222		2007-11-22	-1.66667	-6.11111		2008-11-22	0	-7.22222		2009-11-22	10	0		2010-11-22	0	-2.77778		2011-11-22	1.11111	-5.55556		2012-11-22	15.5556	7.22222		2013-11-22	2.22222
2001-11-23	12.2222	2.77778		2002-11-23	5	-0.555556		2003-11-23	-0.555556	-7.77778		2004-11-23	5.55556	-1.66667		2005-11-23	6.11111	0		2006-11-23	12.7778	0		2007-11-23	1.11111	-10		2008-11-23	3.33333	-1.11111		2009-11-23	12.2222	7.77778		2010-11-23	-2.22222	-12.2222		2011-11-23	2.22222	0		2012-11-23	12.2222	-8.33333		2013-11-23	0
2001-11-24	11.1111	8.33333		2002-11-24	3.33333	-7.22222		2003-11-24	-7.22222	-12.2222		2004-11-24	1.66667	-5.55556		2005-11-24	3.33333	-11.6667		2006-11-24	12.2222	5.55556		2007-11-24	3.33333	-1.11111		2008-11-24	1.66667	-3.33333		2009-11-24	10.5556	6.11111		2010-11-24	-5.55556	-12.2222		2011-11-24	10	1.11111		2012-11-24	-3.88889	-13.3333		2013-11-24	-8.88889
2001-11-25	10	0		2002-11-25	-3.88889	-7.77778		2003-11-25	1.11111	-11.6667		2004-11-25	0.555556	-5.55556		2005-11-25	-7.22222	-10		2006-11-25	11.1111	-4.44444		2007-11-25	9.44444	-1.66667		2008-11-25	0.555556	-10		2009-11-25	7.22222	2.22222		2010-11-25	-0.555556	-14.4444		2011-11-25	13.3333	2.22222		2012-11-25	-1.66667	-13.3333		2013-11-25	-1.66667
2001-11-26	0	-1.66667		2002-11-26	-2.77778	-10		2003-11-26	3.33333	-8.88889		2004-11-26	1.11111	-0.555556		2005-11-26	-2.77778	-11.1111		2006-11-26	10.5556	-3.33333		2007-11-26	7.77778	-2.22222		2008-11-26	2.77778	-7.77778		2009-11-26	3.33333	-0.555556		2010-11-26	-11.1111	-15.5556		2011-11-26	10	6.11111		2012-11-26	-2.22222	-12.2222		2013-11-26	2.22222
2001-11-27	0	-1.11111		2002-11-27	-1.66667	-7.77778		2003-11-27	1.66667	-3.33333		2004-11-27	0.555556	-0.555556		2005-11-27	7.22222	-4.44444		2006-11-27	6.66667	1.66667		2007-11-27	1.66667	-15.5556		2008-11-27	5	-5		2009-11-27	0.555556	-5		2010-11-27	-5	-12.7778		2011-11-27	8.33333	0		2012-11-27	-7.22222	-13.3333		2013-11-27	-6.11111
2001-11-28	-1.11111	-2.22222		2002-11-28	2.22222	-7.22222		2003-11-28	-3.33333	-5.55556		2004-11-28	1.66667	-7.22222		2005-11-28	11.6667	6.11111		2006-11-28	11.6667	3.33333		2007-11-28	-2.22222	-10		2008-11-28	5	-4.44444		2009-11-28	4.44444	-4.44444		2010-11-28	-0.555556	-13.3333		2011-11-28	0.555556	-3.88889		2012-11-28	2.77778	-8.33333		2013-11-28	0
2001-11-29	0.555556	-1.66667		2002-11-29	7.77778	1.11111		2003-11-29	2.22222	-10		2004-11-29	0	-6.11111		2005-11-29	7.22222	-7.22222		2006-11-29	6.66667	-8.33333		2007-11-29	-5.55556	-13.8889		2008-11-29	4.44444	-6.11111		2009-11-29	7.22222	-2.77778		2010-11-29	6.66667	-1.11111		2011-11-29	2.77778	-4.44444		2012-11-29	1.11111	-5.55556		2013-11-29	-2.22222
2001-11-30	1.11111	-0.555556		2002-11-30	5	-8.88889		2003-11-30	6.66667	-3.33333		2004-11-30	2.77778	-6.11111		2005-11-30	-5.55556	-8.88889		2006-11-30	-8.33333	-14.4444		2007-11-30	-7.77778	-15.5556		2008-11-30	2.77778	-5		2009-11-30	1.66667	-2.22222		2010-11-30	-1.11111	-13.3333		2011-11-30	3.33333	-4.44444		2012-11-30	3.88889	-5		2013-11-30	-0.555556
2001-12-01	1.11111	-3.88889		2002-12-01	2.77778	-8.88889		2003-12-01	3.33333	-2.22222		2004-12-01	0.555556	-5		2005-12-01	-7.22222	-11.1111		2006-12-01	-4.44444	-13.3333		2007-12-01	-7.77778	-11.1111		2008-12-01	-3.88889	-8.88889		2009-12-01	6.11111	-1.66667		2010-12-01	-4.44444	-10		2011-12-01	3.88889	-4.44444		2012-12-01	2.22222	-0.555556		2013-12-01	2.77778
2001-12-02	7.77778	-4.44444		2002-12-02	0	-12.2222		2003-12-02	-1.66667	-10		2004-12-02	1.11111	-7.22222		2005-12-02	-8.33333	-13.3333		2006-12-02	-5.55556	-11.6667		2007-12-02	-4.44444	-7.77778		2008-12-02	3.33333	-9.44444		2009-12-02	6.66667	-2.22222		2010-12-02	-7.77778	-12.7778		2011-12-02	-1.11111	-11.1111		2012-12-02	7.22222	-3.33333		2013-12-02	1.11111
2001-12-03	8.33333	-3.33333		2002-12-03	-5	-16.1111		2003-12-03	2.77778	-2.77778		2004-12-03	3.33333	-10		2005-12-03	-8.88889	-11.1111		2006-12-03	-10	-14.4444		2007-12-03	-6.66667	-17.2222		2008-12-03	2.77778	-8.88889		2009-12-03	0	-5.55556		2010-12-03	-9.44444	-15		2011-12-03	0	-10.5556		2012-12-03	8.88889	-3.88889		2013-12-03	1.66667
2001-12-04	8.88889	5.55556		2002-12-04	-5	-8.33333		2003-12-04	1.66667	-2.22222		2004-12-04	6.11111	2.22222		2005-12-04	-9.44444	-17.2222		2006-12-04	-6.11111	-12.2222		2007-12-04	-6.66667	-11.1111		2008-12-04	-7.22222	-11.1111		2009-12-04	-4.44444	-10		2010-12-04	-7.22222	-12.7778		2011-12-04	-0.555556	-5		2012-12-04	11.6667	-1.66667		2013-12-04	0.555556
2001-12-05	17.2222	2.22222		2002-12-05	-5	-16.1111		2003-12-05	1.11111	-1.66667		2004-12-05	2.22222	-5		2005-12-05	-11.6667	-16.6667		2006-12-05	-1.66667	-16.6667		2007-12-05	-7.22222	-14.4444		2008-12-05	-5	-12.7778		2009-12-05	-7.22222	-10.5556		2010-12-05	-5.55556	-16.6667		2011-12-05	-4.44444	-7.22222		2012-12-05	-0.555556	-8.88889		2013-12-05	-1.66667
2001-12-06	6.66667	1.11111		2002-12-06	3.33333	-12.7778		2003-12-06	0.555556	-1.66667		2004-12-06	0.555556	-1.66667		2005-12-06	-13.8889	-20.5556		2006-12-06	1.66667	-10		2007-12-06	-4.44444	-18.3333		2008-12-06	-3.33333	-10.5556		2009-12-06	-3.88889	-12.2222		2010-12-06	-9.44444	-15.5556		2011-12-06	-7.22222	-11.1111		2012-12-06	6.11111	-7.77778		2013-12-06	-13.8889
2001-12-07	2.77778	-5		2002-12-07	3.33333	-6.11111		2003-12-07	1.66667	-2.22222		2004-12-07	1.66667	0.555556		2005-12-07	-5.55556	-15.5556		2006-12-07	-10	-18.8889		2007-12-07	-3.88889	-14.4444		2008-12-07	-10.5556	-18.3333		2009-12-07	-5.55556	-12.2222		2010-12-07	-7.22222	-14.4444		2011-12-07	-7.77778	-12.7778		2012-12-07	6.11111	-5.55556		2013-12-07	-17.2222
2001-12-08	0.555556	-6.11111		2002-12-08	-1.66667	-12.2222		2003-12-08	5.55556	0.555556		2004-12-08	3.33333	-0.555556		2005-12-08	-5.55556	-16.6667		2006-12-08	0.555556	-13.3333		2007-12-08	-12.7778	-20.5556		2008-12-08	-5	-11.6667		2009-12-08	-5	-10		2010-12-08	-10	-16.6667		2011-12-08	-2.22222	-10.5556		2012-12-08	-1.66667	-6.11111		2013-12-08	-17.7778
2001-12-09	7.77778	-7.22222		2002-12-09	5	-11.6667		2003-12-09	3.33333	-5.55556		2004-12-09	3.88889	1.11111		2005-12-09	-8.33333	-15.5556		2006-12-09	8.33333	-3.88889		2007-12-09	-11.6667	-17.7778		2008-12-09	-5.55556	-10		2009-12-09	-6.66667	-12.7778		2010-12-09	-8.88889	-16.6667		2011-12-09	-5.55556	-15.5556		2012-12-09	0.555556	-4.44444		2013-12-09	-12.2222
2001-12-10	5.55556	-0.555556		2002-12-10	7.77778	-2.77778		2003-12-10	-5	-9.44444		2004-12-10	2.22222	0		2005-12-10	1.66667	-11.1111		2006-12-10	7.77778	0		2007-12-10	-5.55556	-16.6667		2008-12-10	-2.77778	-17.2222		2009-12-10	-12.7778	-20.5556		2010-12-10	-1.66667	-9.44444		2011-12-10	-9.44444	-15.5556		2012-12-10	-1.66667	-12.7778		2013-12-10	-12.2222
2001-12-11	8.33333	-2.77778		2002-12-11	4.44444	-3.33333		2003-12-11	-7.22222	-17.7778		2004-12-11	0	-3.33333		2005-12-11	1.11111	-12.2222		2006-12-11	5	-2.22222		2007-12-11	-5.55556	-8.88889		2008-12-11	-1.11111	-13.3333		2009-12-11	-15.5556	-21.1111		2010-12-11	-5.55556	-10		2011-12-11	-2.77778	-14.4444		2012-12-11	-10	-17.2222		2013-12-11	-11.1111
2001-12-12	6.11111	1.11111		2002-12-12	6.11111	1.11111		2003-12-12	-9.44444	-20.5556		2004-12-12	4.44444	-3.88889		2005-12-12	-1.11111	-8.88889		2006-12-12	4.44444	0		2007-12-12	-5.55556	-16.1111		2008-12-12	-10	-20		2009-12-12	-8.88889	-18.8889		2010-12-12	-6.11111	-19.4444		2011-12-12	3.33333	-5		2012-12-12	-6.66667	-15.5556		2013-12-12	-12.7778
2001-12-13	1.11111	-6.11111		2002-12-13	6.66667	-5.55556		2003-12-13	-4.44444	-14.4444		2004-12-13	-3.88889	-11.6667		2005-12-13	-0.555556	-4.44444		2006-12-13	5.55556	-2.77778		2007-12-13	0	-11.1111		2008-12-13	3.33333	-10		2009-12-13	-1.66667	-12.7778		2010-12-13	-13.8889	-23.3333		2011-12-13	3.33333	1.11111		2012-12-13	4.44444	-6.66667		2013-12-13	-7.22222
2001-12-14	-1.11111	-5		2002-12-14	9.44444	-3.88889		2003-12-14	-2.22222	-4.44444		2004-12-14	-2.77778	-14.4444		2005-12-14	-0.555556	-2.77778		2006-12-14	8.88889	0		2007-12-14	-8.33333	-18.3333		2008-12-14	3.88889	-9.44444		2009-12-14	-10.5556	-15		2010-12-14	-15.5556	-23.8889		2011-12-14	2.77778	0.555556		2012-12-14	2.77778	-9.44444		2013-12-14	-10
2001-12-15	7.77778	-2.77778		2002-12-15	7.22222	-1.66667		2003-12-15	-2.77778	-4.44444		2004-12-15	4.44444	-5		2005-12-15	-0.555556	-6.66667		2006-12-15	7.22222	-2.22222		2007-12-15	-5	-19.4444		2008-12-15	-9.44444	-22.7778		2009-12-15	-11.6667	-20.5556		2010-12-15	-12.2222	-22.2222		2011-12-15	2.77778	-2.22222		2012-12-15	2.77778	-8.33333		2013-12-15	-11.1111
2001-12-16	6.66667	2.22222		2002-12-16	0.555556	-6.66667		2003-12-16	-2.22222	-6.66667		2004-12-16	2.77778	-3.33333		2005-12-16	-6.66667	-10		2006-12-16	7.77778	-1.66667		2007-12-16	-6.11111	-11.1111		2008-12-16	-17.2222	-23.8889		2009-12-16	-16.1111	-20.5556		2010-12-16	-8.33333	-21.1111		2011-12-16	-0.555556	-8.88889		2012-12-16	1.66667	-0.555556		2013-12-16	-16.6667
2001-12-17	6.66667	-2.22222		2002-12-17	2.22222	-4.44444		2003-12-17	-5.55556	-12.7778		2004-12-17	-3.33333	-13.3333		2005-12-17	-10	-16.1111		2006-12-17	5.55556	-1.11111		2007-12-17	0	-10.5556		2008-12-17	-11.1111	-17.2222		2009-12-17	-11.6667	-17.7778		2010-12-17	-7.77778	-13.3333		2011-12-17	-5	-8.88889		2012-12-17	-0.555556	-7.77778		2013-12-17	-0.555556
2001-12-18	5	0		2002-12-18	6.66667	0		2003-12-18	0	-8.33333		2004-12-18	3.33333	-11.1111		2005-12-18	-13.3333	-18.8889		2006-12-18	0	-7.77778		2007-12-18	-3.33333	-8.33333		2008-12-18	-5.55556	-20		2009-12-18	-5	-13.8889		2010-12-18	-10.5556	-14.4444		2011-12-18	1.11111	-6.11111		2012-12-18	-5	-7.77778		2013-12-18	-2.77778
2001-12-19	2.22222	-6.11111		2002-12-19	5.55556	-1.11111		2003-12-19	-0.555556	-8.33333		2004-12-19	-11.1111	-23.3333		2005-12-19	-8.33333	-21.6667		2006-12-19	5.55556	-5.55556		2007-12-19	-3.88889	-7.22222		2008-12-19	-5	-10.5556		2009-12-19	-3.88889	-12.2222		2010-12-19	-9.44444	-16.6667		2011-12-19	7.22222	-4.44444		2012-12-19	-2.22222	-6.66667		2013-12-19	1.11111
2001-12-20	3.33333	-8.88889		2002-12-20	-0.555556	-3.88889		2003-12-20	0.555556	-10.5556		2004-12-20	-5	-14.4444		2005-12-20	-7.22222	-14.4444		2006-12-20	3.88889	0.555556		2007-12-20	1.11111	-6.11111		2008-12-20	-6.11111	-15		2009-12-20	-6.11111	-8.33333		2010-12-20	-9.44444	-16.6667		2011-12-20	0.555556	-7.77778		2012-12-20	-0.555556	-6.66667		2013-12-20	-8.88889
2001-12-21	1.11111	-8.33333		2002-12-21	-2.77778	-6.66667		2003-12-21	5	-2.77778		2004-12-21	-0.555556	-15		2005-12-21	-5.55556	-12.2222		2006-12-21	2.22222	-1.11111		2007-12-21	2.22222	-1.11111		2008-12-21	-12.7778	-25		2009-12-21	-5	-8.33333		2010-12-21	-1.66667	-9.44444		2011-12-21	0	-7.77778		2012-12-21	-3.88889	-14.4444		2013-12-21	-8.33333
2001-12-22	3.88889	-5		2002-12-22	-2.77778	-7.22222		2003-12-22	3.33333	-1.11111		2004-12-22	-15	-20		2005-12-22	5.55556	-11.6667		2006-12-22	0.555556	0		2007-12-22	1.66667	-7.77778		2008-12-22	-14.4444	-25.5556		2009-12-22	-5.55556	-7.77778		2010-12-22	-1.66667	-7.77778		2011-12-22	-1.66667	-7.77778		2012-12-22	-7.77778	-14.4444		2013-12-22	-6.66667
2001-12-23	-3.88889	-8.33333		2002-12-23	-3.33333	-10		2003-12-23	0	-6.66667		2004-12-23	-18.3333	-23.3333		2005-12-23	7.22222	0.555556		2006-12-23	1.11111	-1.66667		2007-12-23	-7.77778	-16.1111		2008-12-23	-5	-19.4444		2009-12-23	-3.33333	-7.22222		2010-12-23	-1.11111	-5.55556		2011-12-23	-3.33333	-7.22222		2012-12-23	-1.66667	-13.3333		2013-12-23	-8.33333
2001-12-24	-7.77778	-13.8889		2002-12-24	-5.55556	-10.5556		2003-12-24	-0.555556	-12.2222		2004-12-24	-12.7778	-23.3333		2005-12-24	3.33333	0		2006-12-24	4.44444	-4.44444		2007-12-24	-7.77778	-14.4444		2008-12-24	-5.55556	-15		2009-12-24	-2.77778	-3.88889		2010-12-24	-3.88889	-6.11111		2011-12-24	2.22222	-8.33333		2012-12-24	-8.88889	-13.8889		2013-12-24	-18.8889
2001-12-25	-8.33333	-13.8889		2002-12-25	-3.88889	-11.1111		2003-12-25	1.66667	-11.1111		2004-12-25	-8.33333	-13.8889		2005-12-25	2.22222	0		2006-12-25	1.11111	-5		2007-12-25	-2.22222	-11.1111		2008-12-25	-5.55556	-20.5556		2009-12-25	0	-3.33333		2010-12-25	-4.44444	-8.33333		2011-12-25	4.44444	-7.77778		2012-12-25	-8.88889	-18.8889		2013-12-25	-10.5556
2001-12-26	-6.11111	-13.8889		2002-12-26	1.66667	-11.1111		2003-12-26	3.88889	-2.77778		2004-12-26	-6.66667	-17.7778		2005-12-26	1.11111	-0.555556		2006-12-26	2.22222	-7.77778		2007-12-26	-2.22222	-4.44444		2008-12-26	2.77778	-7.77778		2009-12-26	2.22222	-8.88889		2010-12-26	-7.77778	-12.7778		2011-12-26	4.44444	-3.88889		2012-12-26	-12.7778	-19.4444		2013-12-26	-5.55556
2001-12-27	-5.55556	-10.5556		2002-12-27	1.11111	-4.44444		2003-12-27	6.11111	2.77778		2004-12-27	-3.88889	-11.6667		2005-12-27	0	-0.555556		2006-12-27	5.55556	-2.22222		2007-12-27	-2.77778	-7.77778		2008-12-27	5.55556	-6.11111		2009-12-27	-6.66667	-13.3333		2010-12-27	-3.33333	-13.8889		2011-12-27	9.44444	-3.33333		2012-12-27	-8.88889	-16.1111		2013-12-27	-4.44444
2001-12-28	-6.11111	-11.6667		2002-12-28	4.44444	-1.11111		2003-12-28	6.11111	0		2004-12-28	-2.22222	-8.33333		2005-12-28	1.66667	-1.11111		2006-12-28	3.33333	0.555556		2007-12-28	-3.88889	-8.33333		2008-12-28	-2.22222	-13.8889		2009-12-28	-3.33333	-12.7778		2010-12-28	-6.66667	-14.4444		2011-12-28	0.555556	-6.66667		2012-12-28	-4.44444	-12.2222		2013-12-28	3.33333
2001-12-29	-10.5556	-15.5556		2002-12-29	5.55556	-3.88889		2003-12-29	0.555556	-5		2004-12-29	-3.88889	-5.55556		2005-12-29	1.11111	-3.88889		2006-12-29	1.66667	0.555556		2007-12-29	-5	-11.1111		2008-12-29	2.22222	-7.22222		2009-12-29	-6.11111	-18.8889		2010-12-29	1.11111	-9.44444		2011-12-29	3.33333	-5.55556		2012-12-29	-4.44444	-11.1111		2013-12-29	6.66667
2001-12-30	-9.44444	-13.3333		2002-12-30	3.88889	-1.66667		2003-12-30	-4.44444	-12.2222		2004-12-30	8.88889	-5		2005-12-30	0.555556	-1.11111		2006-12-30	4.44444	0.555556		2007-12-30	-5	-10		2008-12-30	-7.22222	-11.1111		2009-12-30	-8.33333	-18.8889		2010-12-30	1.66667	-3.33333		2011-12-30	2.22222	-3.33333		2012-12-30	-8.88889	-17.2222		2013-12-30	-18.3333
2001-12-31	-10	-18.3333		2002-12-31	-1.66667	-11.1111		2003-12-31	-0.555556	-12.7778		2004-12-31	10	-7.77778		2005-12-31	-0.555556	-2.77778		2006-12-31	5.55556	-0.555556		2007-12-31	-5	-9.44444		2008-12-31	-11.1111	-23.8889		2009-12-31	-6.66667	-15.5556		2010-12-31	5	-10		2011-12-31	-1.11111	-3.33333		2012-12-31	-5.55556	-17.2222		2013-12-31	-17.7778
Date				Date				Date				Date				Date				Date				Date				Date				Date				Date				Date				Date				Date
2001-01-01
2001-01-02
2001-01-03
2001-01-04
2001-01-05
2001-01-06
2001-01-07
2001-01-08
2001-01-09
2001-01-10
2001-01-11
2001-01-12
2001-01-13
2001-01-14
2001-01-15
2001-01-16
2001-01-17
2001-01-18
2001-01-19
2001-01-20
2001-01-21
2001-01-22
2001-01-23
2001-01-24
2001-01-25
2001-01-26
2001-01-27
2001-01-28
2001-01-29
2001-01-30
2001-01-31
2001-02-01
2001-02-02
2001-02-03
2001-02-04
2001-02-05
2001-02-06
2001-02-07
2001-02-08
2001-02-09
2001-02-10
2001-02-11
2001-02-12
2001-02-13
2001-02-14
2001-02-15
2001-02-16
2001-02-17
2001-02-18
2001-02-19
2001-02-20
2001-02-21
2001-02-22
2001-02-23
2001-02-24
2001-02-25
2001-02-26
2001-02-27
2001-02-28
2001-03-01
2001-03-02
2001-03-03
2001-03-04
2001-03-05
2001-03-06
2001-03-07
2001-03-08
2001-03-09
2001-03-10
2001-03-11
2001-03-12
2001-03-13
2001-03-14
2001-03-15
2001-03-16
2001-03-17
2001-03-18
2001-03-19
2001-03-20
2001-03-21
2001-03-22
2001-03-23
2001-03-24
2001-03-25
2001-03-26
2001-03-27
2001-03-28
2001-03-29
2001-03-30
2001-03-31
2001-04-01
2001-04-02
2001-04-03
2001-04-04
2001-04-05
2001-04-06
2001-04-07
2001-04-08
2001-04-09
2001-04-10
2001-04-11
2001-04-12
2001-04-13
2001-04-14
2001-04-15
2001-04-16
2001-04-17
2001-04-18
2001-04-19
2001-04-20
2001-04-21
2001-04-22
2001-04-23
2001-04-24
2001-04-25
2001-04-26
2001-04-27
2001-04-28
2001-04-29
2001-04-30
2001-05-01
2001-05-02
2001-05-03
2001-05-04
2001-05-05
2001-05-06
2001-05-07
2001-05-08
2001-05-09
2001-05-10
2001-05-11
2001-05-12
2001-05-13
2001-05-14
2001-05-15
2001-05-16
2001-05-17
2001-05-18
2001-05-19
2001-05-20
2001-05-21
2001-05-22
2001-05-23
2001-05-24
2001-05-25
2001-05-26
2001-05-27
2001-05-28
2001-05-29
2001-05-30
2001-05-31
2001-06-01
2001-06-02
2001-06-03
2001-06-04
2001-06-05
2001-06-06
2001-06-07
2001-06-08
2001-06-09
2001-06-10
2001-06-11
2001-06-12
2001-06-13
2001-06-14
2001-06-15
2001-06-16
2001-06-17
2001-06-18
2001-06-19
2001-06-20
2001-06-21
2001-06-22
2001-06-23
2001-06-24
2001-06-25
2001-06-26
2001-06-27
2001-06-28
2001-06-29
2001-06-30
2001-07-01
2001-07-02
2001-07-03
2001-07-04
2001-07-05
2001-07-06
2001-07-07
2001-07-08
2001-07-09
2001-07-10
2001-07-11
2001-07-12
2001-07-13
2001-07-14
2001-07-15
2001-07-16
2001-07-17
2001-07-18
2001-07-19
2001-07-20
2001-07-21
2001-07-22
2001-07-23
2001-07-24
2001-07-25
2001-07-26
2001-07-27
2001-07-28
2001-07-29
2001-07-30
2001-07-31
2001-08-01
2001-08-02
2001-08-03
2001-08-04
2001-08-05
2001-08-06
2001-08-07
2001-08-08
2001-08-09
2001-08-10
2001-08-11
2001-08-12
2001-08-13
2001-08-14
2001-08-15
2001-08-16
2001-08-17
2001-08-18
2001-08-19
2001-08-20
2001-08-21
2001-08-22
2001-08-23
2001-08-24
2001-08-25
2001-08-26
2001-08-27
2001-08-28
2001-08-29
2001-08-30
2001-08-31
2001-09-01
2001-09-02
2001-09-03
2001-09-04
2001-09-05
2001-09-06
2001-09-07
2001-09-08
2001-09-09
2001-09-10
2001-09-11
2001-09-12
2001-09-13
2001-09-14
2001-09-15
2001-09-16
2001-09-17
2001-09-18
2001-09-19
2001-09-20
2001-09-21
2001-09-22
2001-09-23
2001-09-24
2001-09-25
2001-09-26
2001-09-27
2001-09-28
2001-09-29
2001-09-30
2001-10-01
2001-10-02
2001-10-03
2001-10-04
2001-10-05
2001-10-06
2001-10-07
2001-10-08
2001-10-09
2001-10-10
2001-10-11
2001-10-12
2001-10-13
2001-10-14
2001-10-15
2001-10-16
2001-10-17
2001-10-18
2001-10-19
2001-10-20
2001-10-21
2001-10-22
2001-10-23
2001-10-24
2001-10-25
2001-10-26
2001-10-27
2001-10-28
2001-10-29
2001-10-30
2001-10-31
2001-11-01
2001-11-02
2001-11-03
2001-11-04
2001-11-05
2001-11-06
2001-11-07
2001-11-08
2001-11-09
2001-11-10
2001-11-11
2001-11-12
2001-11-13
2001-11-14
2001-11-15
2001-11-16
2001-11-17
2001-11-18
2001-11-19
2001-11-20
2001-11-21
2001-11-22
2001-11-23
2001-11-24
2001-11-25
2001-11-26
2001-11-27
2001-11-28
2001-11-29
2001-11-30
2001-12-01
2001-12-02
2001-12-03
2001-12-04
2001-12-05
2001-12-06
2001-12-07
2001-12-08
2001-12-09
2001-12-10
2001-12-11
2001-12-12
2001-12-13
2001-12-14
2001-12-15
2001-12-16
2001-12-17
2001-12-18
2001-12-19
2001-12-20
2001-12-21
2001-12-22
2001-12-23
2001-12-24
2001-12-25
2001-12-26
2001-12-27
2001-12-28
2001-12-29
2001-12-30
2001-12-31
[truncated: 28 more columns]

## Sheet: Sheet2
Date	Maximum Temperature degrees (F)	Minimum Temperature degrees (F)	Precipitation (inches)		Date	Maximum Temperature degrees (F)	Minimum Temperature degrees (F)	Precipitation (inches)		Date	Maximum Temperature degrees (F)	Minimum Temperature degrees (F)	Precipitation (inches)		Date	Maximum Temperature degrees (F)	Minimum Temperature degrees (F)	Precipitation (inches)		Date	Maximum Temperature degrees (F)	Minimum Temperature degrees (F)	Precipitation (inches)		Date	Maximum Temperature degrees (F)	Minimum Temperature degrees (F)	Precipitation (inches)		Date	Maximum Temperature degrees (F)	Minimum Temperature degrees (F)	Precipitation (inches)		Date	Maximum Temperature degrees (F)	Minimum Temperature degrees (F)	Precipitation (inches)		Date	Maximum Temperature degrees (F)	Minimum Temperature degrees (F)	Precipitation (inches)		Date	Maximum Temperature degrees (F)	Minimum Temperature degrees (F)	Precipitation (inches)
2001-01-01	17	4	0.01		2002-01-01	15	8	0		2003-01-01	23	17	0		2004-01-01	32	14	0		2005-01-01	23	12	0		2006-01-01	31	22	0		2007-01-01	32	21	0.08		2008-01-01	17	-1	0		2009-01-01	30	3	0		2010-01-01	9	0	0
2001-01-02	18	0	0		2002-01-02	18	0	0		2003-01-02	30	14	0		2004-01-02	36	21	0		2005-01-02	28	15	0.25		2006-01-02	32	30	0.17		2007-01-02	36	18	0		2008-01-02	14	-6	0		2009-01-02	23	-1	0		2010-01-02	5	-18	0
2001-01-03	26	15	0		2002-01-03	26	4	0		2003-01-03	28	12	0		2004-01-03	35	9	0		2005-01-03	15	3	0		2006-01-03	35	31	0		2007-01-03	40	29	0		2008-01-03	27	3	0		2009-01-03	24	10	0		2010-01-03	-2	-18	0
2001-01-04	39	17	0		2002-01-04	33	19	0		2003-01-04	34	22	0		2004-01-04	15	2	0		2005-01-04	15	10	0		2006-01-04	34	31	0.23		2007-01-04	41	33	0		2008-01-04	31	14	0		2009-01-04	24	-2	0.14		2010-01-04	6	-16	0
2001-01-05	40	23	0		2002-01-05	34	25	0		2003-01-05	33	27	0		2004-01-05	8	-7	0		2005-01-05	12	-1	0		2006-01-05	32	27	0		2007-01-05	38	33	0		2008-01-05	34	22	0		2009-01-05	25	-4	0		2010-01-05	6	-13	0
2001-01-06	38	15	0		2002-01-06	31	15	0		2003-01-06	31	21	0		2004-01-06	12	-6	0		2005-01-06	16	4	0		2006-01-06	28	21	0		2007-01-06	36	26	0		2008-01-06	42	32	0		2009-01-06	27	16	0		2010-01-06	8	-11	0
2001-01-07	37	15	0		2002-01-07	28	5	0		2003-01-07	53	23	0		2004-01-07	21	5	0		2005-01-07	20	7	0		2006-01-07	36	25	0		2007-01-07	37	29	0		2008-01-07	40	28	0		2009-01-07	22	7	0		2010-01-07	14	-3	0.18
2001-01-08	23	16	0		2002-01-08	47	26	0		2003-01-08	55	32	0		2004-01-08	19	8	0		2005-01-08	20	9	0		2006-01-08	34	29	0		2007-01-08	33	18	0		2008-01-08	35	28	0		2009-01-08	16	-3	0		2010-01-08	7	-2	0.04
2001-01-09	30	9	0		2002-01-09	48	39	0		2003-01-09	49	24	0		2004-01-09	24	13	0		2005-01-09	28	14	0		2006-01-09	30	21	0.02		2007-01-09	29	16	0		2008-01-09	31	10	0		2009-01-09	17	4	0		2010-01-09	6	-12	0
2001-01-10	39	25	0		2002-01-10	44	33	0		2003-01-10	24	8	0		2004-01-10	27	20	0		2005-01-10	24	7	0		2006-01-10	33	15	0		2007-01-10	37	13	0		2008-01-10	36	27	0		2009-01-10	20	2	0		2010-01-10	7	-13	0
2001-01-11	36	25	0		2002-01-11	44	27	0		2003-01-11	14	-2	0		2004-01-11	35	23	0		2005-01-11	24	13	0.02		2006-01-11	38	23	0		2007-01-11	38	29	0		2008-01-11	32	19	0		2009-01-11	17	9	0.01		2010-01-11	14	6	0
2001-01-12	35	28	0		2002-01-12	40	30	0		2003-01-12	33	2	0		2004-01-12	34	17	0		2005-01-12	31	22	0.04		2006-01-12	44	29	0		2007-01-12	29	3	0		2008-01-12	27	20	0.04		2009-01-12	14	4	0.06		2010-01-12	21	2	T
2001-01-13	33	25	0		2002-01-13	34	25	0		2003-01-13	26	-2	0		2004-01-13	30	13	0		2005-01-13	28	-5	0		2006-01-13	36	20	0		2007-01-13	11	-1	0		2008-01-13	25	18	0		2009-01-13	13	-19	0		2010-01-13	22	3	T
2001-01-14	34	31	0.22		2002-01-14	33	25	0.21		2003-01-14	12	-2	0		2004-01-14	32	18	0		2005-01-14	1	-15	0		2006-01-14	32	16	0		2007-01-14	20	11	0		2008-01-14	21	-1	0		2009-01-14	-3	-8	0.01		2010-01-14	27	16	T
2001-01-15	32	27	0.05		2002-01-15	28	21	0		2003-01-15	18	-3	0		2004-01-15	26	8	0		2005-01-15	2	-11	0		2006-01-15	39	30	0		2007-01-15	16	6	0.18		2008-01-15	22	-3	0		2009-01-15	-4	-22	0		2010-01-15	30	13	0
2001-01-16	28	15	0		2002-01-16	22	15	0		2003-01-16	23	10	0		2004-01-16	28	17	0		2005-01-16	5	-8	0		2006-01-16	37	28	0		2007-01-16	13	-7	0		2008-01-16	24	18	0		2009-01-16	4	-23	0		2010-01-16	28	15	0
2001-01-17	21	5	0		2002-01-17	19	12	0		2003-01-17	19	0	0		2004-01-17	33	25	0		2005-01-17	7	-14	0		2006-01-17	31	15	0.04		2007-01-17	28	0	0		2008-01-17	19	2	0		2009-01-17	20	0	0		2010-01-17	34	17	0
2001-01-18	29	16	0		2002-01-18	18	-1	0		2003-01-18	21	8	0		2004-01-18	25	-7	0		2005-01-18	26	-5	0		2006-01-18	27	14	0		2007-01-18	27	14	0		2008-01-18	11	-3	0		2009-01-18	27	8	0		2010-01-18	36	20	0
2001-01-19	24	-4	0		2002-01-19	31	7	0		2003-01-19	23	1	0		2004-01-19	8	-7	0		2005-01-19	37	16	0.01		2006-01-19	26	22	0		2007-01-19	26	12	0		2008-01-19	0	-15	0		2009-01-19	22	5	0		2010-01-19	32	9	0
2001-01-20	20	-4	0		2002-01-20	30	17	0		2003-01-20	18	3	0		2004-01-20	18	4	0		2005-01-20	21	15	0.01		2006-01-20	31	24	0		2007-01-20	25	3	0		2008-01-20	3	-14	0		2009-01-20	23	8	0		2010-01-20	21	17	0
2001-01-21	23	0	0		2002-01-21	32	15	0		2003-01-21	10	-4	0		2004-01-21	30	7	0		2005-01-21	22	18	0.03		2006-01-21	31	14	0		2007-01-21	29	18	0.08		2008-01-21	8	-1	0.02		2009-01-21	30	15	0		2010-01-21	26	21	T
2001-01-22	32	4	0		2002-01-22	45	25	0		2003-01-22	8	-5	0		2004-01-22	7	-12	0		2005-01-22	24	6	0.23		2006-01-22	31	18	0		2007-01-22	25	17	0		2008-01-22	9	-4	0		2009-01-22	31	10	0		2010-01-22	29	24	0.01
2001-01-23	32	18	0		2002-01-23	40	23	0		2003-01-23	5	-14	0		2004-01-23	11	2	0.01		2005-01-23	22	1	0		2006-01-23	28	6	0		2007-01-23	23	17	0		2008-01-23	7	-4	0		2009-01-23	22	6	0		2010-01-23	33	28	0.04
2001-01-24	26	13	0		2002-01-24	35	10	0		2003-01-24	13	0	0		2004-01-24	17	-1	0		2005-01-24	36	17	0		2006-01-24	39	28	0		2007-01-24	25	16	0		2008-01-24	9	-14	0		2009-01-24	6	-12	0		2010-01-24	35	32	0.32
2001-01-25	25	0	0		2002-01-25	47	28	0		2003-01-25	14	10	0		2004-01-25	17	10	0		2005-01-25	43	25	0		2006-01-25	33	18	0		2007-01-25	25	8	0		2008-01-25	19	0	0		2009-01-25	8	-7	0		2010-01-25	33	22	0.03
2001-01-26	25	15	0.1		2002-01-26	49	30	0		2003-01-26	10	-9	0		2004-01-26	20	15	0.19		2005-01-26	41	19	0		2006-01-26	44	21	0		2007-01-26	39	17	0		2008-01-26	27	17	0		2009-01-26	7	-10	0		2010-01-26	22	9	0
2001-01-27	28	0	0		2002-01-27	45	25	0		2003-01-27	24	-5	0		2004-01-27	18	0	0.03		2005-01-27	25	4	0		2006-01-27	48	41	0.04		2007-01-27	38	8	0		2008-01-27	38	12	0		2009-01-27	13	-6	0		2010-01-27	9	2	0
2001-01-28	27	12	0		2002-01-28	31	17	0		2003-01-28	27	21	0.06		2004-01-28	8	-11	0		2005-01-28	27	14	0		2006-01-28	42	28	0		2007-01-28	11	-4	0		2008-01-28	44	28	0		2009-01-28	17	-3	0		2010-01-28	9	-2	0
2001-01-29	30	9	0		2002-01-29	20	13	0		2003-01-29	21	-1	0		2004-01-29	-8	-18	0		2005-01-29	30	24	0		2006-01-29	35	31	0.13		2007-01-29	19	5	0		2008-01-29	39	-7	0		2009-01-29	18	9	0.01		2010-01-29	5	-6	0
2001-01-30	36	30	0.97		2002-01-30	21	11	0		2003-01-30	28	8	0		2004-01-30	-6	-25	0		2005-01-30	35	27	0		2006-01-30	37	26	0.01		2007-01-30	13	0	0		2008-01-30	-1	-15	0		2009-01-30	16	-7	0		2010-01-30	9	-7	0
2001-01-31	33	23	0		2002-01-31	25	18	0		2003-01-31	31	28	0.11		2004-01-31	4	-17	0.25		2005-01-31	35	29	0.02		2006-01-31	35	23	0		2007-01-31	18	2	0		2008-01-31	14	-5	0		2009-01-31	46	14	0		2010-01-31	18	0	0
2001-02-01	26	-6	0		2002-02-01	27	12	0.01		2003-02-01	35	28	0		2004-02-01	17	4	0.25		2005-02-01	36	31	0		2006-02-01	34	25	0.17		2007-02-01	18	-3	0		2008-02-01	27	7	0		2009-02-01	43	24	0		2010-02-01	15	3	0
2001-02-02	2	-13	0		2002-02-02	30	11	0		2003-02-02	35	31	0.11		2004-02-02	23	16	0.32		2005-02-02	43	27	0		2006-02-02	44	25	0		2007-02-02	10	-8	0		2008-02-02	30	23	0		2009-02-02	30	2	0		2010-02-02	14	7	0.15
2001-02-03	20	0	0		2002-02-03	31	17	0		2003-02-03	32	24	0.55		2004-02-03	21	-5	0.01		2005-02-03	48	33	0		2006-02-03	40	17	0.01		2007-02-03	8	-14	0		2008-02-03	26	14	0		2009-02-03	8	-6	0		2010-02-03	20	0	0.01
2001-02-04	23	19	0		2002-02-04	22	-1	0		2003-02-04	24	-2	0		2004-02-04	11	-14	0		2005-02-04	52	35	0		2006-02-04	21	5	0		2007-02-04	-6	-16	0		2008-02-04	31	21	0.09		2009-02-04	17	-8	0		2010-02-04	21	-1	T
2001-02-05	29	14	0		2002-02-05	32	12	0		2003-02-05	17	-3	0		2004-02-05	25	10	0.02		2005-02-05	52	35	0		2006-02-05	25	6	0		2007-02-05	1	-19	0		2008-02-05	32	23	0		2009-02-05	37	9	0		2010-02-05	27	21	0.19
2001-02-06	33	13	0		2002-02-06	42	21	0		2003-02-06	16	3	0.01		2004-02-06	27	18	0.05		2005-02-06	48	23	0		2006-02-06	26	10	0		2007-02-06	8	-10	0.04		2008-02-06	29	19	0		2009-02-06	41	16	0		2010-02-06	31	21	0.01
2001-02-07	28	12	0.11		2002-02-07	42	26	0		2003-02-07	18	-14	0		2004-02-07	28	10	0.01		2005-02-07	23	10	0		2006-02-07	30	17	0		2007-02-07	5	-10	0		2008-02-07	24	7	0		2009-02-07	39	27	0		2010-02-07	24	16	0
2001-02-08	26	21	0.17		2002-02-08	50	28	0		2003-02-08	23	5	0		2004-02-08	21	5	0.03		2005-02-08	23	13	0		2006-02-08	27	9	0		2007-02-08	9	-11	0		2008-02-08	28	17	0		2009-02-08	37	16	0		2010-02-08	33	14	0.11
2001-02-09	25	12	0.03		2002-02-09	46	33	0.01		2003-02-09	22	-5	0		2004-02-09	27	13	0		2005-02-09	23	17	0		2006-02-09	24	10	0.02		2007-02-09	8	-8	0		2008-02-09	24	5	0.04		2009-02-09	41	29	0.03		2010-02-09	24	19	0.3
2001-02-10	15	-11	0		2002-02-10	34	22	0		2003-02-10	21	-9	0		2004-02-10	26	7	0.02		2005-02-10	28	11	0		2006-02-10	31	21	0		2007-02-10	11	-11	0		2008-02-10	5	-14	0		2009-02-10	46	36	0.19		2010-02-10	25	2	T
2001-02-11	16	-3	0		2002-02-11	40	21	0		2003-02-11	16	-8	0		2004-02-11	24	13	0.02		2005-02-11	47	25	0		2006-02-11	27	21	0		2007-02-11	28	4	0		2008-02-11	7	-9	0		2009-02-11	38	32	0		2010-02-11	21	-2	0
2001-02-12	26	15	0		2002-02-12	42	26	0		2003-02-12	12	-5	0		2004-02-12	19	7	0		2005-02-12	52	26	0		2006-02-12	23	10	0		2007-02-12	22	7	0		2008-02-12	17	4	0		2009-02-12	33	26	0		2010-02-12	26	-1	0
2001-02-13	28	8	0		2002-02-13	45	16	0		2003-02-13	26	7	0		2004-02-13	30	7	0		2005-02-13	47	35	0.19		2006-02-13	29	9	0		2007-02-13	19	8	0		2008-02-13	25	10	0		2009-02-13	27	18	0		2010-02-13	27	3	0
2001-02-14	26	1	0		2002-02-14	47	32	0		2003-02-14	25	9	0		2004-02-14	28	9	0		2005-02-14	41	31	0.43		2006-02-14	38	17	0.03		2007-02-14	16	-3	0		2008-02-14	19	9	0.08		2009-02-14	22	9	0		2010-02-14	26	7	0
2001-02-15	20	-6	0		2002-02-15	44	29	0		2003-02-15	20	3	0		2004-02-15	17	-9	0		2005-02-15	40	24	0		2006-02-15	37	6	0		2007-02-15	13	-6	0		2008-02-15	11	-9	0		2009-02-15	25	6	0		2010-02-15	23	9	0.17
2001-02-16	17	4	0		2002-02-16	42	33	0		2003-02-16	24	-1	0		2004-02-16	24	5	0		2005-02-16	29	16	0		2006-02-16	17	10	0		2007-02-16	20	-1	0		2008-02-16	37	6	0		2009-02-16	38	16	0		2010-02-16	28	16	0
2001-02-17	11	-9	0		2002-02-17	43	20	0		2003-02-17	32	10	0		2004-02-17	36	12	0		2005-02-17	17	9	0		2006-02-17	16	-10	0		2007-02-17	24	11	0		2008-02-17	35	19	0		2009-02-17	38	24	0		2010-02-17	34	16	0
2001-02-18	27	-4	0		2002-02-18	50	37	0		2003-02-18	31	21	0		2004-02-18	45	21	0		2005-02-18	25	1	0		2006-02-18	10	-14	0		2007-02-18	23	11	0		2008-02-18	34	0	0		2009-02-18	38	17	0.06		2010-02-18	36	11	0
2001-02-19	28	21	0		2002-02-19	44	38	0.15		2003-02-19	38	15	0		2004-02-19	41	30	0		2005-02-19	26	8	0		2006-02-19	22	2	0		2007-02-19	42	19	0		2008-02-19	11	-10	0		2009-02-19	17	2	0		2010-02-19	35	5	0
2001-02-20	25	5	0		2002-02-20	38	26	0.05		2003-02-20	46	30	0		2004-02-20	35	30	0.23		2005-02-20	34	20	0.15		2006-02-20	33	10	0		2007-02-20	41	18	0		2008-02-20	8	-12	0		2009-02-20	25	4	0		2010-02-20	35	6	0
2001-02-21	15	-9	0		2002-02-21	32	20	0.02		2003-02-21	45	25	0		2004-02-21	38	30	0		2005-02-21	32	9	0		2006-02-21	32	8	0		2007-02-21	47	34	0		2008-02-21	18	-9	0		2009-02-21	22	15	0.11		2010-02-21	32	12	0
2001-02-22	21	4	0		2002-02-22	36	14	0		2003-02-22	25	12	0		2004-02-22	35	25	0.07		2005-02-22	28	7	0		2006-02-22	37	19	0		2007-02-22	45	18	0		2008-02-22	29	7	0		2009-02-22	18	0	0		2010-02-22	29	13	0
2001-02-23	22	1	0		2002-02-23	51	34	0		2003-02-23	19	2	0		2004-02-23	35	31	0		2005-02-23	31	6	0		2006-02-23	36	14	0		2007-02-23	31	23	0		2008-02-23	32	10	0		2009-02-23	22	-2	0		2010-02-23	31	9	T
2001-02-24	33	16	0.23		2002-02-24	51	27	0.01		2003-02-24	10	-5	0		2004-02-24	39	24	0		2005-02-24	29	19	0		2006-02-24	41	13	0		2007-02-24	29	24	0.12		2008-02-24	39	17	0		2009-02-24	40	18	0		2010-02-24	22	-1	0
2001-02-25	33	21	0.38		2002-02-25	27	14	0.01		2003-02-25	19	-4	0		2004-02-25	35	27	0		2005-02-25	34	13	0		2006-02-25	38	11	0		2007-02-25	30	23	0.83		2008-02-25	36	28	0		2009-02-25	38	32	0		2010-02-25	18	-1	0
2001-02-26	21	6	0		2002-02-26	20	11	0		2003-02-26	29	3	0		2004-02-26	39	22	0		2005-02-26	32	14	0		2006-02-26	36	6	0		2007-02-26	32	24	0.03		2008-02-26	36	16	0		2009-02-26	33	20	0.32		2010-02-26	28	0	0
2001-02-27	16	-6	0		2002-02-27	23	2	0		2003-02-27	38	16	0		2004-02-27	41	29	0		2005-02-27	33	27	0.06		2006-02-27	32	21	0		2007-02-27	33	23	0		2008-02-27	24	12	0		2009-02-27	20	0	0.02		2010-02-27	31	4	0
2001-02-28	27	-3	0		2002-02-28	22	16	0		2003-02-28	39	16	0		2004-02-28	47	34	0		2005-02-28	28	17	0		2006-02-28	38	21	0		2007-02-28	37	23	0		2008-02-28	30	14	0		2009-02-28	18	-6	0		2010-02-28	38	10	0
															2004-02-29	50	36	0																	2008-02-29	33	23	0.07
2001-03-01	35	18	0		2002-03-01	18	1	0		2003-03-01	40	23	0		2004-03-01	45	39	0.13		2005-03-01	25	9	0		2006-03-01	42	29	0		2007-03-01	34	26	0.41		2008-03-01	32	8	0		2009-03-01	18	-2	0		2010-03-01	36	15	0
2001-03-02	41	22	0		2002-03-02	19	9	0		2003-03-02	37	-3	0		2004-03-02	43	35	0		2005-03-02	30	4	0		2006-03-02	38	28	0		2007-03-02	26	20	0.6		2008-03-02	37	25	0		2009-03-02	23	2	0		2010-03-02	40	16	0
2001-03-03	48	17	0		2002-03-03	16	-5	0		2003-03-03	27	3	0		2004-03-03	35	27	0		2005-03-03	38	5	0		2006-03-03	36	25	0		2007-03-03	23	13	0.08		2008-03-03	33	8	0		2009-03-03	29	9	0		2010-03-03	40	18	0
2001-03-04	40	12	0		2002-03-04	20	0	0		2003-03-04	26	2	0		2004-03-04	36	27	0.05		2005-03-04	41	27	0		2006-03-04	40	19	0		2007-03-04	35	4	0		2008-03-04	28	5	0		2009-03-04	39	23	0		2010-03-04	40	17	0
2001-03-05	27	13	0		2002-03-05	23	13	0.01		2003-03-05	18	-7	0		2004-03-05	36	30	0.42		2005-03-05	39	29	0		2006-03-05	38	31	0.09		2007-03-05	32	9	0		2008-03-05	28	23	0.07		2009-03-05	42	33	0		2010-03-05	40	19	0
2001-03-06	33	11	0		2002-03-06	23	18	0.05		2003-03-06	25	9	0		2004-03-06	36	24	0.01		2005-03-06	59	34	0		2006-03-06	34	25	0		2007-03-06	19	7	0		2008-03-06	23	1	0		2009-03-06	46	33	0		2010-03-06	42	22	0
2001-03-07	34	19	0		2002-03-07	25	12	0		2003-03-07	26	13	0.03		2004-03-07	35	30	0.07		2005-03-07	58	21	0		2006-03-07	35	30	0		2007-03-07	35	15	0		2008-03-07	16	-8	0		2009-03-07	42	24	0		2010-03-07	41	24	0
2001-03-08	32	22	0		2002-03-08	29	21	0.01		2003-03-08	21	5	0.08		2004-03-08	35	18	0.12		2005-03-08	27	12	0		2006-03-08	41	33	0.04		2007-03-08	37	15	0		2008-03-08	19	-3	0		2009-03-08	35	24	0		2010-03-08	47	32	0
2001-03-09	33	13	0		2002-03-09	31	13	0.74		2003-03-09	9	-9	0		2004-03-09	45	22	0		2005-03-09	29	11	0		2006-03-09	47	32	0		2007-03-09	47	32	0		2008-03-09	29	8	0		2009-03-09	35	23	0		2010-03-09	36	32	0
2001-03-10	32	20	0		2002-03-10	20	3	0		2003-03-10	16	-7	0		2004-03-10	45	34	0.08		2005-03-10	38	27	0.05		2006-03-10	56	28	0		2007-03-10	48	27	0		2008-03-10	32	9	0		2009-03-10	36	30	0.14		2010-03-10	38	32	0.2
2001-03-11	33	9	0		2002-03-11	32	16	0		2003-03-11	39	12	0		2004-03-11	36	4	0.01		2005-03-11	32	24	0		2006-03-11	55	39	0		2007-03-11	52	29	0		2008-03-11	48	28	0		2009-03-11	30	-4	0		2010-03-11	40	34	0.12
2001-03-12	31	23	0.58		2002-03-12	46	18	0		2003-03-12	34	16	0.03		2004-03-12	31	6	0		2005-03-12	32	8	0.01		2006-03-12	44	26	0		2007-03-12	56	38	0		2008-03-12	48	29	0		2009-03-12	18	-7	0		2010-03-12	43	35	0.26
2001-03-13	36	21	0		2002-03-13	46	31	0		2003-03-13	33	18	0.07		2004-03-13	40	26	0.12		2005-03-13	28	11	0		2006-03-13	40	23	0.48		2007-03-13	63	44	0		2008-03-13	50	34	0.01		2009-03-13	37	10	0		2010-03-13	40	36	0.06
2001-03-14	53	29	0		2002-03-14	35	26	0.24		2003-03-14	60	30	0		2004-03-14	43	27	0		2005-03-14	27	12	0		2006-03-14	27	11	0.01		2007-03-14	59	36	0		2008-03-14	50	30	0		2009-03-14	50	26	0		2010-03-14	44	37	0
2001-03-15	46	26	0		2002-03-15	33	22	0.39		2003-03-15	67	36	0		2004-03-15	33	21	0		2005-03-15	37	14	0		2006-03-15	28	7	0.01		2007-03-15	41	27	0		2008-03-15	37	21	0		2009-03-15	56	33	0		2010-03-15	62	38	0
2001-03-16	40	26	0		2002-03-16	41	10	0		2003-03-16	66	47	0		2004-03-16	36	21	0		2005-03-16	35	19	0		2006-03-16	34	24	0.3		2007-03-16	39	19	0.02		2008-03-16	38	20	0		2009-03-16	66	38	0		2010-03-16	58	40	0
2001-03-17	49	18	0		2002-03-17	40	28	0		2003-03-17	59	37	0		2004-03-17	42	29	0.08		2005-03-17	35	18	0		2006-03-17	42	11	0		2007-03-17	40	21	0		2008-03-17	34	30	0.06		2009-03-17	65	42	0		2010-03-17	49	34	0.03
2001-03-18	41	18	0		2002-03-18	42	24	0		2003-03-18	56	38	0		2004-03-18	41	32	0.08		2005-03-18	33	24	0.1		2006-03-18	36	11	0		2007-03-18	40	26	0		2008-03-18	38	32	0.5		2009-03-18	53	29	0		2010-03-18	56	35	0
2001-03-19	37	26	0		2002-03-19	38	32	0.01		2003-03-19	49	36	0		2004-03-19	53	29	0		2005-03-19	38	21	0.05		2006-03-19	39	16	0		2007-03-19	41	36	0		2008-03-19	46	26	0		2009-03-19	47	20	0		2010-03-19	61	31	0
2001-03-20	48	30	0		2002-03-20	40	18	0		2003-03-20	46	31	0.31		2004-03-20	53	29	0		2005-03-20	41	21	0		2006-03-20	39	26	0		2007-03-20	43	22	0		2008-03-20	46	25	0		2009-03-20	46	26	0.04		2010-03-20	32	22	0
2001-03-21	50	27	0.07		2002-03-21	24	5	0.01		2003-03-21	39	34	0.1		2004-03-21	29	16	0		2005-03-21	40	24	0		2006-03-21	36	20	0		2007-03-21	55	41	0.01		2008-03-21	39	28	0		2009-03-21	59	34	0.19		2010-03-21	37	23	0
2001-03-22	45	30	0		2002-03-22	22	8	0		2003-03-22	56	33	0		2004-03-22	43	17	0		2005-03-22	43	24	0		2006-03-22	44	20	0		2007-03-22	54	31	0.01		2008-03-22	37	26	0.28		2009-03-22	59	39	0		2010-03-22	49	26	0
2001-03-23	36	21	0		2002-03-23	34	16	0		2003-03-23	71	36	0		2004-03-23	51	27	0		2005-03-23	47	29	0		2006-03-23	43	32	0		2007-03-23	65	34	0		2008-03-23	33	26	0.01		2009-03-23	57	42	0.27		2010-03-23	55	32	0
2001-03-24	28	9	0		2002-03-24	32	17	0		2003-03-24	70	43	0		2004-03-24	65	37	0		2005-03-24	49	32	0		2006-03-24	40	30	0		2007-03-24	64	43	0		2008-03-24	35	13	0		2009-03-24	53	44	0.15		2010-03-24	57	29	0
2001-03-25	19	7	0		2002-03-25	28	8	0		2003-03-25	56	35	0		2004-03-25	64	43	0.48		2005-03-25	48	25	0		2006-03-25	42	32	0		2007-03-25	72	56	0.21		2008-03-25	41	35	0.09		2009-03-25	49	29	0.42		2010-03-25	53	21	0
2001-03-26	28	8	0		2002-03-26	40	13	0		2003-03-26	53	29	0		2004-03-26	65	40	0.02		2005-03-26	49	26	0		2006-03-26	44	28	0		2007-03-26	80	50	0		2008-03-26	43	25	0		2009-03-26	32	26	0		2010-03-26	35	21	0
2001-03-27	38	13	0		2002-03-27	51	25	0		2003-03-27	51	32	0.31		2004-03-27	64	45	0.03		2005-03-27	56	31	0		2006-03-27	43	36	0		2007-03-27	78	41	0		2008-03-27	42	27	0		2009-03-27	31	17	0		2010-03-27	50	26	0
2001-03-28	39	25	0.02		2002-03-28	51	39	0.01		2003-03-28	34	29	0.25		2004-03-28	60	44	0.4		2005-03-28	66	38	0		2006-03-28	51	29	0		2007-03-28	56	42	0.7		2008-03-28	44	22	0		2009-03-28	39	21	0		2010-03-28	51	31	0
2001-03-29	37	32	0		2002-03-29	50	33	0		2003-03-29	42	28	0		2004-03-29	46	37	0.02		2005-03-29	70	47	0		2006-03-29	51	35	0		2007-03-29	56	42	0		2008-03-29	46	28	0		2009-03-29	42	20	0		2010-03-29	51	32	0
2001-03-30	40	34	0.01		2002-03-30	45	31	0.02		2003-03-30	44	25	0		2004-03-30	42	30	0		2005-03-30	68	42	0.83		2006-03-30	55	43	0.12		2007-03-30	55	42	1.14		2008-03-30	50	38	0		2009-03-30	44	30	0		2010-03-30	58	34	0
2001-03-31	39	32	0.32		2002-03-31	41	27	0		2003-03-31	55	32	0		2004-03-31	46	24	0		2005-03-31	55	38	0.23		2006-03-31	54	43	0.16		2007-03-31	47	40	0.41		2008-03-31	46	31	0.5		2009-03-31	44	33	0.26		2010-03-31	73	48	0
2001-04-01	43	24	0		2002-04-01	28	22	0.17		2003-04-01	60	43	0		2004-04-01	53	26	0		2005-04-01	55	34	0.02		2006-04-01	49	37	0		2007-04-01	47	40	0.46		2008-04-01	39	26	0.29		2009-04-01	44	32	0.06		2010-04-01	74	48	0
2001-04-02	43	32	0.19		2002-04-02	37	27	0.18		2003-04-02	60	39	0		2004-04-02	61	28	0		2005-04-02	55	28	0		2006-04-02	48	38	0.83		2007-04-02	50	37	0.03		2008-04-02	42	23	0		2009-04-02	42	30	0		2010-04-02	79	51	0
2001-04-03	46	29	0		2002-04-03	33	18	0		2003-04-03	46	31	0.01		2004-04-03	60	37	0		2005-04-03	67	37	0		2006-04-03	49	33	0.32		2007-04-03	49	31	0.09		2008-04-03	57	32	0		2009-04-03	46	27	0		2010-04-03	67	39	0.13
2001-04-04	53	32	0		2002-04-04	37	23	0		2003-04-04	31	25	0.02		2004-04-04	52	28	0		2005-04-04	73	47	0		2006-04-04	54	29	0		2007-04-04	31	15	0		2008-04-04	60	34	0.02		2009-04-04	45	27	0		2010-04-04	60	40	T
2001-04-05	53	41	0.01		2002-04-05	43	14	0		2003-04-05	36	20	0		2004-04-05	71	36	0		2005-04-05	73	55	0		2006-04-05	62	34	0		2007-04-05	30	15	0		2008-04-05	64	39	0		2009-04-05	43	31	0.29		2010-04-05	67	41	0
2001-04-06	51	37	0		2002-04-06	45	22	0		2003-04-06	39	22	0		2004-04-06	71	46	0		2005-04-06	71	42	0.06		2006-04-06	61	49	0.19		2007-04-06	30	15	0		2008-04-06	66	45	0.37		2009-04-06	42	28	0		2010-04-06	60	45	0
2001-04-07	59	41	1.65		2002-04-07	55	43	0		2003-04-07	40	30	0		2004-04-07	68	43	0		2005-04-07	65	36	0		2006-04-07	M	38	0.76		2007-04-07	33	14	0		2008-04-07	49	32	0.16		2009-04-07	48	27	0		2010-04-07	52	38	0.25
2001-04-08	53	38	0.02		2002-04-08	54	40	0		2003-04-08	50	21	0		2004-04-08	68	36	0		2005-04-08	69	40	0		2006-04-08	52	27	0		2007-04-08	38	20	0		2008-04-08	38	33	0		2009-04-08	49	30	0		2010-04-08	54	31	0
2001-04-09	52	35	0		2002-04-09	52	29	0		2003-04-09	57	29	0		2004-04-09	53	33	0		2005-04-09	75	48	0		2006-04-09	60	33	0		2007-04-09	42	18	0		2008-04-09	45	32	0		2009-04-09	52	30	0		2010-04-09	51	29	0
2001-04-10	57	38	0		2002-04-10	53	44	0.47		2003-04-10	69	35	0		2004-04-10	43	30	0		2005-04-10	76	57	0		2006-04-10	76	45	0		2007-04-10	42	26	0		2008-04-10	46	33	0.29		2009-04-10	53	30	0		2010-04-10	65	37	0
2001-04-11	57	44	1.18		2002-04-11	50	41	0.76		2003-04-11	69	42	0		2004-04-11	43	23	0		2005-04-11	69	57	0.21		2006-04-11	77	59	0		2007-04-11	41	31	0.23		2008-04-11	36	32	0.95		2009-04-11	55	31	0		2010-04-11	63	36	0
2001-04-12	51	38	0.23		2002-04-12	63	42	0		2003-04-12	67	37	0		2004-04-12	46	27	0		2005-04-12	58	43	0.42		2006-04-12	71	51	0		2007-04-12	44	28	0.01		2008-04-12	33	29	0.02		2009-04-12	58	39	0		2010-04-12	69	45	0
2001-04-13	56	31	0		2002-04-13	65	44	0.01		2003-04-13	76	44	0		2004-04-13	58	30	0		2005-04-13	63	35	0		2006-04-13	80	45	0.01		2007-04-13	52	31	0		2008-04-13	44	27	0		2009-04-13	58	41	0		2010-04-13	66	45	0.41
2001-04-14	63	37	0		2002-04-14	74	52	0.21		2003-04-14	89	62	0		2004-04-14	69	41	0		2005-04-14	67	39	0		2006-04-14	82	59	0		2007-04-14	58	30	0		2008-04-14	53	24	0		2009-04-14	64	33	0		2010-04-14	67	46	0.03
2001-04-15	62	40	0.34		2002-04-15	89	54	0		2003-04-15	89	52	0		2004-04-15	72	46	0		2005-04-15	69	46	0		2006-04-15	77	48	0		2007-04-15	63	34	0		2008-04-15	65	40	0		2009-04-15	67	38	0		2010-04-15	73	56	0.5
2001-04-16	40	23	0		2002-04-16	90	67	0		2003-04-16	64	34	1.81		2004-04-16	71	45	0		2005-04-16	68	52	1		2006-04-16	73	54	0		2007-04-16	74	41	0		2008-04-16	67	49	0		2009-04-16	71	44	0		2010-04-16	69	44	0
2001-04-17	48	29	0		2002-04-17	83	49	0.09		2003-04-17	39	31	0.04		2004-04-17	70	46	0		2005-04-17	69	43	0.01		2006-04-17	71	45	0		2007-04-17	75	45	0		2008-04-17	64	39	0		2009-04-17	73	55	0		2010-04-17	59	39	0
2001-04-18	57	29	0		2002-04-18	85	52	0.14		2003-04-18	45	32	0		2004-04-18	88	58	0		2005-04-18	80	58	0.6		2006-04-18	70	45	0		2007-04-18	64	37	0		2008-04-18	53	42	0.17		2009-04-18	73	48	0		2010-04-18	65	40	0
2001-04-19	64	43	0		2002-04-19	78	37	0		2003-04-19	51	40	0.14		2004-04-19	87	41	1.51		2005-04-19	79	58	0.27		2006-04-19	70	46	0.03		2007-04-19	66	40	0		2008-04-19	49	39	0.19		2009-04-19	63	38	0.07		2010-04-19	66	41	0
2001-04-20	69	50	0.23		2002-04-20	51	33	0		2003-04-20	51	39	0.28		2004-04-20	57	42	0.02		2005-04-20	64	49	0		2006-04-20	62	45	0.07		2007-04-20	71	48	0		2008-04-20	69	40	0		2009-04-20	49	39	0.03		2010-04-20	67	49	0
2001-04-21	69	48	0.66		2002-04-21	50	30	0.38		2003-04-21	61	42	0.08		2004-04-21	55	38	0.55		2005-04-21	62	39	0		2006-04-21	56	42	0.41		2007-04-21	81	57	0		2008-04-21	76	56	0		2009-04-21	59	35	0.01		2010-04-21	71	40	0
2001-04-22	50	38	0.88		2002-04-22	41	30	0.07		2003-04-22	61	38	0		2004-04-22	59	34	0		2005-04-22	62	43	0		2006-04-22	61	43	0.02		2007-04-22	82	60	0.37		2008-04-22	74	40	0.49		2009-04-22	61	39	0		2010-04-22	59	33	0
2001-04-23	47	36	2.18		2002-04-23	66	35	0		2003-04-23	70	39	0		2004-04-23	62	41	0		2005-04-23	47	30	0.01		2006-04-23	72	46	0		2007-04-23	66	48	0.11		2008-04-23	75	44	0		2009-04-23	83	49	0		2010-04-23	64	37	0
2001-04-24	62	35	0		2002-04-24	66	42	0		2003-04-24	69	45	0		2004-04-24	61	37	0		2005-04-24	58	33	0		2006-04-24	72	44	0		2007-04-24	65	46	0		2008-04-24	74	53	0.47		2009-04-24	84	61	0		2010-04-24	67	49	0.28
2001-04-25	70	39	0.03		2002-04-25	44	30	0		2003-04-25	67	45	0		2004-04-25	61	40	0.52		2005-04-25	58	44	0.07		2006-04-25	57	34	0		2007-04-25	63	46	0		2008-04-25	59	40	0.85		2009-04-25	64	39	0		2010-04-25	57	46	0.25
2001-04-26	76	56	0		2002-04-26	51	27	0		2003-04-26	73	38	0		2004-04-26	61	40	0		2005-04-26	47	37	0.15		2006-04-26	68	40	0		2007-04-26	60	46	0		2008-04-26	42	30	0.02		2009-04-26	56	41	0.75		2010-04-26	60	42	T
2001-04-27	75	45	0		2002-04-27	51	33	0.3		2003-04-27	74	59	0		2004-04-27	56	30	0		2005-04-27	43	32	0.03		2006-04-27	72	44	0		2007-04-27	75	42	0		2008-04-27	46	29	0		2009-04-27	60	40	0.1		2010-04-27	62	37	0
2001-04-28	74	55	0		2002-04-28	39	32	0.78		2003-04-28	72	41	0		2004-04-28	89	52	0		2005-04-28	50	33	0.01		2006-04-28	71	47	0.33		2007-04-28	77	52	0		2008-04-28	38	29	0		2009-04-28	61	35	0		2010-04-28	59	37	0
2001-04-29	83	59	0		2002-04-29	62	39	0		2003-04-29	60	43	0		2004-04-29	91	46	0		2005-04-29	51	37	0		2006-04-29	53	46	0.75		2007-04-29	83	57	0		2008-04-29	50	28	0		2009-04-29	61	46	0.03		2010-04-29	68	47	0
2001-04-30	83	60	0.2		2002-04-30	61	36	0		2003-04-30	60	48	0		2004-04-30	60	42	0		2005-04-30	49	33	0		2006-04-30	56	47	0.92		2007-04-30	81	53	0.01		2008-04-30	62	39	0		2009-04-30	61	53	0.16		2010-04-30	70	55	0.07
2001-05-01	81	55	0		2002-05-01	61	38	0		2003-05-01	70	39	0.03		2004-05-01	61	34	0		2005-05-01	48	33	0.01		2006-05-01	62	52	0.57		2007-05-01	66	49	0.32		2008-05-01	67	46	0		2009-05-01	61	42	M		2010-05-01	68	48	0.01
2001-05-02	79	56	0.36		2002-05-02	53	31	0		2003-05-02	69	42	0		2004-05-02	53	40	0		2005-05-02	44	29	0		2006-05-02	68	51	0.02		2007-05-02	66	44	0		2008-05-02	64	42	0.87		2009-05-02	59	39	0		2010-05-02	62	47	0
2001-05-03	68	55	0		2002-05-03	64	31	0		2003-05-03	70	44	0		2004-05-03	62	37	0.03		2005-05-03	53	28	0		2006-05-03	67	52	0		2007-05-03	72	47	0		2008-05-03	54	36	0.83		2009-05-03	62	45	T		2010-05-03	64	47	0
2001-05-04	64	51	0		2002-05-04	65	48	0		2003-05-04	69	51	0.01		2004-05-04	63	50	0.01		2005-05-04	66	36	0		2006-05-04	60	45	0		2007-05-04	72	54	0.05		2008-05-04	67	42	0		2009-05-04	67	41	0		2010-05-04	58	38	0.01
2001-05-05	63	51	0.09		2002-05-05	75	35	0		2003-05-05	52	45	0.86		2004-05-05	79	36	0		2005-05-05	75	52	0		2006-05-05	53	41	0		2007-05-05	63	54	0.17		2008-05-05	67	39	0		2009-05-05	72	52	0.11		2010-05-05	79	45	T
2001-05-06	67	50	0.13		2002-05-06	74	43	0.81		2003-05-06	62	48	0		2004-05-06	83	56	0		2005-05-06	72	51	0.06		2006-05-06	69	39	0		2007-05-06	68	55	0		2008-05-06	74	47	0.18		2009-05-06	71	53	0.19		2010-05-06	54	40	T
2001-05-07	68	49	0.95		2002-05-07	55	38	0.17		2003-05-07	65	48	0		2004-05-07	66	43	0		2005-05-07	72	56	0.01		2006-05-07	71	49	0		2007-05-07	69	56	0		2008-05-07	64	48	0.06		2009-05-07	72	51	0		2010-05-07	53	42	0.09
2001-05-08	66	50	0		2002-05-08	50	42	0.94		2003-05-08	63	46	0		2004-05-08	70	46	0		2005-05-08	77	59	0.06		2006-05-08	69	55	0.22		2007-05-08	74	55	0.26		2008-05-08	64	44	0		2009-05-08	75	46	0		2010-05-08	46	32	0.55
2001-05-09	74	48	0		2002-05-09	50	39	0.35		2003-05-09	63	51	1.12		2004-05-09	88	54	0		2005-05-09	76	60	0.21		2006-05-09	73	57	0.63		2007-05-09	80	53	0.73		2008-05-09	64	45	0		2009-05-09	63	41	0		2010-05-09	51	32	T
2001-05-10	75	58	0.19		2002-05-10	61	36	0		2003-05-10	62	45	0.01		2004-05-10	84	58	0		2005-05-10	68	54	0.01		2006-05-10	72	52	0.07		2007-05-10	86	55	0		2008-05-10	64	46	0.14		2009-05-10	57	39	0.04		2010-05-10	58	43	0
2001-05-11	67	49	0.01		2002-05-11	61	44	0.15		2003-05-11	57	46	1.96		2004-05-11	75	51	0		2005-05-11	67	49	0.24		2006-05-11	60	43	0		2007-05-11	86	53	0		2008-05-11	56	38	0.36		2009-05-11	54	39	0		2010-05-11	57	40	0.49
2001-05-12	68	41	0		2002-05-12	50	40	0.27		2003-05-12	65	46	0		2004-05-12	76	54	0.44		2005-05-12	54	34	0.57		2006-05-12	51	38	0.41		2007-05-12	71	49	0		2008-05-12	64	41	0		2009-05-12	66	49	0		2010-05-12	44	40	0.2
2001-05-13	73	48	0		2002-05-13	60	39	0.08		2003-05-13	70	41	0		2004-05-13	59	39	0.41		2005-05-13	52	37	0.39		2006-05-13	52	38	0.25		2007-05-13	88	53	0		2008-05-13	64	48	0.01		2009-05-13	70	54	0.02		2010-05-13	52	44	0.39
2001-05-14	94	55	0		2002-05-14	64	42	0		2003-05-14	69	51	0.91		2004-05-14	53	39	0		2005-05-14	54	42	0.11		2006-05-14	60	41	0.06		2007-05-14	90	73	0		2008-05-14	65	40	0		2009-05-14	71	40	0.05		2010-05-14	52	45	0
2001-05-15	94	73	0		2002-05-15	77	54	0		2003-05-15	72	44	0		2004-05-15	59	33	0		2005-05-15	55	40	0.05		2006-05-15	66	49	0.06		2007-05-15	85	54	0		2008-05-15	72	43	0		2009-05-15	61	40	0		2010-05-15	69	44	0
2001-05-16	92	59	0.02		2002-05-16	76	48	0		2003-05-16	72	51	0		2004-05-16	71	47	0		2005-05-16	58	38	0.13		2006-05-16	73	52	0.08		2007-05-16	61	45	0		2008-05-16	78	53	0		2009-05-16	72	37	0.03		2010-05-16	73	51	0
2001-05-17	77	53	0		2002-05-17	59	37	0		2003-05-17	74	52	0		2004-05-17	68	56	1.04		2005-05-17	63	49	0.28		2006-05-17	70	52	0		2007-05-17	70	39	0		2008-05-17	79	54	0.01		2009-05-17	56	38	0		2010-05-17	74	50	0
2001-05-18	77	51	0		2002-05-18	56	41	0		2003-05-18	75	56	0		2004-05-18	71	43	0		2005-05-18	65	55	0.38		2006-05-18	68	48	0		2007-05-18	83	53	0.01		2008-05-18	69	43	0		2009-05-18	66	49	0		2010-05-18	76	52	0
2001-05-19	77	57	0		2002-05-19	57	38	0		2003-05-19	74	56	1.38		2004-05-19	74	50	0		2005-05-19	63	56	0.17		2006-05-19	67	46	0.02		2007-05-19	84	63	0		2008-05-19	60	43	0		2009-05-19	79	53	0		2010-05-19	76	47	0
2001-05-20	75	58	0.3		2002-05-20	59	33	0		2003-05-20	58	40	0.02		2004-05-20	73	63	0.1		2005-05-20	67	52	0		2006-05-20	70	49	0		2007-05-20	83	39	0		2008-05-20	63	41	0.01		2009-05-20	93	53	0		2010-05-20	79	51	0
2001-05-21	61	48	0.59		2002-05-21	67	42	0		2003-05-21	63	39	0		2004-05-21	69	50	0.29		2005-05-21	69	55	0.07		2006-05-21	64	39	0		2007-05-21	83	53	0.01		2008-05-21	66	39	0		2009-05-21	92	57	0.01		2010-05-21	82	57	0.03
2001-05-22	54	43	0.72		2002-05-22	75	49	0		2003-05-22	63	48	0.26		2004-05-22	57	50	0.07		2005-05-22	73	59	0		2006-05-22	71	37	0		2007-05-22	83	65	0		2008-05-22	70	47	0		2009-05-22	M	M	M		2010-05-22	65	55	0
2001-05-23	52	36	0.32		2002-05-23	73	55	0.06		2003-05-23	64	43	0.01		2004-05-23	55	45	1.6		2005-05-23	73	54	0		2006-05-23	84	54	0		2007-05-23	80	66	0.15		2008-05-23	69	48	0		2009-05-23	74	56	0.02		2010-05-23	78	58	0.17
2001-05-24	53	43	0.37		2002-05-24	57	42	0		2003-05-24	70	49	0		2004-05-24	57	41	0.06		2005-05-24	75	50	0		2006-05-24	84	67	0		2007-05-24	68	49	0.58		2008-05-24	71	48	0		2009-05-24	72	45	0		2010-05-24	86	71	0
2001-05-25	56	51	0.58		2002-05-25	65	47	0		2003-05-25	75	44	0		2004-05-25	57	49	0.02		2005-05-25	74	57	0.2		2006-05-25	79	61	0.02		2007-05-25	67	43	0.01		2008-05-25	82	60	0.07		2009-05-25	74	51	0		2010-05-25	94	64	0
2001-05-26	58	49	0.37		2002-05-26	69	55	0		2003-05-26	75	49	0		2004-05-26	69	40	0		2005-05-26	68	51	0.24		2006-05-26	82	60	0.5		2007-05-26	73	55	0		2008-05-26	81	57	0		2009-05-26	76	56	0		2010-05-26	88	58	0.4
2001-05-27	62	48	0		2002-05-27	79	54	0		2003-05-27	81	48	0		2004-05-27	68	54	0.64		2005-05-27	61	48	0.24		2006-05-27	85	65	0		2007-05-27	70	45	0		2008-05-27	60	38	0		2009-05-27	64	49	0		2010-05-27	78	59	0
2001-05-28	74	48	0		2002-05-28	78	57	0.16		2003-05-28	82	61	0		2004-05-28	69	45	0		2005-05-28	63	47	0		2006-05-28	95	75	0		2007-05-28	82	55	0		2008-05-28	69	46	0		2009-05-28	53	41	0		2010-05-28	80	57	0
2001-05-29	73	52	0		2002-05-29	85	56	0.01		2003-05-29	79	52	0		2004-05-29	70	55	0.78		2005-05-29	66	49	0.01		2006-05-29	95	75	0		2007-05-29	81	70	0.12		2008-05-29	69	53	0		2009-05-29	79	50	0		2010-05-29	84	62	0
2001-05-30	72	48	0		2002-05-30	90	59	0.02		2003-05-30	79	60	0.2		2004-05-30	71	55	0.34		2005-05-30	75	49	0		2006-05-30	90	67	0.22		2007-05-30	83	64	0.15		2008-05-30	70	52	0.26		2009-05-30	77	54	0.06		2010-05-30	89	68	0
2001-05-31	71	52	0		2002-05-31	89	62	0		2003-05-31	63	46	0		2004-05-31	69	52	0.37		2005-05-31	79	52	0		2006-05-31	83	62	0		2007-05-31	80	59	0.23		2008-05-31	77	56	0.01		2009-05-31	70	42	0		2010-05-31	79	51	T
2001-06-01	67	49	0.21		2002-06-01	86	63	0		2003-06-01	74	44	0		2004-06-01	61	53	0.36		2005-06-01	78	62	0		2006-06-01	82	61	0.06		2007-06-01	75	58	0		2008-06-01	80	54	0.08		2009-06-01	82	46	0		2010-06-01	77	60	0
2001-06-02	65	46	0.02		2002-06-02	82	59	0		2003-06-02	73	55	0		2004-06-02	70	49	0		2005-06-02	84	61	0		2006-06-02	81	56	0.06		2007-06-02	75	57	0.35		2008-06-02	80	59	0.01		2009-06-02	71	49	0		2010-06-02	81	55	0.31
2001-06-03	66	45	0		2002-06-03	66	49	0.93		2003-06-03	73	51	0		2004-06-03	73	46	0		2005-06-03	83	65	0		2006-06-03	81	55	0		2007-06-03	69	57	0.17		2008-06-03	67	55	0.07		2009-06-03	73	44	0		2010-06-03	70	50	0
2001-06-04	67	47	0		2002-06-04	54	48	0.76		2003-06-04	74	53	0.24		2004-06-04	78	52	0		2005-06-04	74	65	0.21		2006-06-04	83	64	0		2007-06-04	75	58	0.01		2008-06-04	70	55	0		2009-06-04	69	46	0		2010-06-04	75	62	0.48
2001-06-05	65	51	0.42		2002-06-05	75	44	0		2003-06-05	77	51	0		2004-06-05	78	61	0.18		2005-06-05	78	64	0.26		2006-06-05	87	65	0		2007-06-05	71	49	0.02		2008-06-05	72	58	0.33		2009-06-05	77	55	0		2010-06-05	79	61	0
2001-06-06	62	53	0.02		2002-06-06	78	53	0		2003-06-06	74	58	0.53		2004-06-06	80	57	0.2		2005-06-06	82	61	0.04		2006-06-06	85	62	0.01		2007-06-06	70	51	0.02		2008-06-06	73	62	0.59		2009-06-06	72	46	0		2010-06-06	68	54	0.31
2001-06-07	70	55	0		2002-06-07	84	60	0.64		2003-06-07	66	56	0		2004-06-07	94	70	0		2005-06-07	90	66	0.04		2006-06-07	85	64	0.61		2007-06-07	89	66	0		2008-06-07	79	60	0.16		2009-06-07	49	47	0.68		2010-06-07	73	51	0.03
2001-06-08	79	52	0		2002-06-08	80	60	0.14		2003-06-08	69	54	0		2004-06-08	93	70	0		2005-06-08	90	59	0.7		2006-06-08	85	62	0		2007-06-08	83	53	0		2008-06-08	78	59	0.06		2009-06-08	54	47	0.68		2010-06-08	74	59	0.4
2001-06-09	86	61	0.02		2002-06-09	85	66	0		2003-06-09	74	51	0.01		2004-06-09	76	58	1.55		2005-06-09	80	60	0		2006-06-09	77	56	0		2007-06-09	82	55	0		2008-06-09	73	54	0.02		2009-06-09	54	44	0		2010-06-09	67	59	0.49
2001-06-10	82	64	0.27		2002-06-10	85	70	0		2003-06-10	73	59	0.05		2004-06-10	66	56	0		2005-06-10	80	63	0.32		2006-06-10	61	48	0.04		2007-06-10	89	61	0		2008-06-10	73	55	0		2009-06-10	64	50	0.01		2010-06-10	70	53	0
2001-06-11	84	61	0.01		2002-06-11	83	63	0.89		2003-06-11	65	50	0		2004-06-11	69	55	0.35		2005-06-11	79	66	0.13		2006-06-11	67	52	0.01		2007-06-11	89	68	0		2008-06-11	71	55	0.54		2009-06-11	66	53	0		2010-06-11	64	57	0.78
2001-06-12	79	58	0.42		2002-06-12	75	60	0		2003-06-12	72	55	0		2004-06-12	81	59	0.48		2005-06-12	79	60	0		2006-06-12	75	48	0		2007-06-12	89	70	0		2008-06-12	77	62	0.51		2009-06-12	71	50	0		2010-06-12	71	51	0.01
2001-06-13	84	64	1.69		2002-06-13	72	56	0.26		2003-06-13	82	61	0		2004-06-13	80	62	0		2005-06-13	80	63	0.08		2006-06-13	83	57	0		2007-06-13	88	69	0		2008-06-13	77	57	0		2009-06-13	71	49	0		2010-06-13	60	53	0.22
2001-06-14	85	65	0.43		2002-06-14	74	53	0.37		2003-06-14	81	59	0		2004-06-14	77	59	0.05		2005-06-14	81	59	0.95		2006-06-14	83	61	0		2007-06-14	90	66	0		2008-06-14	76	58	0		2009-06-14	77	59	0		2010-06-14	65	58	T
2001-06-15	78	58	0.33		2002-06-15	76	55	0		2003-06-15	85	57	0		2004-06-15	82	55	0		2005-06-15	73	57	0.06		2006-06-15	84	66	0		2007-06-15	90	68	0		2008-06-15	76	55	0.26		2009-06-15	82	58	0		2010-06-15	67	59	0.29
2001-06-16	76	56	0.11		2002-06-16	77	52	0.03		2003-06-16	88	63	0		2004-06-16	81	66	0.01		2005-06-16	77	54	0		2006-06-16	89	72	0		2007-06-16	90	69	0.23		2008-06-16	72	52	0		2009-06-16	79	63	0.04		2010-06-16	75	59	0
2001-06-17	77	55	0.02		2002-06-17	76	59	0.02		2003-06-17	87	69	0		2004-06-17	73	61	0		2005-06-17	80	54	0		2006-06-17	86	65	0		2007-06-17	90	68	0		2008-06-17	77	53	0		2009-06-17	74	58	0.38		2010-06-17	78	60	0
2001-06-18	86	63	0.14		2002-06-18	81	60	0		2003-06-18	86	62	0		2004-06-18	73	56	0		2005-06-18	84	57	0		2006-06-18	83	64	2.74		2007-06-18	90	63	0.55		2008-06-18	77	57	0		2009-06-18	75	61	0		2010-06-18	86	64	0.02
2001-06-19	86	54	0		2002-06-19	79	68	1.02		2003-06-19	79	55	0		2004-06-19	68	43	0		2005-06-19	87	66	0		2006-06-19	80	62	0.06		2007-06-19	77	58	0		2008-06-19	83	57	0		2009-06-19	83	69	0.01		2010-06-19	84	62	0
2001-06-20	79	56	0		2002-06-20	81	61	0.07		2003-06-20	81	56	0		2004-06-20	70	52	0		2005-06-20	87	65	0.8		2006-06-20	76	56	0		2007-06-20	88	60	0		2008-06-20	83	60	0		2009-06-20	81	64	0		2010-06-20	72	56	0
2001-06-21	79	56	0.1		2002-06-21	75	61	2.43		2003-06-21	85	59	0		2004-06-21	72	56	0		2005-06-21	86	61	0		2006-06-21	82	62	0.01		2007-06-21	87	62	0.08		2008-06-21	79	59	0.02		2009-06-21	86	66	0		2010-06-21	80	66	0.03
2001-06-22	75	49	0		2002-06-22	89	67	0		2003-06-22	86	68	0		2004-06-22	75	49	0		2005-06-22	89	65	0		2006-06-22	80	63	0		2007-06-22	76	63	0		2008-06-22	78	58	0.01		2009-06-22	78	69	0.04		2010-06-22	78	66	0
2001-06-23	81	55	0		2002-06-23	89	70	0.31		2003-06-23	85	69	0.42		2004-06-23	75	51	0.14		2005-06-23	95	77	0		2006-06-23	82	57	0		2007-06-23	81	62	0		2008-06-23	80	55	0		2009-06-23	93	67	0		2010-06-23	88	67	0.18
2001-06-24	84	64	0		2002-06-24	87	67	1.73		2003-06-24	86	69	0.13		2004-06-24	62	51	0		2005-06-24	95	72	0		2006-06-24	80	62	0		2007-06-24	84	62	0		2008-06-24	86	64	0		2009-06-24	95	74	0.01		2010-06-24	77	59	0.17
2001-06-25	96	72	0		2002-06-25	89	68	0.21		2003-06-25	86	65	4.53		2004-06-25	68	50	0		2005-06-25	81	61	0		2006-06-25	77	59	0.09		2007-06-25	87	64	0		2008-06-25	87	71	0		2009-06-25	85	66	0.23		2010-06-25	81	62	0
2001-06-26	95	75	0		2002-06-26	89	67	0		2003-06-26	74	53	0.1		2004-06-26	70	48	0		2005-06-26	87	70	0		2006-06-26	81	53	0.56		2007-06-26	92	74	0		2008-06-26	86	64	0		2009-06-26	87	61	0		2010-06-26	83	63	1.95
2001-06-27	92	74	0		2002-06-27	84	64	0		2003-06-27	74	56	0.01		2004-06-27	71	53	0.07		2005-06-27	86	71	0.82		2006-06-27	79	55	0.05		2007-06-27	89	65	0		2008-06-27	84	66	0.01		2009-06-27	88	67	0.53		2010-06-27	83	66	0.52
2001-06-28	91	71	0		2002-06-28	86	66	0		2003-06-28	74	61	0.03		2004-06-28	76	50	0		2005-06-28	83	64	1.11		2006-06-28	78	57	0.04		2007-06-28	78	56	0		2008-06-28	76	58	0.11		2009-06-28	78	60	0.04		2010-06-28	81	62	0
2001-06-29	90	70	0		2002-06-29	92	72	0		2003-06-29	78	56	0.43		2004-06-29	83	57	0		2005-06-29	79	67	0.17		2006-06-29	82	58	0		2007-06-29	79	52	0		2008-06-29	78	60	0		2009-06-29	77	60	0		2010-06-29	72	55	0
2001-06-30	88	70	0.13		2002-06-30	96	79	0		2003-06-30	83	60	0		2004-06-30	85	64	0.01		2005-06-30	82	63	0.06		2006-06-30	89	65	0		2007-06-30	83	57	0		2008-06-30	81	55	0		2009-06-30	72	54	0		2010-06-30	72	52	0
2001-07-01	85	53	0		2002-07-01	96	80	0		2003-07-01	84	63	0		2004-07-01	83	62	0		2005-07-01	74	59	0		2006-07-01	89	70	0.13		2007-07-01	83	62	0		2008-07-01	87	64	0		2009-07-01	66	54	0.03		2010-07-01	77	63	0
2001-07-02	67	54	0.03		2002-07-02	92	76	0		2003-07-02	88	70	0		2004-07-02	86	63	0		2005-07-02	80	58	0		2006-07-02	88	65	0		2007-07-02	81	65	0		2008-07-02	86	71	0		2009-07-02	70	55	T		2010-07-02	85	65	0
2001-07-03	84	56	0		2002-07-03	86	71	0.73		2003-07-03	88	66	0.81		2004-07-03	86	67	0.22		2005-07-03	80	65	0.39		2006-07-03	88	68	0		2007-07-03	84	69	0.13		2008-07-03	77	53	0		2009-07-03	77	60	0		2010-07-03	85	70	0
2001-07-04	84	63	0		2002-07-04	85	61	0		2003-07-04	89	63	0.27		2004-07-04	80	63	0.65		2005-07-04	79	63	0		2006-07-04	84	60	0		2007-07-04	87	65	0		2008-07-04	82	56	0		2009-07-04	78	65	0		2010-07-04	89	72	0.1
2001-07-05	77	53	0		2002-07-05	82	69	0		2003-07-05	86	62	0		2004-07-05	80	62	0		2005-07-05	78	58	0		2006-07-05	84	60	0		2007-07-05	86	63	0		2008-07-05	86	65	0		2009-07-05	79	56	0.34		2010-07-05	83	68	0
2001-07-06	87	60	0		2002-07-06	95	72	0		2003-07-06	85	69	0		2004-07-06	70	56	0.91		2005-07-06	78	55	0		2006-07-06	81	57	0		2007-07-06	87	63	0		2008-07-06	91	70	0		2009-07-06	81	58	0		2010-07-06	82	68	0.94
2001-07-07	88	70	0		2002-07-07	89	71	0.18		2003-07-07	83	68	0		2004-07-07	66	53	0.28		2005-07-07	83	61	0		2006-07-07	84	59	0		2007-07-07	96	62	0		2008-07-07	88	65	0		2009-07-07	81	62	0		2010-07-07	85	64	0
2001-07-08	91	67	0		2002-07-08	90	77	0.07		2003-07-08	77	63	0.07		2004-07-08	76	51	0		2005-07-08	84	69	0		2006-07-08	85	65	0		2007-07-08	96	71	0.28		2008-07-08	83	65	0.01		2009-07-08	81	63	0		2010-07-08	84	62	1.46
2001-07-09	92	65	0		2002-07-09	87	70	0		2003-07-09	75	60	0		2004-07-09	79	64	0		2005-07-09	90	69	0		2006-07-09	88	71	0		2007-07-09	83	63	0.37		2008-07-09	83	57	0		2009-07-09	78	60	0		2010-07-09	82	62	0
2001-07-10	92	67	0		2002-07-10	86	59	2.2		2003-07-10	69	59	0.09		2004-07-10	82	62	0		2005-07-10	91	73	0		2006-07-10	89	66	0		2007-07-10	81	67	0		2008-07-10	84	59	0.14		2009-07-10	80	61	0		2010-07-10	84	64	0
2001-07-11	83	59	0		2002-07-11	77	60	0.12		2003-07-11	77	58	0		2004-07-11	82	68	1.89		2005-07-11	91	71	0		2006-07-11	80	57	0.43		2007-07-11	75	56	0		2008-07-11	91	65	0.54		2009-07-11	86	59	0		2010-07-11	85	64	0.22
2001-07-12	83	59	0		2002-07-12	80	56	0		2003-07-12	80	57	0		2004-07-12	86	63	0.01		2005-07-12	89	69	0		2006-07-12	83	68	0		2007-07-12	76	57	0		2008-07-12	90	60	0.31		2009-07-12	76	59	0		2010-07-12	82	59	0.01
2001-07-13	86	60	0		2002-07-13	81	59	0		2003-07-13	83	61	0		2004-07-13	83	67	0		2005-07-13	89	72	0		2006-07-13	89	64	0		2007-07-13	78	51	0		2008-07-13	78	60	0		2009-07-13	77	57	0		2010-07-13	77	59	0
2001-07-14	88	66	0		2002-07-14	85	61	0		2003-07-14	83	67	0.34		2004-07-14	82	63	0		2005-07-14	90	67	0		2006-07-14	88	69	0.2		2007-07-14	78	64	0.05		2008-07-14	85	58	0		2009-07-14	79	65	0		2010-07-14	82	68	0
2001-07-15	87	71	0		2002-07-15	85	67	0		2003-07-15	77	64	0.21		2004-07-15	82	62	0		2005-07-15	92	72	0		2006-07-15	93	65	0		2007-07-15	82	59	0		2008-07-15	92	69	0		2009-07-15	78	63	0.05		2010-07-15	90	61	0.12
2001-07-16	87	65	0		2002-07-16	90	70	0		2003-07-16	83	59	0		2004-07-16	82	67	0		2005-07-16	94	74	0		2006-07-16	98	71	0.27		2007-07-16	85	62	0.04		2008-07-16	91	70	0		2009-07-16	75	55	0.01		2010-07-16	83	68	0
2001-07-17	90	66	0.76		2002-07-17	92	71	0		2003-07-17	84	70	0		2004-07-17	80	60	0		2005-07-17	95	77	0		2006-07-17	97	75	0		2007-07-17	86	68	0		2008-07-17	89	69	0.19		2009-07-17	67	55	0		2010-07-17	88	63	0
2001-07-18	92	66	0.28		2002-07-18	91	73	0		2003-07-18	80	57	0		2004-07-18	81	58	0		2005-07-18	92	67	0.01		2006-07-18	91	78	0		2007-07-18	89	68	1.24		2008-07-18	83	66	0		2009-07-18	61	53	T		2010-07-18	91	64	1.44
2001-07-19	91	69	0.1		2002-07-19	81	70	0		2003-07-19	84	58	0		2004-07-19	87	69	0		2005-07-19	89	54	0		2006-07-19	89	60	0.62		2007-07-19	78	64	0		2008-07-19	83	63	0.56		2009-07-19	65	50	0		2010-07-19	82	63	0
2001-07-20	90	72	0		2002-07-20	86	70	0.37		2003-07-20	83	67	0.09		2004-07-20	90	71	0		2005-07-20	89	67	0.62		2006-07-20	85	65	0.01		2007-07-20	78	53	0		2008-07-20	83	62	0		2009-07-20	76	55	0		2010-07-20	78	60	0
2001-07-21	90	73	0		2002-07-21	91	77	0		2003-07-21	82	61	0		2004-07-21	94	71	0		2005-07-21	89	70	0		2006-07-21	83	67	0		2007-07-21	82	58	0		2008-07-21	83	66	0		2009-07-21	81	60	0.64		2010-07-21	83	62	0
2001-07-22	91	70	0.33		2002-07-22	86	67	0.06		2003-07-22	74	57	0		2004-07-22	93	64	0.19		2005-07-22	88	66	0		2006-07-22	83	65	0		2007-07-22	81	67	0		2008-07-22	82	62	0		2009-07-22	76	56	0.24		2010-07-22	86	66	0.15
2001-07-23	87	70	0.1		2002-07-23	74	56	0		2003-07-23	77	51	0		2004-07-23	77	56	0		2005-07-23	87	67	0.78		2006-07-23	84	61	0		2007-07-23	83	72	0		2008-07-23	83	58	0		2009-07-23	78	58	0.21		2010-07-23	73	66	0
2001-07-24	87	68	0.01		2002-07-24	73	62	0.07		2003-07-24	81	56	0		2004-07-24	75	53	0		2005-07-24	88	76	0		2006-07-24	90	62	0.01		2007-07-24	89	71	0		2008-07-24	83	67	0		2009-07-24	82	64	0		2010-07-24	84	63	0.47
2001-07-25	78	59	0		2002-07-25	80	63	1.43		2003-07-25	85	68	0		2004-07-25	79	54	0		2005-07-25	87	68	0.03		2006-07-25	94	69	0.79		2007-07-25	91	71	0		2008-07-25	86	67	0.21		2009-07-25	81	60	0		2010-07-25	81	60	0
2001-07-26	77	59	0		2002-07-26	91	65	0		2003-07-26	89	74	0.02		2004-07-26	80	56	0		2005-07-26	77	59	1.4		2006-07-26	88	66	0		2007-07-26	95	75	0.05		2008-07-26	83	60	0		2009-07-26	74	60	0.04		2010-07-26	82	64	0
2001-07-27	78	64	0		2002-07-27	88	67	0.38		2003-07-27	86	67	0		2004-07-27	80	56	0		2005-07-27	73	52	0		2006-07-27	88	68	0		2007-07-27	87	71	0.02		2008-07-27	83	63	0		2009-07-27	81	65	0		2010-07-27	84	71	0.1
2001-07-28	78	67	0.35		2002-07-28	91	69	0.01		2003-07-28	84	63	0		2004-07-28	79	66	0.33		2005-07-28	79	61	0		2006-07-28	90	67	0		2007-07-28	87	67	0		2008-07-28	86	64	0		2009-07-28	82	59	0		2010-07-28	91	64	0.46
2001-07-29	83	61	0		2002-07-29	83	66	1.94		2003-07-29	87	64	0		2004-07-29	77	62	0.13		2005-07-29	78	56	0		2006-07-29	98	75	0		2007-07-29	88	61	0		2008-07-29	91	74	0		2009-07-29	74	53	0		2010-07-29	79	60	0
2001-07-30	94	71	0		2002-07-30	92	70	0		2003-07-30	85	66	0.06		2004-07-30	79	56	0.19		2005-07-30	89	67	0		2006-07-30	96	77	0		2007-07-30	90	65	0		2008-07-30	89	65	0		2009-07-30	75	56	0.03		2010-07-30	82	67	0
2001-07-31	96	77	0		2002-07-31	90	71	0.05		2003-07-31	84	63	0.1		2004-07-31	79	53	0.01		2005-07-31	89	70	0		2006-07-31	95	78	0		2007-07-31	90	71	0		2008-07-31	88	65	0.07		2009-07-31	75	55	0.01		2010-07-31	72	64	T
2001-08-01	96	74	0.42		2002-08-01	90	72	0		2003-08-01	80	60	0.04		2004-08-01	86	65	0.04		2005-08-01	90	67	0		2006-08-01	99	73	0.79		2007-08-01	91	72	0		2008-08-01	84	68	0		2009-08-01	78	57	0.61		2010-08-01	83	66	0
2001-08-02	85	68	0		2002-08-02	76	57	0		2003-08-02	78	60	0		2004-08-02	85	65	0.05		2005-08-02	93	72	0		2006-08-02	82	62	4.32		2007-08-02	89	63	0		2008-08-02	84	57	0		2009-08-02	70	54	0		2010-08-02	85	71	0.07
2001-08-03	88	64	0		2002-08-03	77	61	0.26		2003-08-03	75	61	0		2004-08-03	84	66	0.06		2005-08-03	92	74	0		2006-08-03	86	63	0		2007-08-03	88	56	0		2008-08-03	83	68	0		2009-08-03	80	60	0		2010-08-03	85	72	0
2001-08-04	93	70	0		2002-08-04	78	66	1.23		2003-08-04	78	59	0		2004-08-04	78	59	0		2005-08-04	90	64	0.25		2006-08-04	88	65	0		2007-08-04	86	64	0.13		2008-08-04	85	68	0.32		2009-08-04	80	61	0		2010-08-04	91	68	0
2001-08-05	97	75	0		2002-08-05	80	66	0		2003-08-05	78	60	0		2004-08-05	77	51	0		2005-08-05	81	58	0		2006-08-05	86	71	0		2007-08-05	74	61	0.11		2008-08-05	85	66	0		2009-08-05	74	52	0		2010-08-05	86	63	0.29
2001-08-06	98	79	0		2002-08-06	79	60	0		2003-08-06	84	62	0.01		2004-08-06	78	52	0		2005-08-06	84	60	0		2006-08-06	84	70	0.38		2007-08-06	81	63	0		2008-08-06	85	64	0		2009-08-06	77	58	0		2010-08-06	78	60	0
2001-08-07	98	70	0		2002-08-07	79	62	0		2003-08-07	84	64	0		2004-08-07	77	61	0.15		2005-08-07	90	63	0		2006-08-07	83	59	0		2007-08-07	91	73	0		2008-08-07	80	62	0		2009-08-07	77	62	0.09		2010-08-07	82	64	0
2001-08-08	96	76	0		2002-08-08	82	65	0		2003-08-08	83	59	0		2004-08-08	83	64	0		2005-08-08	92	71	0.48		2006-08-08	82	61	0		2007-08-08	91	63	0		2008-08-08	80	56	0		2009-08-08	68	62	1.39		2010-08-08	87	67	0.64
2001-08-09	91	75	0		2002-08-09	85	66	0		2003-08-09	86	59	0		2004-08-09	83	64	0		2005-08-09	91	69	0.05		2006-08-09	82	67	0		2007-08-09	90	72	0		2008-08-09	83	65	0.05		2009-08-09	84	66	0.2		2010-08-09	92	71	0
2001-08-10	78	54	0		2002-08-10	81	66	0.07		2003-08-10	86	65	0		2004-08-10	66	54	0		2005-08-10	81	63	0		2006-08-10	83	67	0		2007-08-10	94	66	0		2008-08-10	82	52	0		2009-08-10	81	64	0		2010-08-10	91	71	0
2001-08-11	79	53	0		2002-08-11	89	62	0		2003-08-11	85	63	0		2004-08-11	64	47	0.01		2005-08-11	78	61	0.15		2006-08-11	82	66	0		2007-08-11	93	67	0.63		2008-08-11	81	56	0		2009-08-11	79	59	0		2010-08-11	86	71	4.29
2001-08-12	82	63	0		2002-08-12	88	68	0		2003-08-12	84	55	0		2004-08-12	71	46	0		2005-08-12	78	63	0		2006-08-12	81	65	0		2007-08-12	90	66	0.07		2008-08-12	77	64	0.11		2009-08-12	83	62	0		2010-08-12	90	67	0
2001-08-13	79	52	0.16		2002-08-13	74	58	0.01		2003-08-13	86	61	0		2004-08-13	72	48	0		2005-08-13	77	55	0		2006-08-13	80	67	0.67		2007-08-13	86	58	0		2008-08-13	82	56	0.6		2009-08-13	87	68	0		2010-08-13	90	67	0.55
2001-08-14	78	59	0		2002-08-14	82	59	0		2003-08-14	87	68	0		2004-08-14	75	46	0		2005-08-14	76	51	0		2006-08-14	78	58	0.01		2007-08-14	85	67	0.82		2008-08-14	80	60	0		2009-08-14	83	67	0		2010-08-14	83	65	0.18
2001-08-15	78	64	0		2002-08-15	82	65	0.11		2003-08-15	94	72	0		2004-08-15	77	54	0		2005-08-15	79	54	0		2006-08-15	82	54	0		2007-08-15	80	65	0		2008-08-15	82	57	0		2009-08-15	88	70	0		2010-08-15	83	61	0.07
2001-08-16	76	60	0.04		2002-08-16	81	58	0		2003-08-16	93	70	0		2004-08-16	76	58	0.52		2005-08-16	85	59	0		2006-08-16	84	64	0		2007-08-16	80	62	0		2008-08-16	85	60	0		2009-08-16	80	69	0.91		2010-08-16	74	58	0
2001-08-17	82	56	0.11		2002-08-17	79	61	1.01		2003-08-17	91	66	0		2004-08-17	77	59	0		2005-08-17	84	64	0.28		2006-08-17	83	62	0.02		2007-08-17	79	55	0		2008-08-17	87	68	0.02		2009-08-17	76	60	0		2010-08-17	75	54	0
2001-08-18	81	57	0		2002-08-18	72	48	0		2003-08-18	95	72	0		2004-08-18	77	61	0.01		2005-08-18	78	67	0.19		2006-08-18	77	67	0.01		2007-08-18	71	57	0.47		2008-08-18	91	66	0		2009-08-18	79	52	0		2010-08-18	76	60	0
2001-08-19	78	56	1.9		2002-08-19	74	54	0.01		2003-08-19	95	74	0.03		2004-08-19	71	42	0		2005-08-19	78	63	0.28		2006-08-19	76	61	0		2007-08-19	62	57	0.79		2008-08-19	90	64	0		2009-08-19	76	60	0.31		2010-08-19	76	64	0
2001-08-20	80	56	0		2002-08-20	77	55	0		2003-08-20	91	69	0.73		2004-08-20	71	52	0		2005-08-20	80	57	0		2006-08-20	81	54	0		2007-08-20	65	59	0.06		2008-08-20	86	67	0		2009-08-20	67	61	1.24		2010-08-20	77	67	0.01
2001-08-21	81	64	0		2002-08-21	75	64	2.35		2003-08-21	90	70	0.04		2004-08-21	70	39	0		2005-08-21	77	56	0		2006-08-21	86	65	0		2007-08-21	76	64	0.29		2008-08-21	84	66	0		2009-08-21	65	56	0.64		2010-08-21	84	67	0.13
2001-08-22	85	66	0		2002-08-22	74	63	0		2003-08-22	84	57	0		2004-08-22	83	63	0.16		2005-08-22	72	50	0		2006-08-22	83	58	0		2007-08-22	75	65	0.01		2008-08-22	87	68	0		2009-08-22	71	50	0.01		2010-08-22	81	61	0
2001-08-23	85	67	0		2002-08-23	73	65	0.06		2003-08-23	86	64	0		2004-08-23	82	53	0.01		2005-08-23	75	48	0		2006-08-23	81	59	0.81		2007-08-23	77	62	0.16		2008-08-23	82	58	0		2009-08-23	73	52	0		2010-08-23	86	68	0
2001-08-24	83	62	0		2002-08-24	83	61	0.01		2003-08-24	97	71	0		2004-08-24	76	63	0.19		2005-08-24	74	58	0		2006-08-24	75	64	0.21		2007-08-24	78	59	0		2008-08-24	76	52	0		2009-08-24	76	60	0		2010-08-24	87	64	0.16
2001-08-25	81	65	0		2002-08-25	84	61	0		2003-08-25	92	67	0		2004-08-25	82	62	0.01		2005-08-25	82	67	0		2006-08-25	70	64	1.35		2007-08-25	76	58	0		2008-08-25	78	50	0.09		2009-08-25	80	64	0.61		2010-08-25	74	56	0
2001-08-26	81	58	0.01		2002-08-26	83	61	0		2003-08-26	92	69	0		2004-08-26	79	65	0.03		2005-08-26	79	65	2.6		2006-08-26	77	60	0		2007-08-26	81	59	0		2008-08-26	78	56	0		2009-08-26	78	57	0		2010-08-26	72	51	0
2001-08-27	81	66	0		2002-08-27	82	62	0		2003-08-27	91	58	0		2004-08-27	73	59	0.08		2005-08-27	78	58	0		2006-08-27	84	57	0		2007-08-27	81	66	0.85		2008-08-27	78	60	0.17		2009-08-27	75	55	0		2010-08-27	77	61	0
2001-08-28	83	56	0		2002-08-28	81	65	0		2003-08-28	89	68	0		2004-08-28	71	58	0		2005-08-28	78	58	0		2006-08-28	81	63	0.03		2007-08-28	78	68	1.35		2008-08-28	77	59	0.96		2009-08-28	77	60	0.06		2010-08-28	86	65	0
2001-08-29	81	61	0.16		2002-08-29	80	65	0.6		2003-08-29	87	59	0		2004-08-29	71	51	0.02		2005-08-29	78	58	0		2006-08-29	75	57	0		2007-08-29	74	58	0		2008-08-29	80	53	0		2009-08-29	75	49	0.04		2010-08-29	87	67	0
2001-08-30	79	65	0.18		2002-08-30	79	63	0.25		2003-08-30	76	51	0		2004-08-30	75	57	0.1		2005-08-30	77	56	0		2006-08-30	81	56	0		2007-08-30	76	51	0		2008-08-30	85	54	0		2009-08-30	64	45	0		2010-08-30	91	70	0
2001-08-31	76	53	0		2002-08-31	82	67	0		2003-08-31	77	50	0		2004-08-31	82	55	0.03		2005-08-31	77	55	0		2006-08-31	79	60	0		2007-08-31	83	56	0		2008-08-31	85	65	0		2009-08-31	67	46	0		2010-08-31	89	66	0.61
2001-09-01	75	50	0		2002-09-01	87	68	0		2003-09-01	81	51	0		2004-09-01	86	60	0		2005-09-01	77	55	0		2006-09-01	76	56	0		2007-09-01	82	61	0		2008-09-01	88	68	0		2009-09-01	70	48	0		2010-09-01	83	57	0
2001-09-02	86	61	0		2002-09-02	83	64	0.09		2003-09-02	84	58	0		2004-09-02	88	70	0		2005-09-02	77	54	0		2006-09-02	75	58	0		2007-09-02	86	65	0		2008-09-02	87	64	0.16		2009-09-02	71	50	0		2010-09-02	74	57	0.84
2001-09-03	83	63	0		2002-09-03	80	56	0		2003-09-03	84	58	0		2004-09-03	86	64	0		2005-09-03	75	50	0.19		2006-09-03	72	60	0.64		2007-09-03	89	60	0		2008-09-03	66	50	0		2009-09-03	73	54	0		2010-09-03	70	55	0.06
2001-09-04	82	52	0		2002-09-04	85	56	0		2003-09-04	75	51	0		2004-09-04	86	64	0		2005-09-04	78	61	0.79		2006-09-04	77	56	0.28		2007-09-04	91	69	0		2008-09-04	66	51	0		2009-09-04	74	50	0		2010-09-04	59	46	0
2001-09-05	85	63	0		2002-09-05	83	67	0.86		2003-09-05	86	52	0		2004-09-05	84	70	0.47		2005-09-05	86	67	0		2006-09-05	80	55	0		2007-09-05	91	68	0		2008-09-05	72	48	0		2009-09-05	76	54	0		2010-09-05	66	47	0
2001-09-06	84	66	0		2002-09-06	85	64	1.47		2003-09-06	91	65	0		2004-09-06	75	59	0.48		2005-09-06	84	66	0.59		2006-09-06	82	58	0		2007-09-06	89	72	0		2008-09-06	71	48	0		2009-09-06	78	59	0		2010-09-06	71	52	0
2001-09-07	81	65	0.74		2002-09-07	92	73	0		2003-09-07	93	63	0		2004-09-07	69	52	0		2005-09-07	80	58	0.13		2006-09-07	82	61	0		2007-09-07	84	61	0.86		2008-09-07	71	51	0.16		2009-09-07	79	56	0		2010-09-07	69	52	0.27
2001-09-08	73	57	0.06		2002-09-08	91	68	0		2003-09-08	91	62	0		2004-09-08	68	46	0		2005-09-08	75	56	0.05		2006-09-08	82	59	0		2007-09-08	76	50	0		2008-09-08	66	48	0		2009-09-08	78	60	0		2010-09-08	61	44	0
2001-09-09	69	51	0.03		2002-09-09	90	74	0		2003-09-09	89	64	0		2004-09-09	77	55	0		2005-09-09	82	61	0		2006-09-09	60	49	0		2007-09-09	67	51	0.03		2008-09-09	70	43	0		2009-09-09	78	60	0		2010-09-09	66	49	0
2001-09-10	69	52	0.01		2002-09-10	87	58	0.22		2003-09-10	85	69	0		2004-09-10	84	61	0		2005-09-10	88	69	0		2006-09-10	59	50	0.04		2007-09-10	67	53	0		2008-09-10	69	54	0		2009-09-10	78	64	0		2010-09-10	64	52	0
2001-09-11	83	51	0		2002-09-11	77	52	0		2003-09-11	83	70	0.06		2004-09-11	83	66	0		2005-09-11	88	72	0		2006-09-11	58	51	0.01		2007-09-11	66	53	0		2008-09-11	77	58	0.32		2009-09-11	82	61	0		2010-09-11	69	55	0.22
2001-09-12	82	55	0		2002-09-12	79	55	0		2003-09-12	76	58	1.37		2004-09-12	85	60	0		2005-09-12	87	70	0.2		2006-09-12	66	52	0		2007-09-12	66	39	0		2008-09-12	75	57	0.11		2009-09-12	81	62	0		2010-09-12	69	52	0
2001-09-13	72	51	0		2002-09-13	78	62	0		2003-09-13	75	59	0		2004-09-13	87	68	0		2005-09-13	77	61	0.53		2006-09-13	75	46	0.01		2007-09-13	66	58	0		2008-09-13	72	55	0.39		2009-09-13	82	60	0		2010-09-13	77	51	0
2001-09-14	67	47	0		2002-09-14	70	60	0.17		2003-09-14	68	52	0		2004-09-14	85	66	0.29		2005-09-14	72	50	0		2006-09-14	80	52	0		2007-09-14	60	42	0		2008-09-14	63	54	0.09		2009-09-14	84	60	0		2010-09-14	71	50	0
2001-09-15	65	51	0.05		2002-09-15	69	45	0		2003-09-15	73	50	0		2004-09-15	74	60	2.49		2005-09-15	75	54	0		2006-09-15	80	60	0		2007-09-15	64	32	0		2008-09-15	65	46	0.03		2009-09-15	81	54	0		2010-09-15	67	52	0.32
2001-09-16	64	57	0.03		2002-09-16	82	50	0		2003-09-16	84	53	0		2004-09-16	69	47	0.05		2005-09-16	78	56	0		2006-09-16	82	62	0.23		2007-09-16	74	53	0		2008-09-16	80	51	0		2009-09-16	82	57	0		2010-09-16	63	48	0.62
2001-09-17	64	56	0		2002-09-17	82	56	0		2003-09-17	84	66	0		2004-09-17	73	54	0.07		2005-09-17	77	56	0		2006-09-17	81	56	0.22		2007-09-17	84	59	0		2008-09-17	80	53	0		2009-09-17	75	56	0		2010-09-17	55	49	0.01
2001-09-18	65	57	0		2002-09-18	78	63	0		2003-09-18	81	52	0.39		2004-09-18	76	57	0		2005-09-18	81	56	0		2006-09-18	59	45	0.04		2007-09-18	84	68	0.98		2008-09-18	81	56	0		2009-09-18	81	58	0		2010-09-18	63	44	0
2001-09-19	67	57	0.07		2002-09-19	74	64	0.08		2003-09-19	59	47	0.11		2004-09-19	87	65	0		2005-09-19	79	62	0.29		2006-09-19	52	43	0.02		2007-09-19	69	56	1.05		2008-09-19	81	63	0		2009-09-19	82	62	0		2010-09-19	58	44	0
2001-09-20	67	47	0.13		2002-09-20	71	57	0.01		2003-09-20	74	43	0		2004-09-20	84	65	0		2005-09-20	83	57	0		2006-09-20	58	37	0		2007-09-20	75	50	0		2008-09-20	79	57	0		2009-09-20	82	59	0		2010-09-20	62	49	0.03
2001-09-21	71	55	0.42		2002-09-21	71	52	0		2003-09-21	74	51	0		2004-09-21	80	61	0.08		2005-09-21	88	60	0		2006-09-21	58	40	0.12		2007-09-21	80	65	1.8		2008-09-21	83	55	0		2009-09-21	76	57	0		2010-09-21	78	51	0.15
2001-09-22	69	45	0.95		2002-09-22	62	45	0		2003-09-22	62	49	0.05		2004-09-22	84	62	0.09		2005-09-22	88	58	1.87		2006-09-22	57	51	0.78		2007-09-22	75	48	0		2008-09-22	81	62	0		2009-09-22	75	58	T		2010-09-22	69	45	0
2001-09-23	55	49	0.69		2002-09-23	57	41	0		2003-09-23	69	42	0		2004-09-23	82	58	0.28		2005-09-23	67	45	0		2006-09-23	61	54	0.29		2007-09-23	85	56	0		2008-09-23	79	64	0.23		2009-09-23	69	60	0		2010-09-23	63	49	1.14
2001-09-24	56	36	0.01		2002-09-24	62	36	0.01		2003-09-24	67	51	0		2004-09-24	63	54	0.03		2005-09-24	68	55	0.05		2006-09-24	64	44	0.09		2007-09-24	85	70	0		2008-09-24	67	51	0.36		2009-09-24	76	55	0		2010-09-24	71	52	1.43
2001-09-25	61	32	0		2002-09-25	61	48	0.4		2003-09-25	56	38	0		2004-09-25	72	45	0		2005-09-25	66	61	0.82		2006-09-25	65	48	0		2007-09-25	80	53	0.77		2008-09-25	76	52	0.02		2009-09-25	77	58	0		2010-09-25	59	43	0
2001-09-26	69	41	0		2002-09-26	55	43	0.43		2003-09-26	57	51	0.09		2004-09-26	76	48	0		2005-09-26	68	50	0.07		2006-09-26	74	45	0		2007-09-26	67	42	0		2008-09-26	84	62	0		2009-09-26	65	49	0.32		2010-09-26	59	37	0.03
2001-09-27	71	41	0		2002-09-27	65	37	0.01		2003-09-27	57	46	0		2004-09-27	76	59	0		2005-09-27	76	49	0		2006-09-27	73	46	0.3		2007-09-27	71	51	0.25		2008-09-27	83	58	0		2009-09-27	74	53	0		2010-09-27	64	41	0
2001-09-28	70	39	0		2002-09-28	64	44	0.2		2003-09-28	52	40	0.01		2004-09-28	69	43	0		2005-09-28	76	48	0.36		2006-09-28	54	40	0.04		2007-09-28	68	42	0.04		2008-09-28	62	47	0		2009-09-28	71	47	0.11		2010-09-28	73	46	0
2001-09-29	67	47	0		2002-09-29	60	51	0.03		2003-09-29	53	35	0.07		2004-09-29	68	39	0		2005-09-29	62	38	0		2006-09-29	61	44	0.02		2007-09-29	68	57	0.04		2008-09-29	63	55	0.04		2009-09-29	56	40	0.01		2010-09-29	63	51	0
2001-09-30	76	46	0		2002-09-30	83	58	0.02		2003-09-30	51	35	0		2004-09-30	71	49	0		2005-09-30	77	52	0		2006-09-30	67	47	0.01		2007-09-30	71	61	0.86		2008-09-30	59	41	0		2009-09-30	54	35	0		2010-09-30	72	50	0
2001-10-01	75	49	0		2002-10-01	83	57	0		2003-10-01	50	31	0		2004-10-01	71	40	0.6		2005-10-01	83	55	0		2006-10-01	83	46	0		2007-10-01	63	55	0		2008-10-01	57	41	0		2009-10-01	58	39	0.14		2010-10-01	70	45	0
2001-10-02	86	46	0.01		2002-10-02	68	44	0.07		2003-10-02	56	24	0		2004-10-02	57	32	0.01		2005-10-02	83	64	0		2006-10-02	83	59	0		2007-10-02	65	58	0.5		2008-10-02	68	41	0		2009-10-02	50	44	1.56		2010-10-02	66	39	0.01
2001-10-03	85	51	0		2002-10-03	52	40	0		2003-10-03	58	51	0		2004-10-03	71	45	0		2005-10-03	85	71	0		2006-10-03	80	55	0		2007-10-03	73	47	0.1		2008-10-03	66	39	0		2009-10-03	48	43	0.13		2010-10-03	54	34	0
2001-10-04	59	45	0		2002-10-04	54	47	1.94		2003-10-04	62	40	0		2004-10-04	65	31	0		2005-10-04	82	61	0.92		2006-10-04	75	51	0.02		2007-10-04	77	56	0		2008-10-04	63	38	0		2009-10-04	51	43	T		2010-10-04	59	38	0
2001-10-05	54	35	0		2002-10-05	55	38	0		2003-10-05	67	37	0		2004-10-05	68	32	0		2005-10-05	71	54	4.48		2006-10-05	63	35	0		2007-10-05	80	62	1.25		2008-10-05	62	46	0.28		2009-10-05	53	36	0.94		2010-10-05	64	42	0
2001-10-06	47	29	0		2002-10-06	53	40	1.08		2003-10-06	75	46	0		2004-10-06	78	53	0		2005-10-06	54	37	0		2006-10-06	66	45	0		2007-10-06	86	69	0.13		2008-10-06	70	53	0		2009-10-06	52	40	0.87		2010-10-06	73	46	0
2001-10-07	57	27	0		2002-10-07	45	31	0.01		2003-10-07	86	48	0		2004-10-07	76	58	0		2005-10-07	50	31	0		2006-10-07	79	55	0		2007-10-07	86	72	0		2008-10-07	69	50	1.25		2009-10-07	45	37	0		2010-10-07	69	43	0
2001-10-08	64	44	0.01		2002-10-08	63	41	0.21		2003-10-08	85	59	0		2004-10-08	68	60	0		2005-10-08	55	32	0		2006-10-08	78	54	0		2007-10-08	79	51	0.6		2008-10-08	70	41	0.02		2009-10-08	63	38	0		2010-10-08	73	47	0
2001-10-09	64	49	0		2002-10-09	60	32	0		2003-10-09	81	62	0		2004-10-09	68	44	0		2005-10-09	58	37	0		2006-10-09	59	45	0		2007-10-09	59	47	0		2008-10-09	67	46	0		2009-10-09	49	30	0		2010-10-09	86	53	0
2001-10-10	63	53	0.65		2002-10-10	65	43	0.5		2003-10-10	79	58	0		2004-10-10	71	45	0		2005-10-10	63	39	0		2006-10-10	54	35	0		2007-10-10	49	40	0		2008-10-10	68	46	0.04		2009-10-10	47	24	0.06		2010-10-10	81	52	0
2001-10-11	67	41	0		2002-10-11	75	54	0		2003-10-11	72	52	0.53		2004-10-11	69	46	0		2005-10-11	63	39	0.01		2006-10-11	52	30	0.2		2007-10-11	50	43	0		2008-10-11	75	54	0.03		2009-10-11	39	25	T		2010-10-11	76	51	0
2001-10-12	66	43	0		2002-10-12	73	47	0.27		2003-10-12	66	45	0		2004-10-12	63	40	0		2005-10-12	62	52	0.03		2006-10-12	36	24	0.01		2007-10-12	51	41	0		2008-10-12	77	63	0		2009-10-12	40	30	0.15		2010-10-12	77	53	0
2001-10-13	63	48	0.44		2002-10-13	52	30	0		2003-10-13	65	49	0		2004-10-13	61	42	0.08		2005-10-13	62	53	0.23		2006-10-13	42	35	0		2007-10-13	61	38	0		2008-10-13	76	47	0.49		2009-10-13	35	24	0.05		2010-10-13	69	44	0
2001-10-14	51	39	0.06		2002-10-14	63	35	0		2003-10-14	60	41	0		2004-10-14	48	37	0.01		2005-10-14	70	46	0.01		2006-10-14	47	32	0		2007-10-14	59	46	0.02		2008-10-14	52	38	0		2009-10-14	39	26	0		2010-10-14	64	43	0
2001-10-15	51	41	0.11		2002-10-15	62	39	0		2003-10-15	58	39	0		2004-10-15	43	32	0.12		2005-10-15	66	44	0		2006-10-15	62	29	0		2007-10-15	51	46	0.06		2008-10-15	53	45	0.01		2009-10-15	43	32	0.29		2010-10-15	67	40	0
2001-10-16	49	33	0.01		2002-10-16	43	22	0		2003-10-16	54	32	0		2004-10-16	42	35	0.04		2005-10-16	67	38	0		2006-10-16	61	47	0.2		2007-10-16	55	49	0.77		2008-10-16	54	33	0		2009-10-16	38	32	0.11		2010-10-16	60	41	0
2001-10-17	54	28	0.01		2002-10-17	39	29	0.02		2003-10-17	60	33	0		2004-10-17	38	28	0.02		2005-10-17	67	53	0.1		2006-10-17	54	46	0.03		2007-10-17	65	51	0.01		2008-10-17	52	38	0		2009-10-17	44	31	T		2010-10-17	64	42	0
2001-10-18	55	45	0.04		2002-10-18	46	35	0.14		2003-10-18	75	46	0		2004-10-18	51	33	0.14		2005-10-18	77	44	0		2006-10-18	46	35	0.05		2007-10-18	62	56	0.76		2008-10-18	57	36	0		2009-10-18	49	32	0		2010-10-18	57	38	T
2001-10-19	64	37	0		2002-10-19	42	33	0		2003-10-19	79	42	0		2004-10-19	50	42	0		2005-10-19	77	40	0		2006-10-19	38	34	0		2007-10-19	57	49	0.41		2008-10-19	66	46	0		2009-10-19	62	37	0		2010-10-19	54	38	0
2001-10-20	64	38	0		2002-10-20	37	30	0.09		2003-10-20	78	56	0		2004-10-20	54	45	0		2005-10-20	58	36	0		2006-10-20	46	32	0		2007-10-20	72	41	0		2008-10-20	64	41	0.01		2009-10-20	57	45	0		2010-10-20	59	39	0
2001-10-21	63	35	0		2002-10-21	35	32	0.11		2003-10-21	76	49	0.01		2004-10-21	52	43	0		2005-10-21	57	37	0.03		2006-10-21	44	34	0		2007-10-21	70	51	0		2008-10-21	53	28	0		2009-10-21	53	44	0.01		2010-10-21	64	38	0
2001-10-22	61	34	0		2002-10-22	37	29	0		2003-10-22	66	37	0		2004-10-22	54	48	0.01		2005-10-22	49	32	0.01		2006-10-22	39	27	0		2007-10-22	54	43	0		2008-10-22	50	39	0.26		2009-10-22	45	35	0.4		2010-10-22	51	34	0
2001-10-23	63	51	0.08		2002-10-23	36	25	0		2003-10-23	65	41	0		2004-10-23	64	47	0.25		2005-10-23	47	39	0.06		2006-10-23	39	30	0		2007-10-23	66	36	0		2008-10-23	53	40	0		2009-10-23	42	33	0.06		2010-10-23	67	38	0
2001-10-24	61	36	0		2002-10-24	40	28	0		2003-10-24	59	38	0.02		2004-10-24	65	35	0.01		2005-10-24	46	38	0		2006-10-24	46	24	0		2007-10-24	60	37	0		2008-10-24	53	45	0.01		2009-10-24	38	31	0.48		2010-10-24	64	50	0.36
2001-10-25	39	31	0		2002-10-25	41	36	0		2003-10-25	56	37	0		2004-10-25	64	43	0		2005-10-25	53	28	0		2006-10-25	51	33	0		2007-10-25	58	37	0		2008-10-25	61	41	0		2009-10-25	50	32	0.02		2010-10-25	59	50	0.02
2001-10-26	38	33	0		2002-10-26	41	37	0		2003-10-26	42	28	0.05		2004-10-26	54	42	0		2005-10-26	53	33	0		2006-10-26	50	35	0		2007-10-26	57	33	0		2008-10-26	58	34	0.08		2009-10-26	47	40	0		2010-10-26	61	50	0.63
2001-10-27	44	27	0		2002-10-27	40	26	0		2003-10-27	42	32	0		2004-10-27	48	42	0		2005-10-27	55	31	0		2006-10-27	57	28	0		2007-10-27	55	37	0		2008-10-27	40	32	0		2009-10-27	49	34	0		2010-10-27	50	33	0.5
2001-10-28	65	37	0		2002-10-28	41	34	0		2003-10-28	45	35	0.14		2004-10-28	53	47	1.72		2005-10-28	61	36	0		2006-10-28	56	36	0		2007-10-28	58	27	0		2008-10-28	49	26	0		2009-10-28	54	37	0		2010-10-28	41	33	0.03
2001-10-29	64	40	0		2002-10-29	44	39	0		2003-10-29	38	34	0.08		2004-10-29	74	52	0.49		2005-10-29	68	45	0		2006-10-29	55	28	0		2007-10-29	64	42	0		2008-10-29	55	31	0		2009-10-29	51	42	0.01		2010-10-29	39	26	0
2001-10-30	48	41	0		2002-10-30	43	34	0		2003-10-30	40	34	0.09		2004-10-30	74	43	0.19		2005-10-30	67	51	0.16		2006-10-30	66	37	0		2007-10-30	70	48	0		2008-10-30	71	39	0		2009-10-30	55	50	0.73		2010-10-30	52	28	0
2001-10-31	60	42	0		2002-10-31	34	23	0		2003-10-31	40	37	0		2004-10-31	48	40	0.01		2005-10-31	51	41	0.01		2006-10-31	66	26	0		2007-10-31	68	44	0		2008-10-31	70	44	0		2009-10-31	57	33	0.2		2010-10-31	50	28	0
2001-11-01	67	53	0		2002-11-01	36	20	0		2003-11-01	36	27	0.01		2004-11-01	47	37	0		2005-11-01	54	35	0		2006-11-01	33	21	0		2007-11-01	58	31	0		2008-11-01	59	33	0		2009-11-01	43	32	0		2010-11-01	48	29	0
2001-11-02	59	43	0		2002-11-02	44	25	0		2003-11-02	42	33	0		2004-11-02	48	41	0.1		2005-11-02	70	34	0		2006-11-02	30	25	0		2007-11-02	54	42	0		2008-11-02	68	46	0		2009-11-02	56	34	0		2010-11-02	52	33	0
2001-11-03	67	35	0		2002-11-03	45	27	0		2003-11-03	38	28	0		2004-11-03	52	32	0.01		2005-11-03	66	41	0		2006-11-03	37	18	0		2007-11-03	51	32	0		2008-11-03	74	50	0		2009-11-03	48	25	0		2010-11-03	55	33	0
2001-11-04	61	37	0		2002-11-04	37	27	0		2003-11-04	34	32	0.26		2004-11-04	49	36	0		2005-11-04	49	36	0		2006-11-04	54	34	0		2007-11-04	54	33	0		2008-11-04	71	51	0		2009-11-04	45	21	0.06		2010-11-04	54	37	0
2001-11-05	71	43	0		2002-11-05	36	28	0		2003-11-05	33	27	0.01		2004-11-05	55	33	0		2005-11-05	51	37	0.01		2006-11-05	63	34	0		2007-11-05	53	37	0		2008-11-05	69	57	0		2009-11-05	44	27	0		2010-11-05	44	24	0
2001-11-06	68	53	0		2002-11-06	43	32	0		2003-11-06	34	13	0		2004-11-06	65	40	0		2005-11-06	48	37	0.06		2006-11-06	58	41	0		2007-11-06	37	32	0		2008-11-06	65	48	0.6		2009-11-06	52	29	0		2010-11-06	43	25	0
2001-11-07	66	44	0		2002-11-07	65	28	0		2003-11-07	30	17	0		2004-11-07	60	39	0		2005-11-07	61	43	0		2006-11-07	58	43	0		2007-11-07	42	24	0		2008-11-07	48	32	0.21		2009-11-07	61	43	0		2010-11-07	56	32	0
2001-11-08	61	38	0		2002-11-08	62	37	0		2003-11-08	29	13	0		2004-11-08	40	31	0		2005-11-08	56	39	0		2006-11-08	72	53	0		2007-11-08	41	27	0		2008-11-08	38	31	0.07		2009-11-08	62	41	0		2010-11-08	58	35	0
2001-11-09	55	34	0		2002-11-09	55	40	0		2003-11-09	45	18	0		2004-11-09	60	33	0		2005-11-09	57	40	0		2006-11-09	69	36	0		2007-11-09	40	25	0		2008-11-09	31	23	0		2009-11-09	61	36	0		2010-11-09	61	44	0
2001-11-10	56	40	0		2002-11-10	52	33	0		2003-11-10	42	35	0		2004-11-10	57	43	0		2005-11-10	57	28	0		2006-11-10	41	29	0		2007-11-10	42	33	0		2008-11-10	35	20	0		2009-11-10	59	31	0		2010-11-10	67	45	0
2001-11-11	57	32	0		2002-11-11	42	30	0		2003-11-11	59	37	0.01		2004-11-11	43	23	0		2005-11-11	62	34	0		2006-11-11	34	18	0		2007-11-11	61	37	0		2008-11-11	32	22	0.07		2009-11-11	60	30	0		2010-11-11	66	36	0.22
2001-11-12	65	38	0		2002-11-12	45	25	0		2003-11-12	51	32	0.12		2004-11-12	42	20	0		2005-11-12	58	43	0.01		2006-11-12	39	26	0		2007-11-12	58	40	0		2008-11-12	36	31	0.16		2009-11-12	56	47	0		2010-11-12	51	36	0
2001-11-13	61	48	0.33		2002-11-13	41	19	0		2003-11-13	37	22	0		2004-11-13	48	23	0		2005-11-13	59	37	0.17		2006-11-13	41	32	0.07		2007-11-13	58	36	0		2008-11-13	43	35	0.1		2009-11-13	53	42	0		2010-11-13	41	31	0.42
2001-11-14	63	53	0		2002-11-14	41	23	0		2003-11-14	46	28	0		2004-11-14	46	28	0		2005-11-14	42	27	0		2006-11-14	40	31	0		2007-11-14	53	36	0		2008-11-14	43	31	0		2009-11-14	49	42	0.08		2010-11-14	32	32	0.74
2001-11-15	63	47	0		2002-11-15	30	17	0		2003-11-15	41	39	0		2004-11-15	52	33	0		2005-11-15	41	34	0.2		2006-11-15	37	32	0		2007-11-15	39	32	0		2008-11-15	38	28	0		2009-11-15	46	25	0		2010-11-15	33	26	T
2001-11-16	64	40	0		2002-11-16	33	24	0		2003-11-16	43	40	0.01		2004-11-16	51	38	0		2005-11-16	35	16	0.15		2006-11-16	37	22	0		2007-11-16	45	29	0		2008-11-16	31	24	0		2009-11-16	47	26	0		2010-11-16	39	25	T
2001-11-17	69	46	0		2002-11-17	37	19	0		2003-11-17	53	40	0.06		2004-11-17	53	44	0		2005-11-17	18	5	0		2006-11-17	39	26	0		2007-11-17	40	31	0		2008-11-17	31	23	0		2009-11-17	48	25	0		2010-11-17	34	28	0.01
2001-11-18	65	44	0.04		2002-11-18	43	28	0		2003-11-18	51	40	0.02		2004-11-18	49	42	0		2005-11-18	42	17	0		2006-11-18	38	33	0		2007-11-18	38	27	0.01		2008-11-18	30	15	0		2009-11-18	47	27	0		2010-11-18	36	25	0
2001-11-19	44	29	0.01		2002-11-19	48	32	0		2003-11-19	50	34	0		2004-11-19	45	37	0.43		2005-11-19	43	37	0		2006-11-19	41	18	0		2007-11-19	42	34	0.06		2008-11-19	35	27	0		2009-11-19	50	29	0.02		2010-11-19	35	25	0
2001-11-20	46	25	0		2002-11-20	47	31	0		2003-11-20	53	39	0		2004-11-20	41	37	0.24		2005-11-20	39	32	0		2006-11-20	46	20	0		2007-11-20	42	32	0		2008-11-20	31	18	0		2009-11-20	46	41	0		2010-11-20	37	16	0
2001-11-21	61	34	0		2002-11-21	41	29	0.05		2003-11-21	45	24	0		2004-11-21	40	27	0		2005-11-21	43	33	0		2006-11-21	52	38	0		2007-11-21	37	28	0		2008-11-21	23	9	0		2009-11-21	52	31	0		2010-11-21	29	15	0.02
2001-11-22	54	35	0		2002-11-22	35	21	0		2003-11-22	33	29	0		2004-11-22	43	34	0		2005-11-22	39	26	0		2006-11-22	54	36	0		2007-11-22	29	21	0		2008-11-22	32	19	0		2009-11-22	50	32	0		2010-11-22	32	27	0.03
2001-11-23	54	37	0		2002-11-23	41	31	0		2003-11-23	31	18	0.21		2004-11-23	42	29	0		2005-11-23	43	32	0		2006-11-23	55	32	0		2007-11-23	34	14	0		2008-11-23	38	30	0		2009-11-23	54	46	T		2010-11-23	28	10	0
2001-11-24	52	47	1.86		2002-11-24	38	19	0		2003-11-24	19	10	0		2004-11-24	35	22	0		2005-11-24	38	11	0		2006-11-24	54	42	0		2007-11-24	38	30	0		2008-11-24	35	26	0		2009-11-24	51	43	0.04		2010-11-24	22	10	0
2001-11-25	50	32	0.01		2002-11-25	25	18	0		2003-11-25	34	11	0		2004-11-25	33	22	0		2005-11-25	19	14	0.08		2006-11-25	52	24	0		2007-11-25	49	29	0		2008-11-25	33	14	0		2009-11-25	45	36	0.11		2010-11-25	31	6	0.1
2001-11-26	32	29	0.19		2002-11-26	27	14	0		2003-11-26	38	16	0		2004-11-26	34	31	0.04		2005-11-26	27	12	0		2006-11-26	51	26	0		2007-11-26	46	28	0		2008-11-26	37	18	0		2009-11-26	38	31	0.02		2010-11-26	12	4	0
2001-11-27	32	30	0.57		2002-11-27	29	18	0		2003-11-27	35	26	0.03		2004-11-27	33	31	0.13		2005-11-27	45	24	0		2006-11-27	44	35	0.12		2007-11-27	35	4	0		2008-11-27	41	23	0		2009-11-27	33	23	0		2010-11-27	23	9	0
2001-11-28	30	28	0.03		2002-11-28	36	19	0		2003-11-28	26	22	0		2004-11-28	35	19	0		2005-11-28	53	43	0.34		2006-11-28	53	38	0.72		2007-11-28	28	14	0		2008-11-28	41	24	0		2009-11-28	40	24	0		2010-11-28	31	8	0
2001-11-29	33	29	0.04		2002-11-29	46	34	0		2003-11-29	36	14	0		2004-11-29	32	21	0		2005-11-29	45	19	0.2		2006-11-29	44	17	0		2007-11-29	22	7	0		2008-11-29	40	21	0		2009-11-29	45	27	0.02		2010-11-29	44	30	0
2001-11-30	34	31	0		2002-11-30	41	16	0		2003-11-30	44	26	0		2004-11-30	37	21	0		2005-11-30	22	16	0		2006-11-30	17	6	0		2007-11-30	18	4	0		2008-11-30	37	23	0.02		2009-11-30	35	28	T		2010-11-30	30	8	0.51
2001-12-01	34	25	0		2002-12-01	37	16	0		2003-12-01	38	28	0		2004-12-01	33	23	0		2005-12-01	19	12	0.05		2006-12-01	24	8	0		2007-12-01	18	12	0.07		2008-12-01	25	16	0		2009-12-01	43	29	0		2010-12-01	24	14	0.03
2001-12-02	46	24	0		2002-12-02	32	10	0		2003-12-02	29	14	0		2004-12-02	34	19	0		2005-12-02	17	8	0		2006-12-02	22	11	0		2007-12-02	24	18	0.2		2008-12-02	38	15	0		2009-12-02	44	28	0		2010-12-02	18	9	0
2001-12-03	47	26	0		2002-12-03	23	3	0		2003-12-03	37	27	0		2004-12-03	38	14	0		2005-12-03	16	12	0.02		2006-12-03	14	6	0		2007-12-03	20	1	0		2008-12-03	37	16	0		2009-12-03	32	22	T		2010-12-03	15	5	0
2001-12-04	48	42	0		2002-12-04	23	17	0		2003-12-04	35	28	0		2004-12-04	43	36	0		2005-12-04	15	1	0		2006-12-04	21	10	0		2007-12-04	20	12	0.14		2008-12-04	19	12	0		2009-12-04	24	14	0		2010-12-04	19	9	0.47
2001-12-05	63	36	0.14		2002-12-05	23	3	0		2003-12-05	34	29	0.04		2004-12-05	36	23	0		2005-12-05	11	2	0		2006-12-05	29	2	0		2007-12-05	19	6	0.07		2008-12-05	23	9	0		2009-12-05	19	13	0		2010-12-05	22	2	0.01
2001-12-06	44	34	0		2002-12-06	38	9	0		2003-12-06	33	29	0		2004-12-06	33	29	0.02		2005-12-06	7	-5	0		2006-12-06	35	14	0		2007-12-06	24	-1	0		2008-12-06	26	13	0.03		2009-12-06	25	10	0		2010-12-06	15	4	0.01
2001-12-07	37	23	0		2002-12-07	38	21	0		2003-12-07	35	28	0		2004-12-07	35	33	0.02		2005-12-07	22	4	0		2006-12-07	14	-2	0		2007-12-07	25	6	0		2008-12-07	13	-1	0		2009-12-07	22	10	0		2010-12-07	19	6	0
2001-12-08	33	21	0		2002-12-08	29	10	0		2003-12-08	42	33	0		2004-12-08	38	31	0		2005-12-08	22	2	0		2006-12-08	33	8	0		2007-12-08	9	-5	0		2008-12-08	23	11	0.01		2009-12-08	23	14	0		2010-12-08	14	2	0
2001-12-09	46	19	0		2002-12-09	41	11	0		2003-12-09	38	22	0.19		2004-12-09	39	34	0		2005-12-09	17	4	0		2006-12-09	47	25	0		2007-12-09	11	0	0		2008-12-09	22	14	0.22		2009-12-09	20	9	0.21		2010-12-09	16	2	0
2001-12-10	42	31	0		2002-12-10	46	27	0		2003-12-10	23	15	0.19		2004-12-10	36	32	0.14		2005-12-10	35	12	0		2006-12-10	46	32	0		2007-12-10	22	2	0		2008-12-10	27	1	0		2009-12-10	9	-5	0.04		2010-12-10	29	15	T
2001-12-11	47	27	0		2002-12-11	40	26	0		2003-12-11	19	0	0		2004-12-11	32	26	0		2005-12-11	34	10	0		2006-12-11	41	28	0		2007-12-11	22	16	0		2008-12-11	30	8	0		2009-12-11	4	-6	0		2010-12-11	22	14	0.8
2001-12-12	43	34	0		2002-12-12	43	34	0		2003-12-12	15	-5	0		2004-12-12	40	25	0		2005-12-12	30	16	0		2006-12-12	40	32	0.06		2007-12-12	22	3	0		2008-12-12	14	-4	0		2009-12-12	16	-2	0		2010-12-12	21	-3	0.8
2001-12-13	34	21	0		2002-12-13	44	22	0		2003-12-13	24	6	0		2004-12-13	25	11	0		2005-12-13	31	24	0		2006-12-13	42	27	0		2007-12-13	32	12	0		2008-12-13	38	14	0		2009-12-13	29	9	0		2010-12-13	7	-10	0
2001-12-14	30	23	0		2002-12-14	49	25	0		2003-12-14	28	24	0		2004-12-14	27	6	0		2005-12-14	31	27	0.13		2006-12-14	48	32	0		2007-12-14	17	-1	0		2008-12-14	39	15	0.4		2009-12-14	13	5	0.15		2010-12-14	4	-11	0
2001-12-15	46	27	0		2002-12-15	45	29	0		2003-12-15	27	24	0		2004-12-15	40	23	0		2005-12-15	31	20	0.05		2006-12-15	45	28	0		2007-12-15	23	-3	0		2008-12-15	15	-9	0		2009-12-15	11	-5	0		2010-12-15	10	-8	0
2001-12-16	44	36	0		2002-12-16	33	20	0		2003-12-16	28	20	0.02		2004-12-16	37	26	0		2005-12-16	20	14	0.02		2006-12-16	46	29	0		2007-12-16	21	12	0		2008-12-16	1	-11	0.03		2009-12-16	3	-5	0		2010-12-16	17	-6	T
2001-12-17	44	28	0		2002-12-17	36	24	0		2003-12-17	22	9	0		2004-12-17	26	8	0		2005-12-17	14	3	0		2006-12-17	42	30	0		2007-12-17	32	13	0		2008-12-17	12	1	0.11		2009-12-17	11	0	0		2010-12-17	18	8	0
2001-12-18	41	32	0		2002-12-18	44	32	0.15		2003-12-18	32	17	0		2004-12-18	38	12	0		2005-12-18	8	-2	0		2006-12-18	32	18	0		2007-12-18	26	17	0		2008-12-18	22	-4	0		2009-12-18	23	7	0		2010-12-18	13	6	0
2001-12-19	36	21	0		2002-12-19	42	30	0		2003-12-19	31	17	0		2004-12-19	12	-10	0		2005-12-19	17	-7	0		2006-12-19	42	22	0		2007-12-19	25	19	0		2008-12-19	23	13	0		2009-12-19	25	10	0		2010-12-19	15	2	0
2001-12-20	38	16	0		2002-12-20	31	25	0.01		2003-12-20	33	13	0		2004-12-20	23	6	0		2005-12-20	19	6	0		2006-12-20	39	33	0		2007-12-20	34	21	0		2008-12-20	21	5	0.25		2009-12-20	21	17	0.04		2010-12-20	15	2	0
2001-12-21	34	17	0		2002-12-21	27	20	0		2003-12-21	41	27	0		2004-12-21	31	5	0		2005-12-21	22	10	0		2006-12-21	36	30	0.71		2007-12-21	36	30	0		2008-12-21	9	-13	0.05		2009-12-21	23	17	T		2010-12-21	29	15	0.4
2001-12-22	39	23	0.32		2002-12-22	27	19	0		2003-12-22	38	30	0		2004-12-22	5	-4	0		2005-12-22	42	11	0		2006-12-22	33	32	0.06		2007-12-22	35	18	0.35		2008-12-22	6	-14	0		2009-12-22	22	18	0.03		2010-12-22	29	18	T
2001-12-23	25	17	0.04		2002-12-23	26	14	0		2003-12-23	32	20	0		2004-12-23	-1	-10	0		2005-12-23	45	33	0.07		2006-12-23	34	29	0		2007-12-23	18	3	0		2008-12-23	23	-3	0		2009-12-23	26	19	0		2010-12-23	30	22	0
2001-12-24	18	7	0		2002-12-24	22	13	0		2003-12-24	31	10	0		2004-12-24	9	-10	0		2005-12-24	38	32	0		2006-12-24	40	24	0		2007-12-24	18	6	0		2008-12-24	22	5	0		2009-12-24	27	25	0.52		2010-12-24	25	21	0.32
2001-12-25	17	7	0		2002-12-25	25	12	0		2003-12-25	35	12	0		2004-12-25	17	7	0		2005-12-25	36	32	0		2006-12-25	34	23	0		2007-12-25	28	12	0.08		2008-12-25	22	-5	0		2009-12-25	32	26	0.48		2010-12-25	24	17	0.01
2001-12-26	21	7	0		2002-12-26	35	12	0		2003-12-26	39	27	0		2004-12-26	20	0	0		2005-12-26	34	31	0		2006-12-26	36	18	0		2007-12-26	28	24	0.09		2008-12-26	37	18	0		2009-12-26	36	16	0.31		2010-12-26	18	9	0
2001-12-27	22	13	0		2002-12-27	34	24	0		2003-12-27	43	37	0.01		2004-12-27	25	11	0		2005-12-27	32	31	0		2006-12-27	42	28	0		2007-12-27	27	18	0		2008-12-27	42	21	0		2009-12-27	20	8	T		2010-12-27	26	7	0
2001-12-28	21	11	0		2002-12-28	40	30	0		2003-12-28	43	32	0		2004-12-28	28	17	0		2005-12-28	35	30	0		2006-12-28	38	33	0.03		2007-12-28	25	17	0		2008-12-28	28	7	0		2009-12-28	26	9	T		2010-12-28	20	6	0
2001-12-29	13	4	0		2002-12-29	42	25	0		2003-12-29	33	23	0.01		2004-12-29	25	22	0		2005-12-29	34	25	0		2006-12-29	35	33	0.01		2007-12-29	23	12	0		2008-12-29	36	19	0		2009-12-29	21	-2	0		2010-12-29	34	15	0
2001-12-30	15	8	0		2002-12-30	39	29	0		2003-12-30	24	10	0		2004-12-30	48	23	0.12		2005-12-30	33	30	0.28		2006-12-30	40	33	0.04		2007-12-30	23	14	0		2008-12-30	19	12	0.03		2009-12-30	17	-2	0		2010-12-30	35	26	0.04
2001-12-31	14	-1	0		2002-12-31	29	12	0		2003-12-31	31	9	0		2004-12-31	50	18	0		2005-12-31	31	27	0		2006-12-31	42	31	0.94		2007-12-31	23	15	0		2008-12-31	12	-11	0		2009-12-31	20	4	0.03		2010-12-31	41	14	0.33
[truncated: 43 more columns]
